# Supplementary material for: miRWoods: Enhanced precursor detection and stacked random forests for the sensitive detection of microRNAs
Source: PLoS Comput Biol. 2019 Oct 9;15(10):e1007309. doi: 10.1371/journal.pcbi.1007309 (PMC6785219; doi:10.1371/journal.pcbi.1007309)
Supplement: S1 Table — A table of correlations between features used by miRWoods. (XLSX) [file pcbi.1007309.s015.xlsx]

## Sheet: Product Feature Correlations
feature1	feature2	R^2	pVal
f2	f3	0.94395	0
f1	f4	0.706926	0
r7	r5	0.645029	2.3126e-297
r4	r3	0.427628	3.66497e-161
gcContent	ta	0.350707	3.39465e-125
gcContent	at	0.343191	6.52663e-122
ct	tc	0.318831	1.60618e-111
gcContent	gc	0.30199	1.49692e-104
ag	ga	0.299748	1.23214e-103
f6	f7	0.295457	6.82816e-102
gcContent	gg	0.269733	1.17664e-91
gcContent	tt	0.255416	4.10891e-86
f5	f6	0.252331	6.22628e-85
at	ta	0.240369	2.12202e-80
gcContent	cg	0.240315	2.22314e-80
gcContent	aa	0.226295	3.715e-75
r2	s0	0.199834	1.50403e-65
gt	tg	0.18106	6.39445e-59
ac	ca	0.180024	1.47021e-58
gg	WFC	0.173495	2.71996e-56
cc	tc	0.168464	1.47866e-54
r5	r4	0.167417	3.38684e-54
r7	r6	0.157547	7.94881e-51
ga	tc	0.156663	1.58676e-50
r7	r4	0.142134	1.22391e-45
cc	ct	0.136754	7.5387e-44
ag	ct	0.136156	1.18981e-43
gcContent	cc	0.132714	1.63596e-42
cg	gc	0.12843	4.212e-41
cc	ga	0.124658	7.2686e-40
ac	gg	0.121332	8.86552e-39
ag	tc	0.12086	1.26275e-38
s0	f6	0.116894	2.45998e-37
r1	s0	0.116154	4.27513e-37
r6	r5	0.115661	6.17546e-37
ac	WFC	0.115174	8.88068e-37
cc	gg	0.114654	1.30855e-36
s0	f5	0.113352	3.45208e-36
ct	gg	0.111086	1.85995e-35
gg	tc	0.10928	7.09862e-35
ag	cc	0.108422	1.34046e-34
gcContent	duplexEnergy	0.107508	2.63614e-34
ct	ga	0.103334	5.73535e-33
gcContent	WFC	0.102537	1.03125e-32
ca	WFC	0.102428	1.11758e-32
ca	ga	0.0984028	2.14607e-31
gc	gt	0.0948501	2.88354e-30
ca	tg	0.0932306	9.39465e-30
ga	gg	0.0905075	6.81594e-29
r4	s0	0.0892733	1.67031e-28
at	ct	0.0891266	1.85795e-28
ct	gt	0.0864409	1.30122e-27
ca	gg	0.082226	2.7317e-26
cc	gt	0.0777387	6.88568e-25
gg	ta	0.075161	4.36836e-24
ag	gg	0.0744025	7.51641e-24
tc	tg	0.0739123	1.06728e-23
gc	ta	0.0730189	2.02106e-23
at	gc	0.0716138	5.51093e-23
cc	tg	0.0714903	6.01858e-23
ag	tt	0.0684301	5.32374e-22
gg	tt	0.0678873	7.83152e-22
ac	gt	0.0674796	1.04646e-21
gc	tt	0.0674028	1.10516e-21
ga	tt	0.0673758	1.12661e-21
ga	gc	0.0618819	5.53548e-20
aa	tc	0.0597713	2.45913e-19
ag	at	0.05827	7.09072e-19
r2	r1	0.0574538	1.26041e-18
f1	f2	0.0571834	1.52481e-18
f2	f4	0.0571816	1.52677e-18
ag	tg	0.0559766	3.56584e-18
aa	ct	0.0558232	3.97217e-18
ag	cg	0.0555135	4.93925e-18
r3	s0	0.055145	6.40042e-18
ac	ag	0.0526942	3.57953e-17
gc	duplexEnergy	0.0507745	1.3754e-16
ac	tg	0.0506236	1.52873e-16
gt	ta	0.0492584	3.97625e-16
ca	gt	0.0486917	5.91161e-16
at	gg	0.0472442	1.62634e-15
cg	tg	0.0464117	2.90926e-15
at	cc	0.0438884	1.69213e-14
aa	gc	0.0400394	2.46768e-13
at	duplexEnergy	0.0383763	7.84018e-13
cg	ta	0.0375886	1.35498e-12
cc	ta	0.0364913	2.9025e-12
aa	cc	0.0363015	3.31107e-12
ta	tc	0.0349106	8.69019e-12
fivePrimeHet	ga	0.0347798	9.51519e-12
at	WFC	0.0343635	1.26991e-11
at	cg	0.0339947	1.63983e-11
tt	duplexEnergy	0.0339535	1.68739e-11
cg	tt	0.0337094	1.99852e-11
ga	ta	0.0335638	2.21072e-11
ca	cg	0.0332115	2.82204e-11
gt	tt	0.0324852	4.66785e-11
gcContent	gt	0.0312354	1.10926e-10
aa	gg	0.0310674	1.24615e-10
ta	s0	0.0309115	1.38812e-10
ac	gc	0.0309079	1.39159e-10
aa	duplexEnergy	0.0295563	3.54696e-10
cg	gg	0.0287374	6.25162e-10
r1	f4	0.0279747	1.05974e-09
gg	duplexEnergy	0.0277591	1.23016e-09
gc	tc	0.0276886	1.29164e-09
r5	r3	0.0266943	2.56972e-09
ca	tc	0.0266549	2.64069e-09
gt	s0	0.0261487	3.74812e-09
ga	gt	0.0250701	7.90375e-09
ta	r3	0.0249042	8.8652e-09
ct	gc	0.0242269	1.41628e-08
aa	tg	0.0240021	1.65459e-08
aa	gt	0.0236622	2.09321e-08
medianLength	WFC	0.023105	3.07779e-08
aa	at	0.0231022	3.08396e-08
aa	ga	0.0229775	3.3617e-08
at	tt	0.0226721	4.15296e-08
aa	cg	0.0217789	7.70577e-08
cc	duplexEnergy	0.0215914	8.77361e-08
gc	gg	0.0212854	1.08436e-07
ac	ct	0.0202343	2.2453e-07
r4	r2	0.0199956	2.64902e-07
f3	f7	0.0199716	2.69356e-07
ca	gc	0.0198288	2.9736e-07
ta	tt	0.0198187	2.99456e-07
cg	ct	0.0195676	3.5635e-07
r2	f6	0.0190033	5.26904e-07
ta	r1	0.0189713	5.38735e-07
f2	f7	0.0187622	6.22785e-07
ca	cc	0.0180025	1.05483e-06
gcContent	ct	0.0179713	1.0779e-06
fivePrimeHet	ag	0.017942	1.1e-06
fivePrimeHet	gg	0.0178153	1.20111e-06
ct	WFC	0.0177856	1.22611e-06
ca	ta	0.0168437	2.35809e-06
r2	f5	0.0167269	2.55743e-06
ac	cc	0.0163008	3.43882e-06
gcContent	ac	0.0162657	3.52378e-06
ta	duplexEnergy	0.0162321	3.60713e-06
s0	f4	0.0159238	4.46944e-06
cg	WFC	0.0153061	6.86953e-06
r3	r2	0.0150892	7.98973e-06
r1	f6	0.0146621	1.07587e-05
r1	f5	0.0146294	1.10066e-05
ta	WFC	0.0145699	1.14733e-05
fivePrimeHet	tc	0.0143409	1.34592e-05
r6	r4	0.0135251	2.37867e-05
ta	r4	0.013412	2.57416e-05
cc	cg	0.0134063	2.58457e-05
aa	WFC	0.0132952	2.79315e-05
f5	f7	0.0132815	2.82007e-05
at	tg	0.0131984	2.9887e-05
ta	tg	0.0129987	3.43676e-05
r7	r3	0.0127711	4.03003e-05
cg	duplexEnergy	0.0124242	5.1383e-05
ct	duplexEnergy	0.0123974	5.23579e-05
aa	ag	0.0123296	5.49056e-05
ca	ct	0.0122353	5.86539e-05
aa	ta	0.0120886	6.50106e-05
cc	tt	0.0117517	8.23472e-05
ga	tg	0.0116005	9.157e-05
f3	f4	0.0111836	0.000122751
medianLength	duplexEnergy	0.0111579	0.00012499
r6	r3	0.0111438	0.000126235
ag	s0	0.0103843	0.000215573
gt	r3	0.0101603	0.000252506
ct	ta	0.0101536	0.000253705
r4	f5	0.00984543	0.000315463
ta	r2	0.00974839	0.000337887
s0	f1	0.00972857	0.000342659
fivePrimeHet	cc	0.00931118	0.00046059
r3	r1	0.00922273	0.000490421
ac	at	0.00879353	0.000665314
fivePrimeHet	r6	0.00846814	0.000838839
aa	ac	0.00817749	0.00103221
gcContent	r1	0.008069	0.00111543
ag	WFC	0.00795759	0.00120796
gcContent	s0	0.00778124	0.00137055
ac	f1	0.00776869	0.00138293
medianLength	gc	0.00759789	0.00156312
gt	r2	0.00747647	0.00170551
ca	tt	0.00739501	0.00180831
medianLength	gcContent	0.00716679	0.00213104
gt	r4	0.00705734	0.00230595
medianLength	at	0.00696869	0.00245822
cc	gc	0.00689204	0.00259808
medianLength	tg	0.00685059	0.00267704
ac	duplexEnergy	0.00665394	0.00308618
fivePrimeHet	r7	0.00660503	0.00319744
ga	WFC	0.0064651	0.00353877
aa	r6	0.00636508	0.00380526
r4	r1	0.00630078	0.00398725
f1	f3	0.00628631	0.00402939
ct	s0	0.00618589	0.00433474
tc	WFC	0.00604318	0.0048096
f4	f5	0.0058513	0.00553275
tc	tt	0.00580301	0.00573156
ac	ta	0.00573422	0.00602745
ac	f4	0.00566778	0.006328
f1	f5	0.00563242	0.00649417
s0	f3	0.00560044	0.00664827
ag	r6	0.0055922	0.00668855
tg	tt	0.00558698	0.00671423
gt	tc	0.0055533	0.00688221
s0	f7	0.00554474	0.00692561
gcContent	tc	0.00544683	0.00744206
fivePrimeHet	r5	0.00533795	0.00806279
r7	r2	0.00532641	0.0081316
fivePrimeHet	r3	0.0052346	0.00870091
fivePrimeHet	gt	0.00519622	0.00895083
ta	f6	0.0051372	0.00934956
ta	f5	0.00507416	0.00979552
at	tc	0.00506132	0.00988901
fivePrimeHet	tt	0.0050612	0.0098899
gt	duplexEnergy	0.00501185	0.0102578
gc	s0	0.00499568	0.0103814
ca	r3	0.00488603	0.0112605
tt	WFC	0.00479268	0.012069
gt	r1	0.00475753	0.0123885
gc	r1	0.00475016	0.0124567
at	ca	0.00471934	0.0127457
ca	f5	0.00470921	0.0128422
cc	WFC	0.00462481	0.0136758
s0	WFC	0.00452256	0.0147608
ac	tt	0.00437671	0.0164637
ag	r4	0.00432174	0.0171569
ga	r6	0.004315	0.017244
gcContent	tg	0.00430783	0.0173371
gcContent	r4	0.00405909	0.0209094
gcContent	r3	0.00399139	0.0220075
s0	f2	0.00395606	0.0226043
tt	r3	0.00394915	0.0227229
fivePrimeHet	ca	0.00388854	0.0237916
medianLength	f7	0.00388453	0.023864
tg	duplexEnergy	0.00379735	0.0254985
tg	f2	0.0036884	0.0277057
tg	f3	0.00362505	0.0290796
ac	f5	0.00360351	0.0295627
fivePrimeHet	ct	0.00357248	0.0302735
tg	f4	0.00355333	0.0307209
ta	r5	0.00351319	0.0316812
tt	s0	0.00350704	0.0318312
tc	s0	0.00349162	0.0322103
gt	f5	0.00336063	0.0356265
fivePrimeHet	medianLength	0.00330759	0.0371158
fivePrimeHet	tg	0.00329178	0.0375722
ag	r2	0.00328565	0.0377506
gcContent	r5	0.00325598	0.0386272
ct	r4	0.00321502	0.0398727
gt	f6	0.00313767	0.042341
tc	r6	0.00312502	0.0427596
ca	s0	0.00310031	0.0435899
cc	f6	0.00299678	0.0472581
medianLength	ta	0.0029904	0.0474944
medianLength	gg	0.002954	0.0488672
tc	f6	0.00292074	0.0501584
gg	gt	0.00287329	0.052063
tg	WFC	0.0028316	0.0537996
ca	r6	0.00283116	0.0538181
ca	f6	0.00282143	0.0542322
aa	r7	0.00281222	0.0546274
gt	WFC	0.00281213	0.0546314
cc	s0	0.00280186	0.0550755
cc	r1	0.0027863	0.0557557
cc	f5	0.00274631	0.0575458
medianLength	cg	0.0027007	0.0596619
aa	s0	0.00269844	0.0597686
gg	tg	0.00268031	0.0606344
ct	f6	0.00264148	0.0625333
medianLength	ga	0.00263525	0.0628439
ta	f3	0.00262458	0.0633794
WFC	duplexEnergy	0.00261973	0.0636247
ta	f4	0.00261734	0.063746
tc	r1	0.00259543	0.0648678
ac	cg	0.00255431	0.0670312
tc	r3	0.00253974	0.0678158
f3	f6	0.00246046	0.0722625
cg	tc	0.00242437	0.0743889
medianLength	gt	0.0024197	0.0746691
r4	f6	0.00240226	0.0757248
ga	duplexEnergy	0.0023518	0.078871
ag	f6	0.00233092	0.0802138
r4	WFC	0.00230767	0.0817377
gt	r6	0.00229298	0.0827168
aa	tt	0.00228799	0.0830518
ag	gt	0.00224834	0.0857701
tg	f1	0.00224668	0.0858864
fivePrimeHet	s0	0.00222473	0.0874345
gc	r3	0.00222354	0.0875191
tc	r2	0.00218669	0.0901898
at	r5	0.00217498	0.0910567
ac	s0	0.00217438	0.0911012
ca	f4	0.00216197	0.0920303
cg	ga	0.00216058	0.0921354
fivePrimeHet	duplexEnergy	0.00214796	0.0930914
ct	r3	0.0021374	0.0939004
medianLength	f6	0.00213037	0.0944432
ct	r5	0.00211977	0.095268
medianLength	r6	0.00211856	0.0953628
aa	r2	0.00210916	0.0961007
ga	f6	0.00210824	0.0961735
ac	r1	0.00209997	0.0968292
ag	r5	0.00208857	0.0977412
tc	r4	0.00206366	0.0997657
gc	r4	0.00197521	0.107334
ag	f5	0.0019382	0.110685
medianLength	r3	0.00191801	0.112561
ac	r4	0.00186935	0.11723
aa	r5	0.00185807	0.118342
cc	f7	0.00185604	0.118544
tt	r2	0.00184604	0.119542
ct	f4	0.00184332	0.119814
fivePrimeHet	at	0.00180445	0.123792
gcContent	r2	0.00178562	0.125772
ca	r4	0.00176701	0.127762
ca	f1	0.00176665	0.127801
tc	r5	0.00176611	0.12786
ga	r7	0.00176308	0.128188
ca	r2	0.0017543	0.129143
ta	f2	0.00174477	0.130187
ag	f3	0.0017423	0.13046
r3	WFC	0.00167983	0.137569
r3	f5	0.00165958	0.139965
r2	f3	0.00165681	0.140296
ca	r7	0.00164486	0.141736
gg	r1	0.00162723	0.143891
tg	r6	0.00162121	0.144635
gcContent	f6	0.00160906	0.14615
aa	f3	0.00160671	0.146446
fivePrimeHet	gcContent	0.00158729	0.148909
fivePrimeHet	r1	0.00157692	0.150245
cc	r4	0.00155164	0.153557
gc	r2	0.00154906	0.1539
ac	f6	0.00154841	0.153985
gcContent	r7	0.00152274	0.157445
ct	tg	0.00150416	0.160004
cc	r7	0.00147254	0.164467
ag	f2	0.00145294	0.167306
ga	r5	0.00143242	0.170338
tc	duplexEnergy	0.0014248	0.17148
at	f5	0.00141288	0.173285
gc	tg	0.00140602	0.174331
fivePrimeHet	aa	0.00138158	0.178126
ca	r1	0.0013807	0.178264
cc	r5	0.00136283	0.181101
gt	f7	0.00133036	0.186389
tc	r7	0.00132901	0.186613
cg	gt	0.00131937	0.188219
aa	f2	0.00129177	0.19291
gcContent	f3	0.00127378	0.196041
fivePrimeHet	f1	0.00127102	0.196527
cg	s0	0.00124448	0.201268
ca	f2	0.00124428	0.201304
gc	f4	0.00121008	0.207614
ct	f1	0.00120745	0.20811
gcContent	f5	0.00120525	0.208524
cg	r1	0.00119907	0.209695
gc	f5	0.00119425	0.210615
tc	f5	0.00118606	0.212188
gcContent	ca	0.00118327	0.212725
medianLength	ca	0.00117943	0.213469
aa	r1	0.00117591	0.214156
ac	r5	0.00116195	0.216897
ag	f7	0.00113399	0.222515
gc	f6	0.00112727	0.223891
ta	r7	0.00112682	0.223984
r3	f4	0.00112542	0.224272
at	r4	0.00112206	0.224965
ag	r3	0.00111816	0.225775
tt	f2	0.00111452	0.226532
tc	f2	0.00109423	0.230808
gc	f1	0.00108291	0.233237
at	s0	0.00107699	0.23452
gg	f2	0.00105992	0.238266
f2	f6	0.00104491	0.24162
ct	f5	0.0010314	0.244688
fivePrimeHet	f7	0.00102111	0.247056
gcContent	ag	0.0010122	0.24913
ac	tc	0.000988917	0.254651
cc	r6	0.000976289	0.257708
medianLength	f3	0.000974459	0.258155
f5	WFC	0.000969417	0.259391
tt	r4	0.000953383	0.263369
ca	duplexEnergy	0.000939419	0.266897
ga	f5	0.000938979	0.267009
medianLength	ac	0.00092391	0.270883
ga	f7	0.000923815	0.270908
tg	f5	0.000906519	0.275443
r3	f3	0.000905777	0.27564
ac	ga	0.000895703	0.278327
ta	f1	0.000892929	0.279073
gg	f3	0.000883177	0.281715
r2	f2	0.000867517	0.286024
at	f6	0.000864531	0.286855
r3	duplexEnergy	0.00086347	0.287151
medianLength	f2	0.000827295	0.297482
ga	r3	0.000825119	0.298119
cg	r4	0.000813297	0.301607
tg	r3	0.000804999	0.304088
r3	f6	0.000799307	0.305804
ac	f2	0.000796369	0.306695
r5	WFC	0.000793043	0.307708
ca	f3	0.000789639	0.308749
medianLength	f5	0.000765345	0.316312
fivePrimeHet	cg	0.000755421	0.319471
tt	f1	0.000734252	0.326351
gg	f7	0.000734122	0.326393
f7	duplexEnergy	0.000731628	0.327217
r1	f1	0.0007212	0.33069
cg	r5	0.000710576	0.334278
aa	f5	0.000705621	0.33597
ga	r1	0.000698616	0.338381
tc	f3	0.000694529	0.339798
tc	f7	0.000685189	0.343068
r1	f3	0.000685011	0.343131
cg	r2	0.000680732	0.344643
tc	f1	0.000677773	0.345694
cc	r3	0.000666296	0.349812
f4	WFC	0.000657238	0.35311
f2	f5	0.000652325	0.354916
r2	duplexEnergy	0.000642272	0.358651
cc	f1	0.000642085	0.358721
gg	r2	0.000639454	0.359708
r4	f4	0.000636098	0.360972
at	f1	0.000632057	0.362503
at	r1	0.000628909	0.363701
tg	f6	0.000628784	0.363749
ct	r7	0.000617082	0.368253
ag	ta	0.000616129	0.368623
f1	duplexEnergy	0.000578705	0.383582
gcContent	f2	0.000575241	0.385009
aa	f7	0.00057141	0.386597
ag	duplexEnergy	0.000563188	0.390036
tg	r1	0.000558615	0.391968
fivePrimeHet	r4	0.000546142	0.397307
tt	f5	0.00054347	0.398465
fivePrimeHet	f6	0.000541948	0.399126
r4	f7	0.000539508	0.40019
fivePrimeHet	f4	0.00053655	0.401485
at	gt	0.000526907	0.40575
cc	r2	0.000526265	0.406036
cg	f7	0.000526149	0.406088
ct	f7	0.000516409	0.410468
gcContent	f7	0.000511442	0.412729
cg	f5	0.000510749	0.413045
ct	f3	0.000504638	0.415855
at	r7	0.000500447	0.417798
tt	f4	0.000487424	0.423923
ag	r7	0.000463257	0.435654
fivePrimeHet	ac	0.000457485	0.438529
r2	f7	0.000449138	0.442738
tg	f7	0.000446233	0.444217
ca	r5	0.000432207	0.451469
gc	r5	0.000429865	0.452697
r1	f2	0.000427133	0.454137
cg	f3	0.000425667	0.454913
cg	r6	0.000422794	0.456439
ac	r7	0.000421485	0.457137
ct	f2	0.000409713	0.463492
ct	tt	0.000405043	0.466052
cg	f4	0.000399785	0.468961
r3	f2	0.000398221	0.469832
r7	WFC	0.000383111	0.478384
gc	r7	0.000374595	0.483316
r5	duplexEnergy	0.000372487	0.484549
gcContent	r6	0.000349037	0.498634
tt	f3	0.000347672	0.499475
cc	f4	0.000345006	0.501125
ct	r6	0.000344238	0.501602
f7	WFC	0.000336206	0.506636
tt	f6	0.000334923	0.507449
r6	WFC	0.000334343	0.507816
r2	f4	0.000319339	0.517496
r1	WFC	0.000316933	0.519078
ag	r1	0.000305105	0.526983
ca	f7	0.000300233	0.530301
gg	s0	0.000269079	0.552451
ct	r1	0.000264919	0.555539
gt	r7	0.000253809	0.563949
at	r6	0.000245871	0.57011
at	r2	0.0002432	0.572212
medianLength	s0	0.000238279	0.576125
gg	f5	0.000231329	0.581744
ga	r2	0.000228083	0.584406
aa	r3	0.000227567	0.584832
ac	r3	0.000226062	0.586076
f4	duplexEnergy	0.000221172	0.590157
f6	duplexEnergy	0.000218711	0.592233
gc	f7	0.000216776	0.593875
f3	f5	0.000216769	0.593882
cg	f1	0.000212706	0.597361
f6	WFC	0.000209938	0.599757
fivePrimeHet	WFC	0.000204962	0.604115
medianLength	ag	0.000200396	0.608172
ta	r6	0.000190181	0.617466
gc	f3	0.000188999	0.618561
medianLength	tt	0.000187475	0.619979
tg	r2	0.000183514	0.6237
medianLength	tc	0.000177831	0.629128
tc	f4	0.000176288	0.630619
f4	f6	0.000162685	0.644132
f1	WFC	0.000152331	0.654884
fivePrimeHet	ta	0.000151583	0.655678
gcContent	f4	0.000150872	0.656434
medianLength	r2	0.000149828	0.657549
r4	f3	0.000146394	0.661249
cg	f2	0.00014402	0.663838
medianLength	ct	0.000137768	0.670776
at	r3	0.000132895	0.676315
medianLength	r7	0.000128248	0.681709
f3	duplexEnergy	0.000127843	0.682185
ag	ca	0.000125721	0.684691
gt	f2	0.000125213	0.685294
fivePrimeHet	f5	0.000122437	0.688617
at	f3	0.000119974	0.691603
ga	r4	0.000116043	0.696443
tg	r4	0.000111989	0.701533
medianLength	r1	0.000108231	0.706348
ga	f1	0.000105464	0.709953
medianLength	cc	0.000104261	0.711538
tg	r5	9.85175e-05	0.71925
ga	f3	9.68762e-05	0.721501
gc	WFC	9.68524e-05	0.721534
gt	f1	9.62168e-05	0.722411
r1	f7	9.4299e-05	0.725078
medianLength	r5	8.81045e-05	0.733907
ta	f7	8.61445e-05	0.736773
medianLength	f4	8.44896e-05	0.739221
ac	r6	8.11001e-05	0.744319
cg	r3	7.69228e-05	0.750766
aa	f1	7.54534e-05	0.75308
gc	f2	7.48322e-05	0.754066
medianLength	aa	7.40517e-05	0.755311
r6	r1	7.25772e-05	0.757682
fivePrimeHet	f2	7.00533e-05	0.761803
gt	f4	6.96893e-05	0.762404
tt	r6	6.53714e-05	0.769668
gg	r5	6.34151e-05	0.773045
tt	r1	6.27508e-05	0.774204
r6	f7	6.02164e-05	0.77869
aa	r4	5.81672e-05	0.782392
f2	WFC	5.68449e-05	0.784818
ct	r2	5.6698e-05	0.785089
r6	s0	5.6629e-05	0.785217
s0	duplexEnergy	5.62271e-05	0.785962
r2	WFC	5.39151e-05	0.790303
aa	f4	5.28065e-05	0.792421
r6	f5	5.06462e-05	0.796616
r6	duplexEnergy	4.75331e-05	0.802833
fivePrimeHet	gc	4.6087e-05	0.805795
ac	f7	4.38976e-05	0.810374
f4	f7	4.34606e-05	0.811302
r7	f6	4.21174e-05	0.814187
gg	r6	4.137e-05	0.815813
medianLength	f1	4.1368e-05	0.815818
cc	f2	3.81112e-05	0.823092
r7	f7	3.75282e-05	0.824428
cg	f6	3.70502e-05	0.825531
r3	f7	3.56547e-05	0.828797
gt	r5	3.42304e-05	0.832199
gc	r6	3.23738e-05	0.836747
gcContent	ga	3.09705e-05	0.840276
gg	r3	3.01919e-05	0.84227
r4	duplexEnergy	2.8813e-05	0.845868
gg	f1	2.84345e-05	0.846871
gcContent	f1	2.77682e-05	0.848654
gg	r4	2.4739e-05	0.857053
ga	s0	2.43766e-05	0.858093
ac	f3	2.37712e-05	0.859848
tg	r7	2.34201e-05	0.860876
ag	gc	2.29674e-05	0.862213
f5	duplexEnergy	2.21698e-05	0.864604
tt	r5	2.17144e-05	0.865988
r5	r2	2.1277e-05	0.867332
r6	f6	2.05346e-05	0.869646
r2	f1	2.04558e-05	0.869894
r6	f4	2.04558e-05	0.869894
f3	WFC	2.00605e-05	0.871147
fivePrimeHet	r2	1.97794e-05	0.872045
cg	r7	1.85762e-05	0.875965
ag	f1	1.84664e-05	0.876329
r5	f7	1.84147e-05	0.876501
r7	f5	1.79014e-05	0.878221
r6	f2	1.62032e-05	0.884098
at	f2	1.56432e-05	0.886105
at	f4	1.55661e-05	0.886384
f2	duplexEnergy	1.55483e-05	0.886448
r5	s0	1.51658e-05	0.887845
r6	f3	1.43486e-05	0.890888
tg	s0	1.15719e-05	0.901954
r6	r2	1.12875e-05	0.90316
tt	f7	1.07975e-05	0.905275
r7	f4	1.06988e-05	0.905707
r5	r1	1.05377e-05	0.906417
r7	s0	9.75563e-06	0.909941
r6	f1	9.18228e-06	0.912616
r7	f3	8.728e-06	0.914797
r7	f2	7.8021e-06	0.919427
aa	ca	5.79892e-06	0.930506
r5	f4	5.567e-06	0.931906
r7	f1	5.20666e-06	0.934142
r5	f2	4.63391e-06	0.937862
r5	f3	4.5907e-06	0.938152
ga	f2	4.33926e-06	0.939866
ga	f4	4.12595e-06	0.94136
gg	f4	3.53306e-06	0.945729
aa	f6	3.0268e-06	0.949762
r7	duplexEnergy	2.83868e-06	0.951347
f1	f6	2.71033e-06	0.952458
r5	f1	2.616e-06	0.953291
r1	duplexEnergy	2.48861e-06	0.954442
gg	r7	2.1024e-06	0.958122
r3	f1	1.99406e-06	0.959215
r5	f5	1.94537e-06	0.959715
cc	f3	1.7836e-06	0.961425
ag	f4	1.49059e-06	0.964734
r7	r1	1.33907e-06	0.966573
tt	r7	1.11117e-06	0.969548
fivePrimeHet	f3	7.87e-07	0.97437
f1	f7	7.53344e-07	0.974925
r4	f2	6.23249e-07	0.977192
ac	r2	5.24582e-07	0.979074
gg	f6	3.18111e-07	0.983704
medianLength	r4	1.32609e-07	0.989478
r4	f1	7.74107e-08	0.991961
at	f7	6.73766e-08	0.9925
r5	f6	5.51112e-08	0.993217
gt	f3	7.45381e-09	0.997505
at	ga	5.05403e-12	0.999935

## Sheet: Hairpin Feature Correlations
feature1	feature2	R^2	pVal
wAPV	totalSenseRPM	0.929434	0
rel5pMirCount	rel3pMirCount	0.927687	0
aapd	tapd	0.869444	0
OPA	averageOverlapAmount	0.866179	0
dupPBP	dupLoopLength	0.750837	4.25257e-255
APV	wAPV	0.734778	9.98489e-244
at	GCcontent	0.687621	6.20952e-214
ta	GCcontent	0.681535	2.02438e-210
gc	GCcontent	0.677641	3.30163e-208
APV	totalSenseRPM	0.665171	2.68654e-201
gg	GCcontent	0.641078	1.20612e-188
at	ta	0.639928	4.6116e-188
tt	GCcontent	0.636875	1.5901e-186
cc	GCcontent	0.635906	4.8623e-186
aa	GCcontent	0.623785	4.46787e-180
sameShift	OPA	0.572032	1.32511e-156
cg	gc	0.553501	6.96617e-149
cg	GCcontent	0.496193	6.92773e-127
urf	ahc	0.49414	3.81517e-126
mfe	duplexEnergy	0.483552	2.26704e-122
sameShift	averageOverlapAmount	0.482222	6.67081e-122
ARV	wARV	0.462101	5.90131e-115
at	cc	0.430135	1.95464e-104
at	gc	0.419933	3.35072e-101
cc	ta	0.418955	6.79481e-101
gg	ta	0.411267	1.69172e-98
at	gg	0.409587	5.59409e-98
totalRelativeOverlapAmount	loopLoopOverlap	0.401517	1.66874e-95
totalRelativeOverlapAmount	totalOverlap	0.39868	1.21452e-94
numOffshoots	dupSize	0.397194	3.42182e-94
aa	cc	0.395379	1.20862e-93
gg	tt	0.395333	1.24839e-93
dupPBP	maxInteriorLoop	0.39455	2.14903e-93
aa	ta	0.364718	1.26274e-84
ta	tt	0.360139	2.57565e-83
gc	tt	0.36011	2.6259e-83
gc	ta	0.353888	1.52668e-81
cc	tt	0.352391	4.03595e-81
aa	gc	0.35059	1.29498e-80
aa	gg	0.34987	2.06255e-80
maxInteriorLoop	intLoopSideDiff	0.34332	1.38865e-78
cc	gc	0.341787	3.69712e-78
ct	tc	0.339963	1.18208e-77
gt	tg	0.335963	1.49454e-76
at	tt	0.333552	6.8481e-76
pbp	dupPBP	0.33097	3.47609e-75
aa	at	0.329686	7.77253e-75
pbp	maxUnboundOverhang	0.329032	1.17109e-74
ag	ga	0.32603	7.6363e-74
gc	gg	0.32306	4.84109e-73
dupLoopLength	maxInteriorLoop	0.314516	9.4027e-71
ac	ca	0.311476	6.03057e-70
aa	tt	0.306147	1.53875e-68
rel3pMorCount	miRmoR3pOverlap	0.293601	2.86426e-65
loopSize	innerLoopGapCount	0.284823	5.1382e-63
dupLoopLength	maxBulge	0.27371	3.35193e-60
cg	gg	0.270329	2.36072e-59
sameShift	totalOverlap	0.253565	3.31425e-55
pbp	maxInteriorLoop	0.253311	3.82257e-55
averageOverlapAmount	miRmoR5pOverlap	0.252849	4.95757e-55
cc	cg	0.250683	1.67514e-54
innerLoopGapCount	relSplitCount	0.250023	2.42488e-54
at	cg	0.248967	4.38242e-54
sameShift	totalRelativeOverlapAmount	0.247981	7.60667e-54
dupLoopLength	dupSize	0.247979	7.61834e-54
cc	gg	0.242235	1.86834e-52
averageOverlapAmount	totalRelativeOverlapAmount	0.221337	1.74328e-47
maxBulge	dupSize	0.219351	5.09041e-47
OPA	miRmoR5pOverlap	0.219208	5.49998e-47
outOut3pOverlap	inProdOverlap	0.217049	1.75779e-46
pbp	dupLoopLength	0.214017	8.93603e-46
averageOverlapAmount	totalOverlap	0.213943	9.29873e-46
cg	tt	0.213549	1.14828e-45
totalOverlap	miRmoR5pOverlap	0.207651	2.66488e-44
cg	ta	0.206979	3.80603e-44
aa	cg	0.205623	7.8135e-44
pbp	duplexEnergy	0.204328	1.55119e-43
maxUnboundOverhang	relSplitCount	0.204193	1.66574e-43
miRSplit5pOverlap	miRSplit3pOverlap	0.174513	8.28673e-37
dupPBP	dupSize	0.166598	4.62117e-35
dupPBP	maxBulge	0.16536	8.64048e-35
OPA	totalOverlap	0.158615	2.57141e-33
maxUnboundOverhang	dupSize	0.157856	3.76081e-33
afh	wARV	0.157455	4.59693e-33
totalOverlap	miRLoop5pOverlap	0.153487	3.33378e-32
mpLoopDistance	loopSize	0.150001	1.88649e-31
OPA	totalRelativeOverlapAmount	0.148155	4.70935e-31
totalOverlap	loopLoopOverlap	0.147199	7.55782e-31
sameShift	miRmoR3pOverlap	0.146517	1.05931e-30
dupLoopLength	intLoopSideDiff	0.143143	5.59466e-30
rel5pOutCount	out5pOverlap	0.140288	2.27722e-29
totalOverlap	miRLoop3pOverlap	0.139716	3.01612e-29
intLoopSideDiff	numOffshoots	0.136459	1.48588e-28
tapd	wARV	0.135482	2.39527e-28
at	ct	0.133452	6.44567e-28
aa	ct	0.132169	1.20392e-27
cc	gt	0.130858	2.27752e-27
dupLoopLength	innerLoopGapCount	0.128805	6.16758e-27
mfe	pbp	0.124934	4.01145e-26
duplexEnergy	dupPBP	0.123831	6.83305e-26
sameShift	miRmoR5pOverlap	0.121943	1.69592e-25
pbp	intLoopSideDiff	0.119473	5.55802e-25
pbp	ta	0.118691	8.08885e-25
dupPBP	intLoopSideDiff	0.115741	3.3213e-24
OPA	rel5pMorCount	0.115239	4.22307e-24
totalRelativeOverlapAmount	miRSplit5pOverlap	0.11458	5.78558e-24
cg	tg	0.114355	6.44153e-24
pbp	numOffshoots	0.110986	3.20791e-23
gc	gt	0.110504	4.03488e-23
innerLoopGapCount	numOffshoots	0.10864	9.77848e-23
dupLoopLength	relSplitCount	0.108065	1.28438e-22
sameShift	wARV	0.105382	4.57911e-22
wARV	rel5pMorCount	0.10536	4.62592e-22
averageOverlapAmount	rel5pMorCount	0.101921	2.34695e-21
wARV	neighborCount	0.101746	2.54796e-21
averageOverlapAmount	miRmoR3pOverlap	0.100265	5.11787e-21
ta	dupPBP	0.0989511	9.49391e-21
mfe	mpLoopDistance	0.0966623	2.78006e-20
duplexEnergy	maxInteriorLoop	0.0963359	3.23977e-20
sameShift	rel5pMorCount	0.0950101	6.02888e-20
totalOverlap	miRmoR3pOverlap	0.0948877	6.3845e-20
aapd	wARV	0.0936656	1.13081e-19
dupLoopLength	numOffshoots	0.0919284	2.54571e-19
bothShift	rel5pMorCount	0.0915564	3.0283e-19
OPA	miRmoR3pOverlap	0.090936	4.04457e-19
loopSize	relSplitCount	0.0904413	5.09373e-19
ta	tc	0.0882206	1.43231e-18
at	dupPBP	0.087045	2.47368e-18
duplexEnergy	foldDupCmp	0.086973	2.55774e-18
pbp	foldDupCmp	0.086642	2.98287e-18
bothShift	ARV	0.0866265	3.0044e-18
pbp	GCcontent	0.0864854	3.20788e-18
innerLoopGapCount	maxUnboundOverhang	0.0849653	6.49377e-18
GCcontent	dupPBP	0.0848494	6.85246e-18
ca	cg	0.0834971	1.28212e-17
dupPBP	relSplitCount	0.0825476	1.98966e-17
dupPBP	innerLoopGapCount	0.0813735	3.42387e-17
sameShift	ARV	0.080927	4.20839e-17
pbp	at	0.0805934	4.90921e-17
totalAntisenseRPM	rel5pOutCount	0.0794985	8.1372e-17
tapd	neighborCount	0.0790628	9.94856e-17
totalRelativeOverlapAmount	miRLoop5pOverlap	0.0780608	1.57879e-16
relSplitCount	miRSplit3pOverlap	0.0780022	1.62197e-16
numOffshoots	relLoopCount	0.0769293	2.65829e-16
sameShift	loopLoopOverlap	0.0760938	3.90418e-16
ct	ta	0.0735287	1.26842e-15
gc	dupPBP	0.0721249	2.41455e-15
mfe	dupPBP	0.0719287	2.6417e-15
ag	at	0.0714004	3.36512e-15
OPA	wARV	0.0707752	4.48047e-15
OPA	ARV	0.0680693	1.54395e-14
afh	ARV	0.0676032	1.91012e-14
sameShift	rel3pMorCount	0.0675634	1.94522e-14
sameShift	relLoopCount	0.0670156	2.49776e-14
mpLoopDistance	dupLoopDistance	0.0665672	3.06471e-14
intLoopSideDiff	dupSize	0.0661678	3.677e-14
gt	GCcontent	0.0653965	5.22629e-14
wARV	averageOverlapAmount	0.0634552	1.26505e-13
cg	neighborCount	0.0633987	1.29798e-13
ga	gc	0.061527	3.03968e-13
rel5pOutCount	neighborCount	0.0605688	4.69684e-13
innerLoopGapCount	dupSize	0.0599248	6.29142e-13
ac	gc	0.0595159	7.57367e-13
pbp	relSplitCount	0.0592275	8.63204e-13
dupLoopDistance	totalSenseRPM	0.0579771	1.52156e-12
aa	tc	0.0574991	1.88943e-12
mfe	gg	0.0569753	2.39515e-12
cc	ct	0.0562016	3.39954e-12
mfe	GCcontent	0.0560552	3.63236e-12
ac	gg	0.0554227	4.83555e-12
gt	ta	0.0554214	4.83849e-12
foldDupCmp	maxInteriorLoop	0.0549162	6.08011e-12
pbp	tt	0.0543989	7.68176e-12
ARV	averageOverlapAmount	0.0542914	8.06442e-12
ct	tg	0.0538804	9.70982e-12
maxInteriorLoop	numOffshoots	0.0538138	1.00064e-11
ta	dupLoopLength	0.0537008	1.05305e-11
mfe	maxInteriorLoop	0.0535042	1.15085e-11
pbp	gc	0.0530342	1.42293e-11
pbp	cc	0.05286	1.53936e-11
ARV	rel5pMorCount	0.0527527	1.61582e-11
ta	maxInteriorLoop	0.052435	1.86493e-11
aapd	rel3pOutCount	0.0521801	2.09231e-11
OPA	relLoopCount	0.0518266	2.4541e-11
wARV	rel3pMorCount	0.0515914	2.72884e-11
ag	tt	0.0515869	2.73431e-11
averageOverlapAmount	rel3pMorCount	0.0511924	3.26684e-11
ag	cg	0.0511424	3.34139e-11
aapd	neighborCount	0.0511094	3.39136e-11
dupPBP	numOffshoots	0.0507685	3.95488e-11
numOffshoots	miRLoop5pOverlap	0.0504948	4.47428e-11
mfe	tt	0.0488764	9.27648e-11
duplexEnergy	dupLoopLength	0.0481188	1.30473e-10
cg	gt	0.0477632	1.53115e-10
cc	dupPBP	0.0477117	1.56703e-10
gg	dupPBP	0.0475111	1.71508e-10
miRLoop5pOverlap	loopLoopOverlap	0.0473498	1.84423e-10
out5pOverlap	neighborCount	0.047078	2.08404e-10
foldDupCmp	intLoopSideDiff	0.0466685	2.50557e-10
wARV	totalOverlap	0.0463246	2.92457e-10
pbp	aa	0.0462423	3.03489e-10
pbp	gg	0.0461059	3.22673e-10
OPA	rel3pMorCount	0.0453954	4.44098e-10
inProdOverlap	neighborCount	0.0449609	5.39845e-10
maxInteriorLoop	dupSize	0.0447381	5.96682e-10
rel5pOutCount	outOut5pOverlap	0.0444654	6.74453e-10
totalOverlap	rel3pMorCount	0.0441956	7.61341e-10
at	dupLoopLength	0.0441206	7.87431e-10
ct	GCcontent	0.0438819	8.76544e-10
ac	tc	0.0436557	1e-09
bothShift	wARV	0.0435214	1e-09
gc	neighborCount	0.042898	1.36336e-09
GCcontent	dupLoopLength	0.0419961	2e-09
urf	GCcontent	0.0405803	3.8564e-09
gc	dupLoopLength	0.0405736	3.86808e-09
cc	tg	0.040386	4.20737e-09
tapd	rel3pOutCount	0.0402362	4.49964e-09
aa	dupPBP	0.0402256	4.52126e-09
wARV	miRmoR3pOverlap	0.0401755	4.6238e-09
mfe	gc	0.0400538	4.88309e-09
ca	tt	0.0397139	5.68693e-09
urf	ta	0.039472	6.33829e-09
mfe	aa	0.0393569	6.67369e-09
at	maxInteriorLoop	0.039354	6.68242e-09
ag	ca	0.0388339	8.43635e-09
urf	aa	0.0385794	9.45547e-09
GCcontent	maxInteriorLoop	0.0385736	9.4802e-09
dupLoopDistance	loopSize	0.0382692	1.08655e-08
wAPV	dupLoopDistance	0.0377209	1.38904e-08
tt	dupPBP	0.0366841	2.21003e-08
aapd	rel5pMorCount	0.0365018	2.4e-08
tapd	rel5pMorCount	0.0364669	2.43581e-08
cg	dupPBP	0.0358872	3.1576e-08
mfe	cg	0.0357546	3.35072e-08
averageOverlapAmount	relLoopCount	0.0356184	3.56138e-08
rel5pMorCount	miRmoR5pOverlap	0.0353664	3.98675e-08
urf	cc	0.0348741	4.96977e-08
ga	ta	0.0344793	5.93044e-08
dupLoopLength	loopSize	0.033963	7.47188e-08
foldDupCmp	dupPBP	0.0336284	8.67914e-08
totalRelativeOverlapAmount	miRSplit3pOverlap	0.0332456	1.03e-07
out5pOverlap	outOut5pOverlap	0.0330193	1.14e-07
wARV	miRSplit5pOverlap	0.0329972	1.15122e-07
cc	maxInteriorLoop	0.0320451	1.76273e-07
maxBulge	numOffshoots	0.0316231	2.12914e-07
duplexEnergy	maxUnboundOverhang	0.0313685	2.38607e-07
totalOverlap	neighborCount	0.0308201	3.05e-07
GCcontent	neighborCount	0.0304397	3.61562e-07
ag	tg	0.0304374	3.61931e-07
pbp	innerLoopGapCount	0.0303607	3.74573e-07
ca	gg	0.0300844	4.23868e-07
totalRelativeOverlapAmount	relLoopCount	0.0299759	4.44946e-07
gg	gt	0.029965	4.47125e-07
afh	neighborCount	0.0298009	4.81205e-07
dupLoopLength	maxUnboundOverhang	0.0296756	5.09e-07
averageOverlapAmount	loopLoopOverlap	0.0296	5.26464e-07
cg	rel5pOutCount	0.0294862	5.54e-07
ahc	aa	0.0294631	5.59729e-07
cc	tc	0.029431	5.67825e-07
mfe	maxUnboundOverhang	0.0292634	6.12054e-07
foldDupCmp	rel5pMorCount	0.0292286	6.21663e-07
cg	ct	0.0291441	6.45621e-07
dupSize	relSplitCount	0.0289505	7.04052e-07
duplexEnergy	rel5pMorCount	0.0286952	7.89273e-07
mfe	at	0.0285577	8.3941e-07
ac	ta	0.0284481	8.81588e-07
gc	maxInteriorLoop	0.0284303	8.88647e-07
duplexEnergy	RFProductAvg	0.0283984	9.01448e-07
totalRelativeOverlapAmount	miRmoR5pOverlap	0.0280175	1.069e-06
totalOverlap	inProdOverlap	0.0278758	1.139e-06
ARV	neighborCount	0.027845	1.15485e-06
urf	at	0.0276473	1.26169e-06
rel5pMorCount	neighborCount	0.0269974	1.68782e-06
gt	tt	0.0269916	1.69223e-06
aa	tg	0.0267964	1.84677e-06
foldDupCmp	RFProductAvg	0.0267565	1.88012e-06
rel3pOutCount	neighborCount	0.0263881	2.21731e-06
mfe	rel5pMirCount	0.0263442	2.26133e-06
gg	dupLoopLength	0.0262809	2.32642e-06
mfe	cc	0.0261945	2.41816e-06
mfe	wARV	0.0259672	2.67739e-06
out5pOverlap	inProdOverlap	0.0258422	2.83151e-06
dupPBP	maxUnboundOverhang	0.0255693	3.19977e-06
mpLoopDistance	relLoopCount	0.0254071	3.441e-06
urf	pbp	0.0253267	3.56717e-06
ca	neighborCount	0.0252323	3.72141e-06
foldDupCmp	numOffshoots	0.0251621	3.8404e-06
urf	gg	0.025147	3.8664e-06
mfe	dupLoopLength	0.0249926	4.14338e-06
ta	maxBulge	0.0248986	4.32169e-06
foldDupCmp	dupLoopLength	0.0246756	4.776e-06
sameShift	outOut3pOverlap	0.0244463	5.29312e-06
totalOverlap	relLoopCount	0.0243233	5.593e-06
innerLoopGapCount	maxBulge	0.0241953	5.92341e-06
gc	tc	0.0241733	5.98228e-06
loopSize	numOffshoots	0.0240781	6.24321e-06
at	maxBulge	0.0235694	7.84293e-06
ga	tt	0.0234966	8.1035e-06
GCcontent	maxBulge	0.0234019	8.455e-06
mfe	rel3pMorCount	0.0232391	9.09564e-06
ARV	miRmoR3pOverlap	0.0232235	9.1598e-06
tt	duplexEnergy	0.0231932	9.28508e-06
dupPBP	RFProductAvg	0.0231289	9.557e-06
aa	neighborCount	0.022936	1.04211e-05
ARV	relLoopCount	0.0228891	1.06426e-05
pbp	maxBulge	0.0227223	1.14699e-05
ta	maxUnboundOverhang	0.0226698	1.17436e-05
bothShift	neighborCount	0.022514	1.25943e-05
GCcontent	foldDupCmp	0.0224354	1.30469e-05
totalRelativeOverlapAmount	outOut3pOverlap	0.022222	1.43586e-05
gg	maxBulge	0.0219129	1.64973e-05
urf	cg	0.0217995	1.73592e-05
pbp	RFProductAvg	0.0217861	1.74645e-05
gg	neighborCount	0.0216786	1.83283e-05
urf	tc	0.0215979	1.90056e-05
at	gt	0.020958	2.53392e-05
cc	dupLoopLength	0.0208619	2.64588e-05
gc	maxBulge	0.0208561	2.65275e-05
ag	ta	0.0207205	2.8196e-05
ga	gt	0.0205666	3.02161e-05
APV	dupLoopDistance	0.0203967	3.26164e-05
foldDupCmp	rel3pMorCount	0.0203405	3.34528e-05
duplexEnergy	GCcontent	0.0202541	3.47788e-05
aa	duplexEnergy	0.0200898	3.74487e-05
sameShift	miRLoop5pOverlap	0.0199407	4.00487e-05
intLoopSideDiff	relLoopCount	0.0199306	4.02311e-05
pbp	cg	0.019765	4.33444e-05
at	neighborCount	0.0196867	4.49002e-05
cg	maxBulge	0.0195613	4.75092e-05
ac	GCcontent	0.0195545	4.76549e-05
urf	maxInteriorLoop	0.0193242	5.28667e-05
aa	dupLoopLength	0.0191199	5.79646e-05
ahc	ct	0.0191063	5.83224e-05
pbp	ct	0.0190855	5.887e-05
gg	maxInteriorLoop	0.0190685	5.93244e-05
urf	dupPBP	0.0190347	6.02351e-05
ahc	GCcontent	0.018727	6.91992e-05
rel5pMorCount	rel5pMirCount	0.0187055	6.98739e-05
maxBulge	rel3pOutCount	0.0186946	7.02193e-05
aa	maxInteriorLoop	0.0186633	7.1218e-05
wARV	miRmoR5pOverlap	0.0185263	7.57575e-05
GCcontent	maxUnboundOverhang	0.0184423	7.86855e-05
dupSize	relLoopCount	0.0183684	8.13531e-05
mfe	afh	0.0182261	8.67499e-05
dupLoopDistance	RFProductAvg	0.0182047	8.75904e-05
gc	foldDupCmp	0.0180848	9.24636e-05
ta	intLoopSideDiff	0.0180579	9.3595e-05
ahc	cc	0.0179231	9.94675e-05
ARV	RFProductAvg	0.0177199	0.000109031
tapd	ARV	0.0176675	0.000111642
dupLoopLength	RFProductAvg	0.0175746	0.000116432
dupPBP	loopSize	0.0175172	0.000119493
dupLoopLength	rel5pMorCount	0.0174827	0.00012137
wARV	totalRelativeOverlapAmount	0.0174364	0.000123938
gg	foldDupCmp	0.0171365	0.000141939
tt	maxInteriorLoop	0.0171187	0.000143085
ARV	rel3pMorCount	0.0170789	0.000145688
ARV	miRLoop3pOverlap	0.017044	0.000148007
ahc	tc	0.0170033	0.000150759
bothShift	cg	0.0166738	0.000175008
ct	tt	0.0165206	0.00018758
aa	mpLoopDistance	0.016383	0.000199642
ta	foldDupCmp	0.0163675	0.000201056
maxInteriorLoop	loopLoopOverlap	0.016347	0.000202929
mpLoopDistance	RFProductAvg	0.0163161	0.000205789
ac	cg	0.0161147	0.000225464
urf	APV	0.0160293	0.000234369
relLoopCount	loopLoopOverlap	0.015726	0.000268947
bothShift	rel5pMirCount	0.0156791	0.000274724
ca	ct	0.0156672	0.00027621
cg	dupLoopLength	0.0156364	0.000280104
intLoopSideDiff	miRLoop3pOverlap	0.0156363	0.000280118
aapd	ARV	0.0155532	0.000290889
urf	gc	0.0154619	0.000303205
tt	foldDupCmp	0.0154218	0.000308781
ahc	rel3pMirCount	0.0153451	0.000319722
cc	ga	0.0153388	0.00032064
innerLoopGapCount	rel3pOutCount	0.0152867	0.000328325
loopSize	dupSize	0.0152427	0.000334951
mfe	ta	0.0152423	0.000335009
pbp	rel3pMirCount	0.0152351	0.000336112
ct	gt	0.0151685	0.000346445
mfe	neighborCount	0.0150506	0.000365515
aa	maxUnboundOverhang	0.0150133	0.000371774
at	foldDupCmp	0.0149871	0.00037623
ag	gg	0.0149625	0.000380452
at	intLoopSideDiff	0.0149536	0.00038201
cc	duplexEnergy	0.0149262	0.000386787
GCcontent	intLoopSideDiff	0.0148685	0.000397075
urf	dupLoopLength	0.0148379	0.000402656
gg	duplexEnergy	0.0148325	0.000403636
mfe	rel3pMirCount	0.0147116	0.000426473
averageOverlapAmount	miRLoop5pOverlap	0.0145198	0.00046538
gc	intLoopSideDiff	0.0145084	0.000467804
tt	maxUnboundOverhang	0.0144822	0.000473429
maxInteriorLoop	relLoopCount	0.0144532	0.000479717
rel5pOutCount	RFProductAvg	0.0144344	0.000483836
loopSize	rel3pOutCount	0.0144023	0.000490965
mfe	ARV	0.0142977	0.000514954
gt	maxInteriorLoop	0.0142934	0.00051596
dupLoopDistance	neighborCount	0.0140653	0.000572492
ta	APV	0.0140616	0.000573459
gg	maxUnboundOverhang	0.0140613	0.00057355
rel5pMorCount	miRmoR3pOverlap	0.0138684	0.000626319
mfe	relLoopCount	0.0138629	0.000627883
afh	sameShift	0.0137416	0.000663628
urf	foldDupCmp	0.0137387	0.000664525
foldDupCmp	mpLoopDistance	0.0136823	0.000681846
tt	dupLoopLength	0.0136802	0.000682528
miRLoop3pOverlap	neighborCount	0.0136772	0.000683444
totalOverlap	rel5pMorCount	0.0136363	0.000696342
ARV	totalOverlap	0.0135583	0.000721587
tg	rel5pOutCount	0.0135101	0.00073768
ta	wAPV	0.0133505	0.000793521
ARV	rel5pOutCount	0.0133297	0.000801097
mfe	rel5pOutCount	0.0133058	0.000809888
totalRelativeOverlapAmount	rel5pMorCount	0.0132931	0.000814621
ct	gc	0.0132906	0.000815535
ca	gt	0.01325	0.000830842
cc	neighborCount	0.0131689	0.000862242
wARV	rel3pOutCount	0.0131475	0.000870709
urf	wAPV	0.0130151	0.000925116
totalRelativeOverlapAmount	miRmoR3pOverlap	0.0129549	0.000950973
ahc	rel5pMirCount	0.0126976	0.00106999
maxInteriorLoop	miRLoop3pOverlap	0.0126946	0.00107146
duplexEnergy	intLoopSideDiff	0.0126211	0.0011082
cg	rel5pMirCount	0.0126203	0.00110859
ct	maxUnboundOverhang	0.0125853	0.00112656
maxBulge	RFProductAvg	0.0125486	0.00114569
ta	totalSenseRPM	0.0125442	0.00114801
tg	RFProductAvg	0.012533	0.00115393
mfe	tg	0.0124839	0.00118019
duplexEnergy	maxBulge	0.0123439	0.00125854
loopSize	maxUnboundOverhang	0.0122881	0.00129124
relLoopCount	miRLoop3pOverlap	0.0122266	0.00132824
at	maxUnboundOverhang	0.0121521	0.00137446
aa	ac	0.0121443	0.0013794
foldDupCmp	rel3pOutCount	0.0121039	0.00140526
ga	gg	0.0120156	0.00146347
ahc	miRmoR3pOverlap	0.0118007	0.00161558
miRSplit5pOverlap	neighborCount	0.0116886	0.00170118
cg	ga	0.0116819	0.00170648
rel5pOutCount	relLoopCount	0.0116057	0.00176742
mfe	dupLoopDistance	0.0115911	0.0017794
tc	tg	0.0115276	0.00183223
gc	rel5pOutCount	0.0115242	0.00183511
urf	ct	0.0115006	0.00185518
ca	ga	0.0114627	0.00188785
gt	intLoopSideDiff	0.0114015	0.00194194
ca	ta	0.0113654	0.00197457
mpLoopDistance	dupSize	0.0113132	0.00202267
ta	miRmoR3pOverlap	0.0112409	0.00209132
relSplitCount	miRSplit5pOverlap	0.0112267	0.00210511
ahc	dupLoopDistance	0.0112151	0.00211641
GCcontent	rel5pOutCount	0.011078	0.0022548
cg	foldDupCmp	0.0110524	0.00228167
ac	maxBulge	0.011043	0.00229163
at	tc	0.0110413	0.00229335
afh	inProdOverlap	0.0108717	0.00248052
totalOverlap	out5pOverlap	0.0108183	0.00254255
ac	ag	0.0107661	0.00260478
rel5pMirCount	rel3pOutCount	0.0107497	0.00262462
urf	rel3pMirCount	0.0106625	0.00273279
afh	mpLoopDistance	0.010652	0.00274618
gc	duplexEnergy	0.0106349	0.002768
maxBulge	neighborCount	0.0106023	0.00281006
pbp	outOut3pOverlap	0.0106007	0.00281221
GCcontent	mpLoopDistance	0.010489	0.00296168
rel5pMorCount	RFProductAvg	0.0104269	0.00304826
ahc	RFProductAvg	0.010375	0.00312252
afh	OPA	0.0103561	0.00315002
totalRelativeOverlapAmount	miRLoop3pOverlap	0.0103187	0.00320514
gc	maxUnboundOverhang	0.010311	0.00321671
cg	ARV	0.0103051	0.00322544
aa	foldDupCmp	0.0102769	0.003268
mfe	maxBulge	0.0101554	0.00345775
totalRelativeOverlapAmount	maxInteriorLoop	0.0101417	0.00347983
urf	totalSenseRPM	0.0100476	0.00363553
gg	relLoopCount	0.00998708	0.00373936
ARV	totalRelativeOverlapAmount	0.00994821	0.00380762
tg	rel5pMirCount	0.00994706	0.00380967
cc	foldDupCmp	0.00987517	0.00393934
foldDupCmp	miRLoop3pOverlap	0.0098039	0.00407232
cg	relLoopCount	0.0097877	0.00410317
urf	intLoopSideDiff	0.00977206	0.00413318
dupLoopDistance	loopLoopOverlap	0.00973723	0.00420083
dupLoopDistance	rel5pMirCount	0.00968512	0.00430416
gg	out5pOverlap	0.00965034	0.00437454
gt	dupPBP	0.00963222	0.00441167
tg	duplexEnergy	0.00957156	0.00453832
pbp	mpLoopDistance	0.00956873	0.00454433
sameShift	bothShift	0.00954832	0.00458783
urf	tt	0.0095406	0.0046044
aapd	cc	0.00953384	0.00461895
wARV	RFProductAvg	0.00951016	0.0046703
gg	rel5pOutCount	0.00942208	0.00486645
aa	maxBulge	0.00938863	0.00494313
ahc	tt	0.00933626	0.00506564
OPA	miRLoop5pOverlap	0.00929671	0.00516022
afh	ag	0.00927969	0.00520145
ta	numOffshoots	0.00922686	0.00533164
afh	ca	0.00922122	0.00534572
ca	wARV	0.00919156	0.00542045
tapd	afh	0.00915147	0.00552316
pbp	rel5pMirCount	0.00914853	0.00553078
pbp	inProdOverlap	0.00905881	0.00576818
dupSize	rel3pOutCount	0.00897003	0.00601335
tg	wARV	0.00895799	0.00604739
cg	maxInteriorLoop	0.00890592	0.00619694
cg	rel5pMorCount	0.00890284	0.00620591
tt	mpLoopDistance	0.00887936	0.00627467
dupPBP	rel5pMorCount	0.00887883	0.00627624
foldDupCmp	maxUnboundOverhang	0.00886514	0.00631668
dupPBP	neighborCount	0.00885523	0.00634614
tg	dupLoopDistance	0.00882449	0.00643841
bothShift	GCcontent	0.00877785	0.00658099
maxUnboundOverhang	RFProductAvg	0.00874926	0.00666998
ta	rel3pMorCount	0.00874731	0.00667611
wARV	relLoopCount	0.00869515	0.0068418
pbp	tg	0.00868799	0.00686487
aapd	rel5pMirCount	0.00868617	0.00687076
tapd	rel5pMirCount	0.00867359	0.0069115
pbp	relLoopCount	0.00865078	0.00698604
cc	intLoopSideDiff	0.00864941	0.00699057
ga	outOut5pOverlap	0.00862536	0.0070701
aa	intLoopSideDiff	0.00851332	0.00745291
cg	duplexEnergy	0.00848933	0.00753762
pbp	neighborCount	0.00846637	0.00761956
urf	ac	0.00842858	0.00775647
totalAntisenseRPM	RFProductAvg	0.00838878	0.00790336
pbp	miRLoop3pOverlap	0.00836553	0.00799048
bothShift	at	0.00831918	0.00816712
gg	intLoopSideDiff	0.00829585	0.00825753
ahc	gc	0.00827568	0.0083365
mpLoopDistance	rel5pOutCount	0.00826941	0.00836121
gc	relLoopCount	0.0082419	0.00847051
dupPBP	rel3pOutCount	0.00821997	0.00855865
tg	miRmoR5pOverlap	0.00816181	0.00879707
mfe	sameShift	0.00814751	0.00885673
maxBulge	maxInteriorLoop	0.00813462	0.00891083
ahc	ta	0.008082	0.00913531
mfe	miRmoR3pOverlap	0.00803414	0.00934451
bothShift	OPA	0.00800204	0.00948752
ac	tg	0.00798141	0.00958063
wARV	rel5pMirCount	0.00792376	0.00984582
dupLoopLength	rel3pOutCount	0.00791156	0.00990286
mfe	dupSize	0.00784606	0.0102151
ag	gt	0.00783011	0.0102926
ac	totalAntisenseRPM	0.00782854	0.0103003
afh	totalOverlap	0.00780453	0.0104183
ahc	cg	0.00777498	0.0105654
mfe	numOffshoots	0.0077201	0.0108442
mfe	tapd	0.00771666	0.0108619
bothShift	gc	0.00765499	0.0111848
cc	maxBulge	0.00765084	0.0112069
aa	dupLoopDistance	0.00764016	0.0112639
at	tg	0.00762141	0.0113647
ct	ga	0.00758198	0.0115797
ag	GCcontent	0.00757504	0.011618
afh	miRSplit5pOverlap	0.00755552	0.0117264
ARV	miRSplit5pOverlap	0.00754635	0.0117776
miRLoop5pOverlap	neighborCount	0.00753631	0.011834
gg	mpLoopDistance	0.00752202	0.0119148
tc	neighborCount	0.0074923	0.0120845
dupSize	miRLoop5pOverlap	0.00748796	0.0121095
urf	rel5pMirCount	0.00738236	0.0127342
cc	maxUnboundOverhang	0.00733997	0.0129942
duplexEnergy	dupSize	0.0072524	0.0135487
mpLoopDistance	rel5pMorCount	0.00718318	0.0140041
rel3pMorCount	neighborCount	0.00716812	0.0141053
ahc	gg	0.00712383	0.0144071
maxBulge	rel5pMorCount	0.00710483	0.0145386
tt	neighborCount	0.00702008	0.0151404
gc	numOffshoots	0.00700979	0.0152152
tg	rel3pMirCount	0.00699792	0.0153019
at	miRmoR3pOverlap	0.00697404	0.015478
aapd	ac	0.0069606	0.015578
gt	rel5pOutCount	0.0069488	0.0156664
at	duplexEnergy	0.00690099	0.0160296
totalOverlap	maxInteriorLoop	0.00689429	0.0160813
mfe	miRLoop5pOverlap	0.00688524	0.0161512
gt	totalSenseRPM	0.00686802	0.0162852
ct	intLoopSideDiff	0.00685913	0.0163549
mpLoopDistance	maxUnboundOverhang	0.00681788	0.0166819
rel5pMirCount	RFProductAvg	0.00680109	0.016817
ac	tt	0.00679752	0.0168458
at	rel5pOutCount	0.00677708	0.0170121
afh	tg	0.00674313	0.0172919
rel5pMirCount	miRmoR3pOverlap	0.00673442	0.0173645
pbp	dupLoopDistance	0.00670829	0.017584
tg	maxUnboundOverhang	0.00670751	0.0175906
foldDupCmp	neighborCount	0.00669176	0.0177244
tg	totalAntisenseRPM	0.00667059	0.0179058
dupLoopDistance	rel3pMirCount	0.00667002	0.0179107
dupLoopDistance	totalOverlap	0.00653567	0.0191081
ca	totalSenseRPM	0.00652804	0.0191785
pbp	gt	0.00647031	0.0197202
ag	totalAntisenseRPM	0.00645944	0.0198239
dupPBP	loopLoopOverlap	0.00645867	0.0198314
maxInteriorLoop	miRSplit5pOverlap	0.00643478	0.0200614
tc	GCcontent	0.00642447	0.0201615
afh	tc	0.00634233	0.020978
tt	APV	0.00632391	0.0211658
ahc	at	0.00631272	0.0212807
tt	intLoopSideDiff	0.00630623	0.0213476
dupPBP	totalRelativeOverlapAmount	0.00629588	0.0214547
tt	rel5pOutCount	0.0062865	0.0215523
maxBulge	intLoopSideDiff	0.00626795	0.0217467
ca	maxBulge	0.00624812	0.0219566
urf	maxBulge	0.00623824	0.022062
bothShift	averageOverlapAmount	0.00623034	0.0221465
gt	miRLoop3pOverlap	0.00621807	0.0222786
GCcontent	relLoopCount	0.00621119	0.0223531
wARV	miRLoop3pOverlap	0.00617946	0.0226995
rel3pMirCount	rel3pMorCount	0.0061413	0.0231236
rel3pMirCount	miRmoR5pOverlap	0.00610356	0.0235511
APV	rel5pMirCount	0.00608849	0.023724
GCcontent	out5pOverlap	0.00606164	0.0240355
bothShift	gg	0.00605084	0.0241619
mpLoopDistance	miRSplit5pOverlap	0.00604422	0.0242397
APV	mpLoopDistance	0.00599491	0.0248279
ta	tg	0.00594137	0.0254833
rel5pMirCount	neighborCount	0.00594078	0.0254906
tt	out5pOverlap	0.00592153	0.0257307
mpLoopDistance	rel3pMorCount	0.00592012	0.0257484
at	mpLoopDistance	0.0058924	0.0260984
gt	out5pOverlap	0.00588675	0.0261704
miRLoop3pOverlap	loopLoopOverlap	0.0058274	0.0269388
intLoopSideDiff	miRLoop5pOverlap	0.00579639	0.0273497
gg	innerLoopGapCount	0.00578252	0.0275355
tt	maxBulge	0.00573001	0.0282509
GCcontent	numOffshoots	0.00572512	0.0283186
miRmoR5pOverlap	out5pOverlap	0.00572324	0.0283446
ta	mpLoopDistance	0.00571349	0.02848
totalSenseRPM	maxInteriorLoop	0.00570461	0.028604
miRLoop5pOverlap	out5pOverlap	0.0056987	0.0286867
ca	APV	0.00569515	0.0287365
out5pOverlap	outOut3pOverlap	0.00567144	0.0290718
aapd	bothShift	0.00565531	0.0293022
OPA	cg	0.00565521	0.0293037
mfe	gt	0.00562841	0.0296907
maxUnboundOverhang	inProdOverlap	0.00561378	0.0299042
gc	mpLoopDistance	0.00558759	0.0302904
cg	rel3pMirCount	0.00558438	0.0303382
tapd	tg	0.00557271	0.0305122
OPA	tt	0.00556065	0.0306932
ahc	foldDupCmp	0.00554869	0.0308737
mfe	ag	0.00554351	0.0309523
loopSize	totalOverlap	0.00553918	0.0310181
ac	neighborCount	0.00553494	0.0310827
mpLoopDistance	totalSenseRPM	0.00553358	0.0311035
loopSize	relLoopCount	0.00553141	0.0311365
aapd	at	0.00552989	0.0311597
bothShift	tt	0.0055189	0.0313283
OPA	gg	0.00551188	0.0314364
urf	ca	0.00543471	0.032651
ARV	rel3pOutCount	0.00542026	0.0328838
tapd	miRmoR5pOverlap	0.00539011	0.0333752
tc	duplexEnergy	0.0053879	0.0334114
APV	rel3pMirCount	0.00536078	0.0338605
mfe	outOut3pOverlap	0.00536006	0.0338726
ahc	ac	0.00535917	0.0338873
ct	dupLoopDistance	0.00533986	0.0342112
ca	wAPV	0.00533736	0.0342534
tc	rel3pMorCount	0.00529809	0.0349228
ahc	intLoopSideDiff	0.0052577	0.0356256
afh	averageOverlapAmount	0.00525514	0.0356705
afh	miRmoR5pOverlap	0.00523695	0.0359922
wAPV	maxInteriorLoop	0.00522308	0.0362396
pbp	dupSize	0.00521566	0.0363726
at	rel5pMorCount	0.00521192	0.0364399
urf	miRmoR5pOverlap	0.00519335	0.0367758
ca	rel5pOutCount	0.00518737	0.0368847
tt	totalSenseRPM	0.00516477	0.0372991
ta	rel5pOutCount	0.00515537	0.0374728
tt	averageOverlapAmount	0.00514518	0.0376622
totalSenseRPM	rel5pMirCount	0.00513052	0.0379363
gt	RFProductAvg	0.00511048	0.0383146
ahc	maxInteriorLoop	0.00509579	0.0385943
ac	miRmoR3pOverlap	0.00508149	0.0388687
OPA	loopLoopOverlap	0.00507258	0.0390405
aapd	tg	0.00506543	0.0391792
miRmoR3pOverlap	neighborCount	0.005056	0.0393627
GCcontent	loopSize	0.00505146	0.0394515
gc	innerLoopGapCount	0.00504591	0.0395602
ahc	APV	0.00504425	0.0395928
ag	outOut5pOverlap	0.00504106	0.0396555
relLoopCount	out5pOverlap	0.00502223	0.0400276
mpLoopDistance	intLoopSideDiff	0.0050077	0.0403172
ahc	ca	0.00500318	0.0404077
totalRelativeOverlapAmount	rel5pMirCount	0.00497624	0.0409519
mfe	aapd	0.00496686	0.0411431
maxInteriorLoop	RFProductAvg	0.00496357	0.0412104
wAPV	rel5pMirCount	0.00495558	0.0413744
bothShift	cc	0.00494617	0.0415682
tc	maxUnboundOverhang	0.00493935	0.0417094
gc	wAPV	0.00493677	0.041763
urf	relLoopCount	0.00492623	0.0419823
tapd	at	0.00492595	0.0419883
gg	ARV	0.0049194	0.0421251
cg	wARV	0.00491516	0.0422142
mfe	bothShift	0.00488597	0.0428317
duplexEnergy	totalOverlap	0.00486015	0.0433859
rel5pMirCount	rel3pMorCount	0.00485611	0.0434734
afh	ga	0.00483406	0.0439536
cg	RFProductAvg	0.00481747	0.0443185
miRmoR5pOverlap	miRLoop3pOverlap	0.00481313	0.0444146
ac	cc	0.00479684	0.0447769
maxUnboundOverhang	outOut3pOverlap	0.00479141	0.0448985
miRmoR3pOverlap	miRLoop5pOverlap	0.00477722	0.0452174
at	relSplitCount	0.00476275	0.0455453
OPA	rel3pMirCount	0.00474533	0.0459433
ga	rel5pMirCount	0.00471825	0.0465693
tapd	ag	0.00469122	0.0472028
ac	dupLoopLength	0.00466742	0.0477685
ga	neighborCount	0.00466323	0.0478687
mpLoopDistance	miRLoop5pOverlap	0.00465081	0.0481672
gg	rel3pOutCount	0.00463886	0.0484564
OPA	RFProductAvg	0.00461684	0.0489941
foldDupCmp	relLoopCount	0.00460778	0.0492171
ca	totalOverlap	0.00460506	0.0492841
relSplitCount	RFProductAvg	0.00459818	0.0494544
mpLoopDistance	rel3pMirCount	0.00459662	0.0494932
cg	miRLoop5pOverlap	0.00459566	0.0495169
duplexEnergy	rel3pMirCount	0.00458251	0.0498447
gc	APV	0.00456631	0.0502515
ct	dupPBP	0.00455786	0.0504652
miRmoR3pOverlap	miRLoop3pOverlap	0.00453877	0.0509514
gt	dupLoopLength	0.00453588	0.0510254
dupPBP	miRLoop3pOverlap	0.00451172	0.0516485
tg	neighborCount	0.00448366	0.0523826
sameShift	tg	0.00448012	0.052476
tg	ARV	0.00447482	0.0526161
outOut5pOverlap	neighborCount	0.0044613	0.0529752
tt	wAPV	0.00444959	0.0532885
gt	APV	0.00444621	0.0533792
gc	out5pOverlap	0.00443103	0.0537889
mpLoopDistance	neighborCount	0.00442776	0.0538776
totalRelativeOverlapAmount	rel3pMorCount	0.00442659	0.0539096
dupPBP	miRSplit5pOverlap	0.00440979	0.0543678
gc	totalSenseRPM	0.004403	0.0545543
duplexEnergy	outOut3pOverlap	0.0043939	0.0548054
foldDupCmp	maxBulge	0.00436926	0.0554909
wAPV	rel3pMirCount	0.00436659	0.0555657
tc	wARV	0.0043581	0.0558044
dupLoopLength	loopLoopOverlap	0.00435076	0.0560116
ac	ct	0.00434416	0.0561987
dupPBP	averageOverlapAmount	0.00433684	0.0564069
sameShift	tt	0.00433638	0.05642
maxInteriorLoop	rel5pOutCount	0.00432233	0.0568221
gg	wARV	0.0043186	0.0569293
cc	APV	0.00430399	0.0573513
gg	tc	0.00429372	0.0576499
aapd	RFProductAvg	0.00427902	0.0580803
cg	totalRelativeOverlapAmount	0.00426561	0.058476
ta	innerLoopGapCount	0.00426312	0.0585497
averageOverlapAmount	rel3pMirCount	0.00425817	0.0586966
cg	miRmoR5pOverlap	0.00424395	0.059121
ca	ARV	0.00424028	0.0592311
totalSenseRPM	rel3pMirCount	0.00422425	0.0597142
foldDupCmp	miRSplit3pOverlap	0.00420282	0.0603667
bothShift	rel3pMirCount	0.00417548	0.0612101
cg	loopLoopOverlap	0.00417332	0.0612775
sameShift	rel5pMirCount	0.00416256	0.061613
ga	rel3pMirCount	0.00416171	0.0616396
tapd	bothShift	0.00415466	0.061861
foldDupCmp	loopLoopOverlap	0.00413748	0.0624034
GCcontent	APV	0.00413003	0.0626402
rel5pOutCount	rel3pMirCount	0.00411232	0.0632071
cg	loopSize	0.00409544	0.0637524
ct	maxInteriorLoop	0.00407975	0.0642635
rel5pOutCount	miRLoop5pOverlap	0.00407593	0.0643889
aa	loopSize	0.00406232	0.0648369
tc	miRmoR3pOverlap	0.00405204	0.0651774
at	RFProductAvg	0.00404411	0.0654414
averageOverlapAmount	RFProductAvg	0.00403362	0.0657927
ct	dupSize	0.00402436	0.0661041
afh	intLoopSideDiff	0.00401403	0.0664534
APV	maxInteriorLoop	0.00401354	0.0664703
GCcontent	innerLoopGapCount	0.00400851	0.0666411
gc	tg	0.00399493	0.0671049
relLoopCount	miRLoop5pOverlap	0.00397914	0.0676484
aapd	GCcontent	0.00397369	0.0678372
numOffshoots	RFProductAvg	0.00394554	0.0688205
pbp	tc	0.0039194	0.0697478
foldDupCmp	rel5pOutCount	0.00391469	0.069916
maxUnboundOverhang	rel3pMirCount	0.00390409	0.0702967
at	wAPV	0.00389296	0.0706988
gt	wAPV	0.00387405	0.0713878
mpLoopDistance	out5pOverlap	0.00387337	0.0714128
ARV	rel5pMirCount	0.00387295	0.0714282
totalOverlap	miRSplit5pOverlap	0.00385097	0.0722381
ct	rel5pMorCount	0.00382628	0.0731601
dupLoopLength	miRSplit5pOverlap	0.00382265	0.0732967
gg	totalRelativeOverlapAmount	0.00380895	0.0738146
at	numOffshoots	0.00380748	0.0738706
miRmoR5pOverlap	neighborCount	0.00379459	0.0743618
gc	relSplitCount	0.00378487	0.0747346
cg	miRLoop3pOverlap	0.00374251	0.0763829
ag	tc	0.00373955	0.0764993
miRmoR3pOverlap	RFProductAvg	0.00373359	0.0767351
mpLoopDistance	numOffshoots	0.00370768	0.0777674
foldDupCmp	innerLoopGapCount	0.00370763	0.0777695
averageOverlapAmount	maxInteriorLoop	0.00369141	0.0784235
ahc	afh	0.0036862	0.0786345
tapd	ac	0.0036749	0.0790951
dupPBP	dupLoopDistance	0.00367054	0.0792734
tapd	cc	0.00366307	0.0795804
maxBulge	loopLoopOverlap	0.00365564	0.0798865
afh	maxInteriorLoop	0.00362805	0.081035
at	rel3pMorCount	0.00359989	0.0822258
bothShift	aa	0.00359615	0.0823853
cc	wAPV	0.00359217	0.0825557
ac	dupPBP	0.00359085	0.0826122
urf	rel5pOutCount	0.00357543	0.0832753
gc	rel3pOutCount	0.00356236	0.0838421
bothShift	miRLoop3pOverlap	0.00352132	0.0856488
ga	dupSize	0.00352022	0.0856978
dupLoopDistance	numOffshoots	0.00351797	0.0857981
gc	rel5pMorCount	0.00350339	0.0864513
gg	averageOverlapAmount	0.00350024	0.0865932
ac	rel3pMirCount	0.00349336	0.0869039
aapd	tt	0.00348238	0.087402
afh	duplexEnergy	0.00347006	0.0879646
aa	rel3pOutCount	0.0034679	0.0880637
ag	miRSplit5pOverlap	0.00346263	0.0883058
gt	duplexEnergy	0.00343507	0.0895844
pbp	totalRelativeOverlapAmount	0.00342941	0.0898493
wAPV	mpLoopDistance	0.00342546	0.0900351
urf	inProdOverlap	0.0034119	0.0906749
ca	miRLoop3pOverlap	0.00341134	0.0907012
ca	intLoopSideDiff	0.00338036	0.0921819
maxInteriorLoop	outOut5pOverlap	0.00337663	0.092362
ct	rel5pMirCount	0.00337452	0.0924643
aapd	foldDupCmp	0.00337287	0.0925438
cc	miRmoR3pOverlap	0.0033632	0.0930138
ca	totalAntisenseRPM	0.00335861	0.0932375
dupLoopLength	neighborCount	0.00335288	0.0935177
urf	rel5pMorCount	0.00334345	0.0939806
bothShift	miRmoR3pOverlap	0.00334315	0.0939957
at	APV	0.00333918	0.0941912
tt	relLoopCount	0.00333904	0.0941983
GCcontent	wAPV	0.00333801	0.0942488
gg	loopSize	0.00333661	0.0943181
maxBulge	miRSplit5pOverlap	0.00333228	0.0945325
ag	rel3pMirCount	0.00333134	0.094579
miRLoop5pOverlap	miRLoop3pOverlap	0.00332834	0.0947277
cg	numOffshoots	0.0033273	0.0947794
tg	averageOverlapAmount	0.00332354	0.0949667
cc	loopSize	0.00332187	0.0950498
GCcontent	rel5pMorCount	0.00328535	0.0968895
gg	RFProductAvg	0.00328397	0.0969596
ag	out5pOverlap	0.00327234	0.0975544
wARV	outOut3pOverlap	0.00326991	0.0976787
dupSize	miRSplit5pOverlap	0.00326585	0.0978878
ac	relLoopCount	0.00326561	0.0979
urf	maxUnboundOverhang	0.00326507	0.0979278
dupLoopLength	relLoopCount	0.00325723	0.0983324
aapd	afh	0.0032563	0.0983808
mpLoopDistance	rel5pMirCount	0.00325338	0.0985318
bothShift	ta	0.00322594	0.0999654
afh	rel5pOutCount	0.00322376	0.10008
gc	miRLoop5pOverlap	0.00321623	0.100478
outOut3pOverlap	neighborCount	0.00320925	0.100849
dupLoopDistance	totalRelativeOverlapAmount	0.00319826	0.101435
tg	rel5pMorCount	0.00319658	0.101525
ahc	pbp	0.0031794	0.10245
dupPBP	relLoopCount	0.00317515	0.10268
ta	duplexEnergy	0.00317183	0.10286
tg	GCcontent	0.0031717	0.102867
OPA	tg	0.0031706	0.102927
ag	dupPBP	0.00317056	0.102929
ahc	miRmoR5pOverlap	0.00316995	0.102962
ac	maxUnboundOverhang	0.00316508	0.103227
afh	gt	0.00315501	0.103778
ac	rel5pMirCount	0.00313713	0.104764
afh	totalSenseRPM	0.00312891	0.105221
ARV	dupLoopDistance	0.00311591	0.105948
afh	bothShift	0.00311008	0.106276
bothShift	relLoopCount	0.00310939	0.106314
gc	loopSize	0.00310007	0.106841
cg	averageOverlapAmount	0.00309212	0.107292
tt	totalOverlap	0.00308939	0.107447
ga	inProdOverlap	0.00308929	0.107453
gg	totalOverlap	0.00308906	0.107466
cg	tc	0.00308719	0.107573
ahc	inProdOverlap	0.00308686	0.107592
foldDupCmp	wARV	0.00307878	0.108054
GCcontent	rel3pOutCount	0.00306343	0.108938
tg	innerLoopGapCount	0.00305936	0.109174
dupSize	loopLoopOverlap	0.0030583	0.109235
ca	numOffshoots	0.00305711	0.109304
rel5pMorCount	rel3pMirCount	0.00305512	0.10942
ca	miRmoR3pOverlap	0.00305122	0.109647
gg	relSplitCount	0.00304729	0.109876
tc	miRSplit5pOverlap	0.00301718	0.11165
ac	innerLoopGapCount	0.00301546	0.111752
cc	mpLoopDistance	0.00301387	0.111847
gg	rel5pMorCount	0.00301115	0.112009
gc	rel5pMirCount	0.00300774	0.112213
aa	out5pOverlap	0.00299437	0.113015
loopSize	totalRelativeOverlapAmount	0.00299206	0.113154
pbp	rel5pMorCount	0.0029811	0.113817
mfe	loopSize	0.00297736	0.114045
foldDupCmp	outOut3pOverlap	0.00297712	0.114059
afh	gg	0.00295744	0.115263
bothShift	tg	0.00295305	0.115534
ca	maxInteriorLoop	0.00295012	0.115715
ta	wARV	0.00294291	0.116162
APV	RFProductAvg	0.00291913	0.117648
numOffshoots	rel3pOutCount	0.00291133	0.118141
at	loopSize	0.00290817	0.118341
sameShift	neighborCount	0.00290475	0.118558
sameShift	loopSize	0.00290356	0.118633
totalOverlap	miRSplit3pOverlap	0.00288696	0.119693
cc	numOffshoots	0.00288074	0.120094
urf	rel3pMorCount	0.00287007	0.120783
GCcontent	miRmoR3pOverlap	0.00286759	0.120943
pbp	totalSenseRPM	0.00286394	0.121181
tc	APV	0.00286258	0.121269
cc	totalSenseRPM	0.00285851	0.121534
ag	rel5pMirCount	0.00285334	0.121873
cg	totalOverlap	0.00284806	0.122219
dupPBP	outOut3pOverlap	0.00284696	0.122291
tt	loopSize	0.00284373	0.122504
cc	miRSplit3pOverlap	0.00283458	0.123108
ct	miRmoR3pOverlap	0.002832	0.123279
ahc	ag	0.00282008	0.124072
tapd	dupLoopDistance	0.00281543	0.124383
afh	APV	0.00281373	0.124497
OPA	neighborCount	0.00281176	0.124629
cc	dupLoopDistance	0.00280717	0.124937
maxInteriorLoop	maxUnboundOverhang	0.00280662	0.124974
urf	ag	0.00280504	0.125081
tt	totalAntisenseRPM	0.00279762	0.125581
GCcontent	totalSenseRPM	0.00279687	0.125632
duplexEnergy	miRmoR5pOverlap	0.00279512	0.125751
tt	miRSplit3pOverlap	0.00276137	0.128062
tg	loopLoopOverlap	0.00273577	0.129846
pbp	miRmoR3pOverlap	0.00272197	0.130819
loopSize	maxBulge	0.00269685	0.132612
ahc	duplexEnergy	0.00269645	0.13264
tapd	maxInteriorLoop	0.00268107	0.133752
mfe	ac	0.00267977	0.133846
tc	ARV	0.00267785	0.133986
gc	dupSize	0.00267408	0.13426
urf	dupSize	0.00267266	0.134364
ag	duplexEnergy	0.00266609	0.134844
pbp	ga	0.00266454	0.134957
bothShift	mpLoopDistance	0.00265335	0.135781
cc	rel5pOutCount	0.00263373	0.137238
at	totalAntisenseRPM	0.00263147	0.137407
sameShift	RFProductAvg	0.00262318	0.138028
tapd	sameShift	0.00261903	0.138341
afh	outOut5pOverlap	0.00261348	0.13876
foldDupCmp	relSplitCount	0.00260641	0.139296
at	totalSenseRPM	0.00259625	0.14007
relLoopCount	RFProductAvg	0.00256333	0.142612
pbp	totalOverlap	0.002561	0.142794
OPA	GCcontent	0.00255819	0.143014
mfe	inProdOverlap	0.00255234	0.143472
dupSize	neighborCount	0.00254455	0.144085
cg	out5pOverlap	0.00254143	0.144332
dupPBP	outOut5pOverlap	0.00253435	0.144893
cg	dupSize	0.0025187	0.146141
gg	miRmoR5pOverlap	0.00251781	0.146213
sameShift	gt	0.00251735	0.146249
mpLoopDistance	innerLoopGapCount	0.00251185	0.146692
ct	relSplitCount	0.00250624	0.147144
pbp	averageOverlapAmount	0.0025034	0.147373
urf	totalRelativeOverlapAmount	0.00248681	0.148723
urf	miRmoR3pOverlap	0.00246566	0.150464
sameShift	maxInteriorLoop	0.00245949	0.150976
ahc	relLoopCount	0.0024582	0.151083
ag	dupLoopLength	0.00244706	0.152014
wARV	inProdOverlap	0.00243865	0.15272
wAPV	RFProductAvg	0.00243691	0.152867
afh	ta	0.00242519	0.15386
aa	relLoopCount	0.00242118	0.154201
ct	ARV	0.00241934	0.154358
aapd	duplexEnergy	0.00241826	0.15445
ta	relSplitCount	0.00240831	0.155301
ta	neighborCount	0.00240156	0.155882
dupLoopDistance	rel3pMorCount	0.00239874	0.156125
ag	miRSplit3pOverlap	0.00239413	0.156525
ga	out5pOverlap	0.00239157	0.156746
dupLoopLength	rel5pMirCount	0.00238491	0.157325
bothShift	foldDupCmp	0.00237472	0.158216
miRLoop5pOverlap	outOut5pOverlap	0.00234525	0.160824
tt	innerLoopGapCount	0.00233928	0.161359
dupPBP	rel5pMirCount	0.00231875	0.163212
maxInteriorLoop	rel5pMorCount	0.00231535	0.163521
urf	duplexEnergy	0.00230393	0.164566
tt	numOffshoots	0.00230043	0.164886
mpLoopDistance	miRSplit3pOverlap	0.00227357	0.167377
mfe	out5pOverlap	0.0022727	0.167458
afh	relLoopCount	0.0022677	0.167927
bothShift	dupSize	0.00226639	0.16805
tapd	urf	0.00225807	0.168833
afh	out5pOverlap	0.00225773	0.168866
dupPBP	totalSenseRPM	0.00225252	0.169358
afh	wAPV	0.00224765	0.16982
dupSize	rel5pMirCount	0.00223054	0.171456
ag	foldDupCmp	0.00222979	0.171528
aapd	aa	0.00221281	0.17317
ct	relLoopCount	0.00221102	0.173344
tapd	duplexEnergy	0.00220709	0.173727
ac	RFProductAvg	0.00220528	0.173905
tapd	tt	0.00219514	0.174898
pbp	wAPV	0.0021857	0.175829
tapd	GCcontent	0.00217605	0.176787
wARV	miRSplit3pOverlap	0.00217468	0.176923
tc	rel5pMorCount	0.0021746	0.176931
ct	foldDupCmp	0.00217294	0.177097
rel3pMirCount	RFProductAvg	0.00217215	0.177176
foldDupCmp	outOut5pOverlap	0.00217063	0.177328
mfe	intLoopSideDiff	0.00215349	0.17905
dupLoopDistance	rel5pMorCount	0.00215017	0.179385
gg	outOut5pOverlap	0.00214982	0.179421
ta	out5pOverlap	0.00213599	0.180829
ca	miRSplit3pOverlap	0.00212633	0.181819
totalAntisenseRPM	rel5pMirCount	0.00212611	0.181841
ct	miRLoop5pOverlap	0.00212299	0.182162
mpLoopDistance	miRLoop3pOverlap	0.00212075	0.182393
sameShift	miRLoop3pOverlap	0.00211017	0.183489
tt	rel3pOutCount	0.002108	0.183715
tapd	totalOverlap	0.00210036	0.184512
mfe	innerLoopGapCount	0.00209832	0.184726
dupLoopLength	miRLoop3pOverlap	0.00209293	0.185291
mfe	miRSplit5pOverlap	0.00208649	0.18597
mfe	OPA	0.00208594	0.186028
urf	out5pOverlap	0.0020819	0.186455
GCcontent	relSplitCount	0.00207869	0.186795
pbp	loopSize	0.00207739	0.186933
mpLoopDistance	outOut5pOverlap	0.00207391	0.187303
rel5pMirCount	miRmoR5pOverlap	0.00207206	0.1875
tg	rel3pOutCount	0.00206492	0.188263
intLoopSideDiff	miRSplit5pOverlap	0.00206017	0.188772
dupLoopDistance	relLoopCount	0.00204918	0.189957
intLoopSideDiff	loopLoopOverlap	0.00203504	0.191494
tapd	rel3pMirCount	0.00203347	0.191666
cg	maxUnboundOverhang	0.00203331	0.191683
gg	numOffshoots	0.00202839	0.192223
tapd	RFProductAvg	0.00201513	0.193683
ahc	rel5pOutCount	0.0020122	0.194008
cg	mpLoopDistance	0.00201061	0.194184
aapd	intLoopSideDiff	0.00200642	0.194651
averageOverlapAmount	neighborCount	0.00200575	0.194725
loopSize	intLoopSideDiff	0.00200146	0.195204
loopLoopOverlap	RFProductAvg	0.00199754	0.195642
pbp	APV	0.0019962	0.195791
tapd	miRmoR3pOverlap	0.00199099	0.196377
ahc	neighborCount	0.00198844	0.196664
urf	rel3pOutCount	0.00197933	0.197694
wARV	rel5pOutCount	0.00197771	0.197877
maxBulge	miRmoR3pOverlap	0.0019768	0.197981
foldDupCmp	rel5pMirCount	0.00196893	0.198876
totalOverlap	rel5pMirCount	0.00196535	0.199286
aapd	ahc	0.00196154	0.199722
dupPBP	APV	0.00196015	0.199882
mfe	ahc	0.00195408	0.200581
ct	duplexEnergy	0.00195091	0.200946
ARV	miRmoR5pOverlap	0.00193751	0.202502
foldDupCmp	dupLoopDistance	0.00193655	0.202614
sameShift	rel3pMirCount	0.00193454	0.202849
gt	miRmoR5pOverlap	0.00193055	0.203316
loopSize	miRLoop5pOverlap	0.00192992	0.203389
at	ca	0.00192636	0.203806
wARV	loopLoopOverlap	0.00192354	0.204139
APV	loopSize	0.00191028	0.205706
ag	totalRelativeOverlapAmount	0.0019066	0.206143
tc	out5pOverlap	0.00190093	0.20682
aapd	miRmoR5pOverlap	0.00190057	0.206864
aapd	cg	0.00189473	0.207563
dupPBP	totalOverlap	0.00189287	0.207787
ta	relLoopCount	0.00189183	0.207912
ahc	tg	0.00186491	0.21118
rel5pMorCount	rel3pMorCount	0.00186046	0.211726
aa	innerLoopGapCount	0.00185496	0.212403
rel5pMirCount	relLoopCount	0.00185386	0.212539
ca	totalRelativeOverlapAmount	0.00183613	0.21474
gg	tg	0.00183567	0.214799
urf	totalAntisenseRPM	0.00182971	0.215545
ahc	wAPV	0.00182724	0.215856
sameShift	rel5pOutCount	0.00182147	0.216583
tg	mpLoopDistance	0.00181161	0.217832
ca	gc	0.00181128	0.217874
dupSize	RFProductAvg	0.00180756	0.218347
duplexEnergy	averageOverlapAmount	0.00178577	0.221146
at	innerLoopGapCount	0.00178509	0.221234
aapd	rel3pMirCount	0.00178399	0.221376
ga	duplexEnergy	0.00177445	0.222616
sameShift	gg	0.00177344	0.222749
ag	APV	0.00177215	0.222917
sameShift	maxBulge	0.0017633	0.224077
relLoopCount	neighborCount	0.00176172	0.224284
at	totalOverlap	0.00175716	0.224887
ct	rel3pMirCount	0.00175244	0.22551
maxUnboundOverhang	outOut5pOverlap	0.0017503	0.225794
ta	loopSize	0.0017501	0.22582
urf	innerLoopGapCount	0.00174579	0.226393
ca	miRmoR5pOverlap	0.00174413	0.226615
afh	innerLoopGapCount	0.00173726	0.227533
cg	APV	0.00173463	0.227885
ag	miRmoR3pOverlap	0.00173331	0.228062
totalSenseRPM	RFProductAvg	0.00172616	0.229025
loopSize	miRmoR5pOverlap	0.00172389	0.229332
tapd	intLoopSideDiff	0.00171708	0.230255
aapd	gg	0.00171304	0.230803
duplexEnergy	loopLoopOverlap	0.00170566	0.231812
tt	rel5pMorCount	0.00170379	0.232067
aa	miRLoop5pOverlap	0.00170307	0.232167
maxUnboundOverhang	neighborCount	0.00169415	0.233395
aa	ga	0.00169403	0.233411
afh	numOffshoots	0.00168771	0.234285
aa	numOffshoots	0.00168045	0.235295
cg	miRmoR3pOverlap	0.00167886	0.235518
urf	numOffshoots	0.00167475	0.236091
at	out5pOverlap	0.00166392	0.237614
aa	outOut3pOverlap	0.00165611	0.238719
ga	totalAntisenseRPM	0.00165539	0.238821
tt	totalRelativeOverlapAmount	0.00165334	0.239113
ga	numOffshoots	0.00165271	0.239202
dupLoopDistance	miRmoR3pOverlap	0.0016464	0.240101
tg	foldDupCmp	0.00164554	0.240225
pbp	OPA	0.00164328	0.240548
at	miRLoop3pOverlap	0.00163804	0.241299
ac	rel5pOutCount	0.00162255	0.243539
aa	totalSenseRPM	0.00162241	0.243559
OPA	dupPBP	0.00162182	0.243645
afh	dupLoopLength	0.00161857	0.244119
mpLoopDistance	outOut3pOverlap	0.00161244	0.245015
gc	miRLoop3pOverlap	0.00161128	0.245184
dupPBP	miRLoop5pOverlap	0.00160846	0.245598
ga	APV	0.00160702	0.24581
tapd	foldDupCmp	0.00159519	0.247557
gc	totalOverlap	0.00159327	0.247841
rel5pMirCount	loopLoopOverlap	0.00158437	0.249168
tg	miRLoop3pOverlap	0.00157813	0.250103
dupPBP	inProdOverlap	0.00157516	0.250549
rel5pMirCount	inProdOverlap	0.00156591	0.251946
at	miRmoR5pOverlap	0.00156062	0.25275
afh	dupLoopDistance	0.00155559	0.253517
loopSize	loopLoopOverlap	0.00155285	0.253936
loopSize	totalSenseRPM	0.00155221	0.254034
duplexEnergy	inProdOverlap	0.00154612	0.254967
dupSize	rel3pMirCount	0.00154351	0.255369
dupLoopLength	totalRelativeOverlapAmount	0.00154188	0.25562
gc	ARV	0.00153952	0.255985
tg	rel3pMorCount	0.00153707	0.256364
at	rel3pOutCount	0.00153459	0.256749
cc	rel3pMorCount	0.00153356	0.256908
aapd	sameShift	0.00151969	0.259071
at	loopLoopOverlap	0.00151915	0.259156
rel3pMirCount	inProdOverlap	0.00151322	0.260089
tt	RFProductAvg	0.00151052	0.260516
tc	dupSize	0.00150947	0.260681
ahc	rel3pOutCount	0.00150326	0.261664
gt	miRSplit5pOverlap	0.00149916	0.262316
relLoopCount	outOut5pOverlap	0.00148767	0.264155
rel3pMirCount	miRSplit5pOverlap	0.0014843	0.264696
ga	outOut3pOverlap	0.00147163	0.266746
mfe	rel5pMorCount	0.00146296	0.268162
GCcontent	averageOverlapAmount	0.00143672	0.2725
bothShift	ca	0.00143409	0.27294
foldDupCmp	miRSplit5pOverlap	0.00142639	0.274232
duplexEnergy	rel3pMorCount	0.00142322	0.274766
afh	miRSplit3pOverlap	0.00142233	0.274916
dupPBP	wAPV	0.00141601	0.275986
cg	rel3pOutCount	0.00140881	0.277211
ca	tg	0.00140422	0.277997
duplexEnergy	outOut5pOverlap	0.00140372	0.278082
sameShift	cg	0.00140367	0.278089
tapd	pbp	0.00139884	0.278919
tapd	aa	0.00139307	0.279914
aapd	ca	0.00139186	0.280123
rel3pOutCount	inProdOverlap	0.00139041	0.280373
gc	miRmoR3pOverlap	0.0013854	0.281242
tapd	maxUnboundOverhang	0.0013824	0.281765
dupLoopDistance	outOut3pOverlap	0.00137749	0.282621
bothShift	loopSize	0.00137341	0.283336
aapd	maxInteriorLoop	0.001373	0.283407
tg	miRmoR3pOverlap	0.00136406	0.284982
afh	totalRelativeOverlapAmount	0.00136394	0.285003
sameShift	dupLoopDistance	0.00136099	0.285524
gg	miRmoR3pOverlap	0.00136	0.285699
ac	duplexEnergy	0.00135865	0.28594
sameShift	ag	0.00135775	0.286098
pbp	miRmoR5pOverlap	0.00134895	0.287666
gt	rel3pMorCount	0.00134723	0.287975
mpLoopDistance	maxInteriorLoop	0.00134506	0.288363
aa	relSplitCount	0.00134308	0.288719
aa	gt	0.00133539	0.290105
rel3pMirCount	loopLoopOverlap	0.00133288	0.290559
gc	miRmoR5pOverlap	0.00133176	0.290761
tc	rel3pOutCount	0.00133018	0.291049
gt	totalRelativeOverlapAmount	0.00132875	0.291307
aa	RFProductAvg	0.00131751	0.293359
urf	averageOverlapAmount	0.00131677	0.293494
averageOverlapAmount	maxUnboundOverhang	0.00131533	0.29376
GCcontent	totalRelativeOverlapAmount	0.00130888	0.294946
miRLoop3pOverlap	out5pOverlap	0.00130497	0.295669
dupSize	inProdOverlap	0.00129907	0.296765
maxUnboundOverhang	rel5pMirCount	0.00129281	0.297932
cc	miRLoop5pOverlap	0.00128954	0.298543
ga	relLoopCount	0.00128851	0.298736
maxInteriorLoop	miRLoop5pOverlap	0.00128701	0.299019
ahc	ga	0.00128596	0.299217
rel3pMirCount	out5pOverlap	0.0012792	0.30049
dupLoopDistance	intLoopSideDiff	0.00127787	0.300742
aa	rel5pOutCount	0.0012752	0.301247
maxInteriorLoop	miRSplit3pOverlap	0.00127081	0.302081
urf	afh	0.00126272	0.303627
bothShift	maxUnboundOverhang	0.00126238	0.303691
ct	outOut5pOverlap	0.00126216	0.303735
dupLoopDistance	innerLoopGapCount	0.0012584	0.304456
ARV	miRLoop5pOverlap	0.00125821	0.304493
maxUnboundOverhang	rel5pMorCount	0.00125435	0.305236
ta	inProdOverlap	0.00125346	0.305407
loopSize	neighborCount	0.001252	0.305689
aapd	dupLoopDistance	0.00125087	0.305909
afh	aa	0.00125078	0.305926
ahc	out5pOverlap	0.00124953	0.306167
bothShift	totalRelativeOverlapAmount	0.0012451	0.307027
OPA	gc	0.0012447	0.307105
urf	relSplitCount	0.001235	0.308999
wARV	maxInteriorLoop	0.00123334	0.309324
GCcontent	dupLoopDistance	0.00123242	0.309505
rel3pMorCount	miRLoop5pOverlap	0.00123208	0.309571
ag	RFProductAvg	0.00122477	0.311011
averageOverlapAmount	rel5pMirCount	0.00122406	0.311153
ca	loopSize	0.00122344	0.311276
tg	totalRelativeOverlapAmount	0.00122328	0.311306
tapd	cg	0.00122152	0.311655
ta	rel3pOutCount	0.00121858	0.312238
cg	wAPV	0.00120751	0.314448
afh	maxBulge	0.00120496	0.314959
OPA	rel5pMirCount	0.00120203	0.315549
tg	relSplitCount	0.00120096	0.315764
rel3pOutCount	miRSplit3pOverlap	0.0011995	0.31606
ct	miRSplit5pOverlap	0.00119484	0.317001
ac	out5pOverlap	0.00119146	0.317687
wARV	maxBulge	0.0011878	0.318432
cg	intLoopSideDiff	0.00118269	0.319477
tapd	ct	0.00117944	0.320142
ahc	maxUnboundOverhang	0.00117896	0.32024
urf	dupLoopDistance	0.00116955	0.322182
ac	dupSize	0.00116644	0.322826
loopSize	rel5pMorCount	0.00116183	0.323784
pbp	ca	0.0011578	0.324626
cc	relLoopCount	0.00115476	0.325263
urf	outOut5pOverlap	0.0011534	0.325546
gt	dupLoopDistance	0.00114768	0.32675
OPA	maxInteriorLoop	0.00114673	0.326952
tt	miRSplit5pOverlap	0.00114317	0.327702
gc	RFProductAvg	0.00113947	0.328488
ta	rel5pMorCount	0.00113416	0.329617
tg	miRSplit5pOverlap	0.00113107	0.330277
at	ARV	0.00113015	0.330474
GCcontent	RFProductAvg	0.00112659	0.331238
afh	rel3pOutCount	0.00112563	0.331443
pbp	rel3pMorCount	0.00112331	0.331944
ct	dupLoopLength	0.00112321	0.331965
totalRelativeOverlapAmount	neighborCount	0.00112115	0.332408
aapd	pbp	0.00112094	0.332453
gc	loopLoopOverlap	0.0011202	0.332615
foldDupCmp	totalSenseRPM	0.00111965	0.332733
totalAntisenseRPM	rel3pMirCount	0.00111853	0.332974
rel5pMirCount	miRSplit5pOverlap	0.00111751	0.333195
ag	cc	0.00111567	0.333595
tapd	dupPBP	0.00111087	0.334636
tc	maxBulge	0.00109395	0.338348
ct	rel3pMorCount	0.00108714	0.339855
aapd	gt	0.00108224	0.340948
ag	maxInteriorLoop	0.00107941	0.341578
duplexEnergy	rel5pMirCount	0.00107906	0.341658
ARV	outOut5pOverlap	0.00107868	0.341744
afh	rel3pMirCount	0.00107428	0.34273
GCcontent	loopLoopOverlap	0.00107139	0.343381
ct	totalOverlap	0.00107099	0.343469
afh	outOut3pOverlap	0.00107071	0.343533
cc	totalAntisenseRPM	0.00106375	0.345107
ac	rel3pOutCount	0.00106358	0.345146
ca	rel3pMirCount	0.00104872	0.34854
gg	APV	0.00104666	0.349014
ct	wARV	0.0010453	0.349329
ac	rel5pMorCount	0.0010449	0.349421
cg	dupLoopDistance	0.00104291	0.34988
mfe	ga	0.00104084	0.350359
ga	miRLoop5pOverlap	0.00103997	0.350561
dupLoopDistance	rel5pOutCount	0.00103766	0.351096
wARV	loopSize	0.001023	0.354522
ct	mpLoopDistance	0.00102238	0.354669
cc	outOut3pOverlap	0.00102204	0.35475
ct	totalRelativeOverlapAmount	0.00101532	0.356337
ag	rel3pOutCount	0.00101173	0.35719
ag	miRmoR5pOverlap	0.00100943	0.357735
aapd	ta	0.0010057	0.358626
maxInteriorLoop	out5pOverlap	0.00100568	0.358632
bothShift	totalOverlap	0.00100483	0.358835
wARV	mpLoopDistance	0.00100048	0.359878
aapd	maxUnboundOverhang	0.000998434	0.360369
ga	miRSplit3pOverlap	0.000997853	0.360509
sameShift	out5pOverlap	0.000997276	0.360648
OPA	ga	0.000993717	0.361507
afh	cc	0.000986631	0.363225
GCcontent	outOut3pOverlap	0.000984131	0.363834
totalRelativeOverlapAmount	rel3pMirCount	0.000983217	0.364057
gg	outOut3pOverlap	0.000981041	0.364589
dupPBP	rel5pOutCount	0.000980872	0.36463
wARV	totalSenseRPM	0.00097804	0.365324
ga	miRSplit5pOverlap	0.000977414	0.365477
tg	tt	0.000977152	0.365542
afh	totalAntisenseRPM	0.000973079	0.366543
afh	loopLoopOverlap	0.00097273	0.366629
tapd	miRLoop3pOverlap	0.000972727	0.36663
cg	totalSenseRPM	0.000971257	0.366992
tapd	dupLoopLength	0.000970222	0.367248
duplexEnergy	totalRelativeOverlapAmount	0.000965005	0.36854
totalSenseRPM	intLoopSideDiff	0.00096484	0.368581
totalAntisenseRPM	maxUnboundOverhang	0.0009626	0.369137
tapd	miRLoop5pOverlap	0.000960485	0.369664
aa	rel3pMorCount	0.000959663	0.369869
tc	relLoopCount	0.000954461	0.37117
GCcontent	ARV	0.000954228	0.371229
urf	mpLoopDistance	0.000952546	0.371651
duplexEnergy	miRLoop5pOverlap	0.000945145	0.373516
ca	rel3pOutCount	0.000945087	0.373531
dupSize	miRmoR5pOverlap	0.000945058	0.373538
mpLoopDistance	miRmoR3pOverlap	0.000942341	0.374226
dupLoopLength	outOut5pOverlap	0.000942162	0.374272
ca	relLoopCount	0.00094124	0.374506
afh	at	0.000940608	0.374666
rel5pOutCount	rel5pMorCount	0.000939041	0.375065
ag	neighborCount	0.000939024	0.375069
totalRelativeOverlapAmount	intLoopSideDiff	0.000932131	0.376828
urf	outOut3pOverlap	0.000931586	0.376968
ac	inProdOverlap	0.000928486	0.377763
GCcontent	totalOverlap	0.000927313	0.378065
dupLoopDistance	relSplitCount	0.000924575	0.37877
duplexEnergy	neighborCount	0.000916323	0.380907
ahc	innerLoopGapCount	0.000913614	0.381612
gc	miRSplit5pOverlap	0.000911483	0.382168
aapd	ct	0.000911301	0.382216
ct	neighborCount	0.000908051	0.383066
mfe	loopLoopOverlap	0.000907497	0.383212
totalOverlap	rel5pOutCount	0.000906479	0.383479
ga	averageOverlapAmount	0.000904869	0.383901
urf	OPA	0.000902362	0.384561
dupLoopDistance	totalAntisenseRPM	0.00090232	0.384572
ahc	totalSenseRPM	0.000896852	0.386017
ag	relLoopCount	0.000896347	0.386151
maxUnboundOverhang	miRSplit3pOverlap	0.0008927	0.38712
tapd	gg	0.000889705	0.387918
afh	foldDupCmp	0.000888294	0.388294
GCcontent	miRmoR5pOverlap	0.000888249	0.388306
intLoopSideDiff	outOut3pOverlap	0.000888034	0.388364
ga	rel5pOutCount	0.000886313	0.388824
ga	wAPV	0.000884598	0.389283
wAPV	loopSize	0.000883275	0.389638
ct	averageOverlapAmount	0.000879827	0.390566
cc	averageOverlapAmount	0.00087971	0.390597
cc	rel5pMorCount	0.000876492	0.391466
ac	loopLoopOverlap	0.000873829	0.392186
OPA	maxUnboundOverhang	0.000871315	0.392869
ca	loopLoopOverlap	0.000870567	0.393072
pbp	ac	0.000869426	0.393382
ga	relSplitCount	0.000859556	0.396082
tt	miRmoR3pOverlap	0.000858137	0.396473
miRmoR5pOverlap	miRLoop5pOverlap	0.000855758	0.397128
at	relLoopCount	0.000852921	0.397912
tc	totalRelativeOverlapAmount	0.000852577	0.398008
innerLoopGapCount	RFProductAvg	0.000851238	0.398378
ag	loopSize	0.000849563	0.398843
gc	totalRelativeOverlapAmount	0.000845757	0.399902
loopSize	averageOverlapAmount	0.000845642	0.399934
ga	maxInteriorLoop	0.000843595	0.400505
APV	intLoopSideDiff	0.000843532	0.400523
miRLoop5pOverlap	RFProductAvg	0.00083923	0.401727
tt	dupSize	0.000832824	0.40353
wARV	numOffshoots	0.000830842	0.404091
maxBulge	rel3pMirCount	0.000828922	0.404634
tg	out5pOverlap	0.000825507	0.405605
pbp	rel3pOutCount	0.000825388	0.405638
GCcontent	miRLoop5pOverlap	0.000822412	0.406486
dupSize	outOut3pOverlap	0.000820644	0.406992
tg	outOut5pOverlap	0.000819329	0.407368
ahc	outOut3pOverlap	0.000819206	0.407403
OPA	dupSize	0.000816582	0.408156
at	outOut5pOverlap	0.000813677	0.408991
at	wARV	0.000813162	0.409139
afh	RFProductAvg	0.000809923	0.410074
tapd	ga	0.000809285	0.410259
ct	maxBulge	0.000804447	0.411662
foldDupCmp	miRmoR5pOverlap	0.000801922	0.412397
bothShift	gt	0.000801752	0.412447
mpLoopDistance	averageOverlapAmount	0.000800442	0.412829
cc	ARV	0.000796351	0.414026
ga	dupPBP	0.00078815	0.416441
ARV	mpLoopDistance	0.000788107	0.416454
GCcontent	rel3pMorCount	0.000786102	0.417048
dupLoopLength	APV	0.000784627	0.417485
OPA	miRLoop3pOverlap	0.000774342	0.420556
gt	tc	0.000772117	0.421224
ac	miRmoR5pOverlap	0.000768523	0.422307
sameShift	dupPBP	0.000767877	0.422503
pbp	out5pOverlap	0.000767041	0.422755
gg	loopLoopOverlap	0.000761824	0.424338
urf	totalOverlap	0.000761743	0.424362
aapd	dupPBP	0.000760387	0.424775
tt	miRmoR5pOverlap	0.000759465	0.425056
OPA	cc	0.000758163	0.425453
aapd	out5pOverlap	0.000753676	0.426827
loopSize	inProdOverlap	0.0007477	0.428667
gg	rel3pMirCount	0.000747238	0.42881
totalSenseRPM	miRLoop3pOverlap	0.000745709	0.429282
loopLoopOverlap	neighborCount	0.000743312	0.430025
ac	relSplitCount	0.00074035	0.430946
gg	wAPV	0.000737103	0.431959
loopSize	rel5pMirCount	0.000735543	0.432446
tc	innerLoopGapCount	0.000733904	0.43296
gt	miRSplit3pOverlap	0.000725372	0.435648
urf	gt	0.000724434	0.435945
cc	dupSize	0.000722883	0.436437
urf	miRLoop5pOverlap	0.000721759	0.436794
ac	gt	0.000719491	0.437515
foldDupCmp	rel3pMirCount	0.000716753	0.438389
sameShift	ga	0.000716331	0.438524
aa	miRmoR5pOverlap	0.000715834	0.438683
gt	outOut3pOverlap	0.000713745	0.439352
duplexEnergy	relSplitCount	0.000712565	0.43973
ahc	miRLoop3pOverlap	0.000711805	0.439974
foldDupCmp	APV	0.000711508	0.44007
rel5pOutCount	rel3pMorCount	0.000709216	0.440808
ag	mpLoopDistance	0.000707942	0.441218
intLoopSideDiff	rel3pMirCount	0.000705356	0.442054
aa	miRmoR3pOverlap	0.000702538	0.442968
cg	miRSplit3pOverlap	0.000700916	0.443495
tapd	gt	0.000698918	0.444146
aapd	miRLoop5pOverlap	0.000695383	0.445301
gg	totalSenseRPM	0.000694998	0.445427
ca	GCcontent	0.000693057	0.446063
aapd	loopSize	0.000691042	0.446725
cg	outOut5pOverlap	0.000689472	0.447242
ac	at	0.000688527	0.447554
numOffshoots	neighborCount	0.000684661	0.448832
urf	ARV	0.000684406	0.448916
ahc	totalRelativeOverlapAmount	0.000682852	0.449432
wAPV	intLoopSideDiff	0.000678577	0.450855
tg	inProdOverlap	0.000678357	0.450929
urf	loopSize	0.000675361	0.45193
foldDupCmp	totalRelativeOverlapAmount	0.000675218	0.451978
OPA	duplexEnergy	0.000674194	0.452322
sameShift	gc	0.00067149	0.45323
miRmoR5pOverlap	miRmoR3pOverlap	0.000665169	0.455365
GCcontent	miRLoop3pOverlap	0.000664856	0.455471
bothShift	ac	0.000664534	0.45558
intLoopSideDiff	neighborCount	0.000664317	0.455653
aapd	miRmoR3pOverlap	0.000662791	0.456172
OPA	at	0.000662047	0.456425
rel5pMirCount	relSplitCount	0.000656615	0.458278
intLoopSideDiff	rel3pMorCount	0.000656481	0.458325
maxInteriorLoop	outOut3pOverlap	0.000655629	0.458616
foldDupCmp	miRLoop5pOverlap	0.000655509	0.458657
urf	sameShift	0.000650528	0.46037
ga	rel3pOutCount	0.000646261	0.461845
averageOverlapAmount	out5pOverlap	0.000633054	0.466459
aapd	dupLoopLength	0.000631841	0.466887
gg	inProdOverlap	0.000630386	0.467401
ca	mpLoopDistance	0.000626742	0.468691
relSplitCount	rel3pMirCount	0.000624063	0.469643
APV	wARV	0.000622604	0.470163
rel3pOutCount	RFProductAvg	0.000621694	0.470488
totalAntisenseRPM	neighborCount	0.000621385	0.470598
tc	rel5pOutCount	0.000619883	0.471135
aa	wAPV	0.000618503	0.471629
dupLoopDistance	miRLoop5pOverlap	0.000614871	0.472934
totalOverlap	intLoopSideDiff	0.000610386	0.474553
duplexEnergy	innerLoopGapCount	0.00060682	0.475847
ARV	outOut3pOverlap	0.000604889	0.47655
ga	loopSize	0.000604821	0.476575
tt	dupLoopDistance	0.000601921	0.477634
aa	loopLoopOverlap	0.000599173	0.478641
ahc	bothShift	0.000597933	0.479097
ca	cc	0.000597735	0.47917
ahc	totalOverlap	0.000596284	0.479704
gt	foldDupCmp	0.00059517	0.480115
tapd	loopSize	0.000594881	0.480221
dupSize	rel5pOutCount	0.000593851	0.480601
dupSize	miRLoop3pOverlap	0.000593122	0.480871
ga	foldDupCmp	0.000592671	0.481038
dupLoopDistance	out5pOverlap	0.000591259	0.481561
pbp	ag	0.000591015	0.481651
tc	outOut3pOverlap	0.000589746	0.482123
urf	neighborCount	0.000586122	0.483472
GCcontent	dupSize	0.000577158	0.486837
ac	miRLoop5pOverlap	0.000576548	0.487067
foldDupCmp	wAPV	0.000576261	0.487176
sameShift	GCcontent	0.000572858	0.488465
ga	RFProductAvg	0.000567953	0.490333
ta	loopLoopOverlap	0.00056769	0.490433
ct	totalAntisenseRPM	0.00056735	0.490563
ahc	relSplitCount	0.000567279	0.49059
wAPV	dupSize	0.000566961	0.490712
maxInteriorLoop	rel3pMorCount	0.00056501	0.491459
tg	totalOverlap	0.000564167	0.491783
GCcontent	rel5pMirCount	0.000563725	0.491952
afh	rel5pMirCount	0.000562631	0.492373
innerLoopGapCount	rel3pMirCount	0.000560295	0.493273
afh	tt	0.000558232	0.49407
tc	wAPV	0.000558142	0.494105
ahc	sameShift	0.000555564	0.495105
totalSenseRPM	neighborCount	0.000554391	0.49556
wARV	out5pOverlap	0.000554162	0.495649
OPA	ag	0.000553427	0.495935
averageOverlapAmount	miRSplit3pOverlap	0.000553315	0.495979
ARV	totalSenseRPM	0.000553226	0.496014
ARV	maxInteriorLoop	0.000552902	0.49614
intLoopSideDiff	rel5pOutCount	0.000551094	0.496845
totalSenseRPM	dupSize	0.000549835	0.497337
dupLoopLength	miRmoR5pOverlap	0.000547375	0.498301
rel3pMirCount	miRLoop5pOverlap	0.00054619	0.498767
dupLoopLength	miRSplit3pOverlap	0.000546013	0.498836
tapd	ahc	0.000545938	0.498866
OPA	loopSize	0.000544761	0.499329
tt	rel3pMorCount	0.000543698	0.499748
cc	out5pOverlap	0.000542501	0.500221
pbp	loopLoopOverlap	0.000534202	0.503518
totalSenseRPM	maxBulge	0.000533583	0.503765
wAPV	maxBulge	0.000532141	0.504343
afh	pbp	0.000531518	0.504592
gc	wARV	0.000529096	0.505565
OPA	aa	0.000527207	0.506326
totalOverlap	numOffshoots	0.00052611	0.506769
totalRelativeOverlapAmount	maxBulge	0.000525906	0.506851
at	totalRelativeOverlapAmount	0.00052267	0.508161
tapd	maxBulge	0.000520924	0.508871
tapd	mpLoopDistance	0.000519975	0.509258
maxBulge	miRLoop5pOverlap	0.000516627	0.510624
ca	foldDupCmp	0.000511767	0.512621
innerLoopGapCount	intLoopSideDiff	0.000511456	0.512748
OPA	intLoopSideDiff	0.000510795	0.513021
ct	gg	0.000510368	0.513197
cc	miRSplit5pOverlap	0.000509113	0.513716
ag	inProdOverlap	0.000507334	0.514453
gc	outOut3pOverlap	0.000506633	0.514743
tc	outOut5pOverlap	0.000506604	0.514755
ag	dupSize	0.000503127	0.516202
bothShift	RFProductAvg	0.000502841	0.516321
at	ga	0.000501996	0.516674
wAPV	wARV	0.00050107	0.517061
rel5pMorCount	miRLoop3pOverlap	0.000495704	0.519314
gc	rel3pMorCount	0.00049257	0.520638
ahc	dupSize	0.000487255	0.522897
intLoopSideDiff	inProdOverlap	0.00048709	0.522967
tc	totalSenseRPM	0.000486589	0.523181
aapd	ag	0.000486563	0.523192
rel3pMorCount	out5pOverlap	0.000482516	0.524926
ag	averageOverlapAmount	0.000480177	0.525932
dupLoopDistance	maxInteriorLoop	0.000477831	0.526945
tt	outOut3pOverlap	0.000474708	0.528299
wARV	intLoopSideDiff	0.000474626	0.528335
mpLoopDistance	relSplitCount	0.000473684	0.528744
OPA	out5pOverlap	0.000471652	0.52963
ta	rel3pMirCount	0.00047163	0.52964
gc	rel3pMirCount	0.000468536	0.530993
OPA	ct	0.000467616	0.531397
tg	dupLoopLength	0.000466264	0.531991
aa	ARV	0.000461836	0.533945
aa	dupSize	0.000460888	0.534366
tt	miRLoop3pOverlap	0.000460016	0.534753
intLoopSideDiff	RFProductAvg	0.000458666	0.535353
tg	miRLoop5pOverlap	0.000458539	0.535409
ca	duplexEnergy	0.000457895	0.535696
aa	miRLoop3pOverlap	0.000457368	0.535931
pbp	totalAntisenseRPM	0.000455108	0.53694
bothShift	out5pOverlap	0.000453719	0.537563
dupLoopLength	averageOverlapAmount	0.000453155	0.537816
wARV	dupSize	0.000452367	0.538169
aa	outOut5pOverlap	0.000451916	0.538372
rel3pMirCount	rel3pOutCount	0.000450743	0.5389
wARV	rel3pMirCount	0.000450455	0.53903
ahc	outOut5pOverlap	0.000444453	0.541747
aa	miRSplit3pOverlap	0.000444184	0.541869
aapd	gc	0.000443026	0.542396
ahc	dupPBP	0.000442577	0.542601
ag	wARV	0.000439002	0.544236
relSplitCount	rel3pOutCount	0.000434187	0.546453
tt	ARV	0.000433493	0.546774
tc	miRLoop5pOverlap	0.000433425	0.546805
foldDupCmp	inProdOverlap	0.000433168	0.546924
innerLoopGapCount	maxInteriorLoop	0.000431204	0.547834
ARV	numOffshoots	0.000430637	0.548098
aapd	totalOverlap	0.000428044	0.549305
pbp	wARV	0.000426901	0.549839
ac	averageOverlapAmount	0.000426463	0.550044
ga	rel5pMorCount	0.000424938	0.550758
cg	outOut3pOverlap	0.000423144	0.5516
duplexEnergy	wARV	0.000422922	0.551705
GCcontent	miRSplit3pOverlap	0.00042178	0.552243
ca	relSplitCount	0.000421321	0.552459
tc	inProdOverlap	0.000420566	0.552815
ca	rel5pMirCount	0.000420441	0.552874
dupLoopDistance	inProdOverlap	0.000418467	0.553808
gt	maxUnboundOverhang	0.000417752	0.554147
ARV	loopSize	0.000417443	0.554293
maxInteriorLoop	rel3pMirCount	0.00041481	0.555546
GCcontent	totalAntisenseRPM	0.000413418	0.55621
ct	loopSize	0.000411991	0.556892
cg	totalAntisenseRPM	0.000411748	0.557009
dupLoopDistance	miRSplit3pOverlap	0.0004112	0.557271
tc	RFProductAvg	0.000410498	0.557608
ac	outOut3pOverlap	0.000408359	0.558636
at	outOut3pOverlap	0.000402965	0.561246
tg	dupSize	0.000402691	0.561379
ARV	rel3pMirCount	0.000402153	0.561641
dupLoopDistance	maxUnboundOverhang	0.000400425	0.562483
ta	outOut5pOverlap	0.000399758	0.562809
ahc	rel3pMorCount	0.000398457	0.563445
loopSize	out5pOverlap	0.000397761	0.563786
maxBulge	outOut5pOverlap	0.000395154	0.565067
aa	totalOverlap	0.000394289	0.565493
mfe	totalSenseRPM	0.000393708	0.565779
averageOverlapAmount	outOut3pOverlap	0.000391887	0.56668
OPA	ca	0.000390507	0.567364
totalAntisenseRPM	out5pOverlap	0.000388325	0.568448
ag	wAPV	0.00038657	0.569324
pbp	ARV	0.000381809	0.571712
miRLoop3pOverlap	RFProductAvg	0.000379482	0.572886
wARV	innerLoopGapCount	0.000376016	0.574645
wARV	relSplitCount	0.000374558	0.575387
totalSenseRPM	miRLoop5pOverlap	0.000373334	0.576012
gg	dupLoopDistance	0.000372223	0.576581
dupLoopLength	mpLoopDistance	0.000371424	0.57699
cg	relSplitCount	0.000370812	0.577304
ta	RFProductAvg	0.000369758	0.577846
cc	totalOverlap	0.000369375	0.578043
tt	outOut5pOverlap	0.000366396	0.579581
ac	ga	0.000363206	0.581236
ag	numOffshoots	0.000361898	0.581918
ac	ARV	0.000360511	0.582642
loopSize	outOut3pOverlap	0.000359239	0.583308
mpLoopDistance	maxBulge	0.000359231	0.583312
ca	miRSplit5pOverlap	0.000358553	0.583668
bothShift	dupLoopLength	0.000357531	0.584205
totalAntisenseRPM	dupSize	0.000355865	0.585082
totalOverlap	maxBulge	0.000353868	0.586137
tapd	numOffshoots	0.000352683	0.586766
maxInteriorLoop	neighborCount	0.000351633	0.587323
cg	innerLoopGapCount	0.000351547	0.587369
GCcontent	miRSplit5pOverlap	0.000351219	0.587543
totalOverlap	RFProductAvg	0.00035115	0.58758
rel5pMirCount	miRLoop5pOverlap	0.000351064	0.587625
dupPBP	miRSplit3pOverlap	0.000349251	0.588592
rel5pOutCount	miRmoR5pOverlap	0.00034856	0.588961
aapd	maxBulge	0.000347663	0.589441
aapd	numOffshoots	0.00034606	0.590301
ta	ARV	0.000344182	0.591311
dupPBP	wARV	0.000343221	0.591829
tapd	totalSenseRPM	0.000342593	0.592168
maxUnboundOverhang	numOffshoots	0.000342452	0.592245
tc	miRSplit3pOverlap	0.000342344	0.592303
bothShift	rel3pMorCount	0.000341767	0.592615
totalSenseRPM	rel5pMorCount	0.000340621	0.593236
mfe	foldDupCmp	0.00034052	0.593291
ahc	loopLoopOverlap	0.000340378	0.593368
gt	relSplitCount	0.000340022	0.593561
gt	rel3pOutCount	0.000339139	0.594041
ga	maxUnboundOverhang	0.000338775	0.594239
tg	outOut3pOverlap	0.000338465	0.594408
numOffshoots	rel5pMorCount	0.000338272	0.594513
tg	numOffshoots	0.000338174	0.594567
tt	wARV	0.000337964	0.594681
GCcontent	outOut5pOverlap	0.000337467	0.594952
bothShift	dupLoopDistance	0.00033703	0.595191
aapd	totalSenseRPM	0.000335875	0.595823
ca	dupLoopDistance	0.000335795	0.595867
foldDupCmp	ARV	0.000335164	0.596212
tc	totalOverlap	0.000332433	0.597713
ag	miRLoop5pOverlap	0.000331198	0.598394
OPA	miRSplit3pOverlap	0.000330315	0.598882
maxUnboundOverhang	rel3pOutCount	0.000329115	0.599547
dupLoopLength	miRmoR3pOverlap	0.000326409	0.601052
bothShift	maxInteriorLoop	0.000324715	0.601998
inProdOverlap	RFProductAvg	0.000324283	0.60224
gt	miRLoop5pOverlap	0.000324225	0.602272
ca	outOut5pOverlap	0.00032153	0.603785
APV	ARV	0.000320653	0.604279
ahc	dupLoopLength	0.000320433	0.604403
gt	miRmoR3pOverlap	0.000319952	0.604675
ahc	loopSize	0.000319241	0.605077
gt	dupSize	0.000318466	0.605515
mpLoopDistance	rel3pOutCount	0.000315891	0.606977
pbp	bothShift	0.000315637	0.607122
mfe	relSplitCount	0.000315147	0.607401
bothShift	maxBulge	0.000314812	0.607592
bothShift	totalSenseRPM	0.000312795	0.608745
maxUnboundOverhang	rel5pOutCount	0.000311521	0.609475
intLoopSideDiff	outOut5pOverlap	0.000311438	0.609523
maxUnboundOverhang	miRmoR3pOverlap	0.000310967	0.609794
ga	maxBulge	0.000310705	0.609944
ct	APV	0.000308717	0.61109
ta	totalRelativeOverlapAmount	0.000306411	0.612425
bothShift	numOffshoots	0.000306199	0.612548
ga	intLoopSideDiff	0.00030615	0.612577
ga	totalSenseRPM	0.000305843	0.612755
at	dupSize	0.000301594	0.615234
sameShift	ta	0.000301191	0.615471
tc	dupLoopLength	0.000300818	0.615689
duplexEnergy	loopSize	0.000298663	0.616957
ct	RFProductAvg	0.000298547	0.617025
afh	miRLoop3pOverlap	0.000298456	0.617079
tapd	rel3pMorCount	0.000296108	0.618468
maxUnboundOverhang	miRSplit5pOverlap	0.000292011	0.620907
totalOverlap	outOut3pOverlap	0.000291962	0.620936
ag	maxBulge	0.000291331	0.621314
mpLoopDistance	miRmoR5pOverlap	0.000290974	0.621528
maxUnboundOverhang	out5pOverlap	0.00028909	0.622659
ac	intLoopSideDiff	0.000287527	0.623601
APV	totalOverlap	0.000287358	0.623703
totalRelativeOverlapAmount	maxUnboundOverhang	0.0002867	0.624101
bothShift	duplexEnergy	0.000285874	0.624601
cc	RFProductAvg	0.000282808	0.626465
at	averageOverlapAmount	0.000282311	0.626768
dupSize	out5pOverlap	0.000279586	0.628437
rel5pMorCount	out5pOverlap	0.000279433	0.628531
loopSize	miRmoR3pOverlap	0.000278908	0.628854
aa	miRSplit5pOverlap	0.000277437	0.62976
ct	out5pOverlap	0.000277089	0.629975
gg	rel3pMorCount	0.000276315	0.630454
afh	loopSize	0.000273104	0.632448
ct	rel5pOutCount	0.000272501	0.632824
relLoopCount	rel3pMirCount	0.000271661	0.633349
bothShift	rel5pOutCount	0.000270665	0.633972
bothShift	tc	0.000269801	0.634514
cg	inProdOverlap	0.000269566	0.634662
ga	dupLoopLength	0.000268641	0.635244
afh	gc	0.000267408	0.636021
ac	foldDupCmp	0.000267273	0.636106
gg	miRSplit3pOverlap	0.000266292	0.636726
ac	totalRelativeOverlapAmount	0.000265482	0.63724
miRSplit3pOverlap	RFProductAvg	0.000264514	0.637854
aapd	rel3pMorCount	0.000262955	0.638847
cc	wARV	0.000262716	0.638999
tapd	rel5pOutCount	0.000262193	0.639333
intLoopSideDiff	rel5pMorCount	0.000261533	0.639755
ag	outOut3pOverlap	0.00026131	0.639898
OPA	ta	0.000260906	0.640157
urf	loopLoopOverlap	0.000260861	0.640186
ta	rel5pMirCount	0.000260836	0.640202
pbp	rel5pOutCount	0.000260435	0.640459
wAPV	ARV	0.000258531	0.641683
ct	numOffshoots	0.000257769	0.642174
ta	dupSize	0.000257527	0.642331
mpLoopDistance	inProdOverlap	0.00025728	0.64249
ag	intLoopSideDiff	0.00025499	0.643975
maxInteriorLoop	relSplitCount	0.000254388	0.644366
dupSize	miRSplit3pOverlap	0.00025437	0.644378
pbp	miRSplit3pOverlap	0.000252084	0.64587
ga	miRmoR3pOverlap	0.000251203	0.646447
ahc	ARV	0.000249137	0.647806
aapd	tc	0.000249084	0.647841
bothShift	rel3pOutCount	0.000248136	0.648466
aapd	mpLoopDistance	0.000247826	0.648671
ca	out5pOverlap	0.000247813	0.64868
intLoopSideDiff	miRmoR5pOverlap	0.000246722	0.649402
gt	averageOverlapAmount	0.000246037	0.649856
cc	inProdOverlap	0.000244806	0.650675
sameShift	totalSenseRPM	0.00024363	0.65146
rel3pMorCount	RFProductAvg	0.000243394	0.651617
aapd	rel5pOutCount	0.000242136	0.652459
foldDupCmp	averageOverlapAmount	0.000237725	0.655434
gc	averageOverlapAmount	0.00023734	0.655694
cc	loopLoopOverlap	0.000237067	0.65588
bothShift	ct	0.000236967	0.655948
rel3pMirCount	outOut5pOverlap	0.000236948	0.655961
sameShift	numOffshoots	0.000236948	0.655961
sameShift	mpLoopDistance	0.000235647	0.656846
ahc	maxBulge	0.000235018	0.657275
averageOverlapAmount	intLoopSideDiff	0.000234346	0.657734
tc	miRLoop3pOverlap	0.000233512	0.658305
afh	GCcontent	0.000232139	0.659248
tapd	out5pOverlap	0.000229843	0.660831
ARV	out5pOverlap	0.000229684	0.660941
dupPBP	totalAntisenseRPM	0.000229331	0.661185
totalOverlap	rel3pMirCount	0.000228357	0.661861
tapd	gc	0.000228057	0.66207
tt	rel3pMirCount	0.0002279	0.662179
bothShift	dupPBP	0.000227821	0.662234
mfe	miRSplit3pOverlap	0.000227786	0.662258
dupLoopLength	totalAntisenseRPM	0.000227648	0.662354
tapd	ta	0.000225683	0.663725
tapd	tc	0.000225551	0.663817
tc	foldDupCmp	0.00022471	0.664406
tt	relSplitCount	0.000224668	0.664435
tg	loopSize	0.000223539	0.665228
ga	innerLoopGapCount	0.000223479	0.66527
afh	maxUnboundOverhang	0.000223342	0.665367
totalOverlap	dupSize	0.000223027	0.665588
gt	mpLoopDistance	0.000222936	0.665652
loopSize	rel5pOutCount	0.000222127	0.666223
wAPV	totalOverlap	0.000221964	0.666338
GCcontent	wARV	0.00022172	0.666511
sameShift	tc	0.000220381	0.667458
dupLoopDistance	outOut5pOverlap	0.000217644	0.669407
relLoopCount	miRmoR5pOverlap	0.000215712	0.670791
gg	miRLoop3pOverlap	0.000214408	0.671729
gt	wARV	0.00021428	0.671822
bothShift	intLoopSideDiff	0.000213522	0.672368
OPA	outOut3pOverlap	0.000211182	0.674065
ac	dupLoopDistance	0.000210593	0.674494
tapd	APV	0.000210395	0.674638
ahc	rel5pMorCount	0.000209564	0.675245
mpLoopDistance	loopLoopOverlap	0.000209096	0.675587
ag	totalSenseRPM	0.000208623	0.675933
ag	ct	0.000208345	0.676137
dupLoopLength	totalSenseRPM	0.000207386	0.676841
dupLoopDistance	rel3pOutCount	0.000206955	0.677158
OPA	gt	0.00020689	0.677206
aapd	APV	0.000206444	0.677534
OPA	rel3pOutCount	0.000205843	0.677978
averageOverlapAmount	rel3pOutCount	0.000204954	0.678635
maxInteriorLoop	rel3pOutCount	0.000204115	0.679257
intLoopSideDiff	maxUnboundOverhang	0.000203994	0.679347
APV	rel5pMorCount	0.0002017	0.681055
maxBulge	relSplitCount	0.000201164	0.681456
rel3pOutCount	miRmoR5pOverlap	0.000199894	0.682408
sameShift	dupLoopLength	0.000199205	0.682926
afh	rel3pMorCount	0.000198744	0.683273
averageOverlapAmount	totalSenseRPM	0.000195907	0.68542
dupLoopLength	rel5pOutCount	0.000194152	0.686757
relLoopCount	rel3pOutCount	0.000193314	0.687399
miRmoR5pOverlap	RFProductAvg	0.000193023	0.687621
aapd	averageOverlapAmount	0.000192415	0.688088
maxBulge	miRmoR5pOverlap	0.000192283	0.688189
ARV	innerLoopGapCount	0.000192261	0.688206
averageOverlapAmount	maxBulge	0.000192185	0.688264
averageOverlapAmount	numOffshoots	0.000190815	0.68932
maxInteriorLoop	miRmoR3pOverlap	0.000189025	0.690705
ca	tc	0.000188627	0.691014
foldDupCmp	loopSize	0.000188591	0.691042
innerLoopGapCount	totalOverlap	0.000188193	0.691351
intLoopSideDiff	rel3pOutCount	0.00018731	0.692039
dupLoopLength	totalOverlap	0.000185805	0.693216
ca	inProdOverlap	0.000183492	0.695035
wARV	outOut5pOverlap	0.000183482	0.695043
bothShift	APV	0.000182672	0.695683
aapd	totalRelativeOverlapAmount	0.000181023	0.696992
cc	innerLoopGapCount	0.000180951	0.697049
totalRelativeOverlapAmount	numOffshoots	0.000180937	0.69706
OPA	totalSenseRPM	0.000180813	0.697159
rel5pMorCount	rel3pOutCount	0.000180367	0.697514
rel3pMirCount	miRmoR3pOverlap	0.000179748	0.698008
dupLoopLength	dupLoopDistance	0.000179049	0.698567
ahc	totalAntisenseRPM	0.000178732	0.698821
mpLoopDistance	totalOverlap	0.000178567	0.698953
urf	ga	0.000177847	0.699531
dupLoopLength	miRLoop5pOverlap	0.000177817	0.699555
afh	dupPBP	0.000176818	0.70036
ag	innerLoopGapCount	0.000175825	0.701162
OPA	numOffshoots	0.000175818	0.701167
miRmoR3pOverlap	out5pOverlap	0.000174991	0.701838
ct	loopLoopOverlap	0.000172965	0.703486
rel3pMorCount	miRmoR5pOverlap	0.000172868	0.703565
averageOverlapAmount	dupSize	0.00017276	0.703653
tc	miRmoR5pOverlap	0.00017213	0.704169
urf	miRSplit3pOverlap	0.00017052	0.705491
tapd	wAPV	0.00016963	0.706224
loopSize	outOut5pOverlap	0.000168676	0.707014
loopSize	rel3pMirCount	0.000168219	0.707392
gt	loopSize	0.000166788	0.708583
ARV	totalAntisenseRPM	0.00016646	0.708856
aapd	wAPV	0.000166446	0.708868
APV	neighborCount	0.000165928	0.709301
duplexEnergy	out5pOverlap	0.000164701	0.710329
APV	dupSize	0.000164605	0.71041
afh	ac	0.000164126	0.710812
gc	dupLoopDistance	0.000163664	0.711202
ac	numOffshoots	0.000163646	0.711216
averageOverlapAmount	rel5pOutCount	0.000163594	0.71126
dupLoopDistance	miRLoop3pOverlap	0.000163386	0.711436
afh	cg	0.000162856	0.711883
wAPV	rel5pMorCount	0.000162544	0.712147
pbp	sameShift	0.00016229	0.712362
intLoopSideDiff	rel5pMirCount	0.000159326	0.714885
tc	rel3pMirCount	0.000158906	0.715245
maxBulge	relLoopCount	0.00015596	0.717783
bothShift	ag	0.000155464	0.718213
ahc	gt	0.00015389	0.719583
totalOverlap	outOut5pOverlap	0.000153544	0.719885
mfe	RFProductAvg	0.000151656	0.721541
numOffshoots	miRmoR5pOverlap	0.000151349	0.721811
sameShift	maxUnboundOverhang	0.000151235	0.721911
tapd	ca	0.000150291	0.722745
totalRelativeOverlapAmount	RFProductAvg	0.000149496	0.723449
ac	loopSize	0.000149191	0.72372
numOffshoots	out5pOverlap	0.000148772	0.724092
totalSenseRPM	relLoopCount	0.000148727	0.724131
gt	innerLoopGapCount	0.000147712	0.725036
ga	totalOverlap	0.00014765	0.725092
ac	outOut5pOverlap	0.000147561	0.725171
dupPBP	miRmoR3pOverlap	0.000147512	0.725215
bothShift	wAPV	0.000147282	0.725421
ga	rel3pMorCount	0.000146716	0.725927
tc	loopLoopOverlap	0.000144106	0.728279
OPA	foldDupCmp	0.000143577	0.728759
outOut5pOverlap	RFProductAvg	0.000141895	0.73029
sameShift	APV	0.000141358	0.730781
bothShift	miRmoR5pOverlap	0.0001412	0.730926
loopSize	miRSplit5pOverlap	0.000140933	0.73117
totalOverlap	rel3pOutCount	0.000137503	0.734337
totalAntisenseRPM	totalOverlap	0.000136428	0.735338
totalSenseRPM	rel3pOutCount	0.000136409	0.735356
rel3pMorCount	rel3pOutCount	0.00013611	0.735635
totalSenseRPM	totalOverlap	0.000133469	0.738118
cc	miRLoop3pOverlap	0.000133376	0.738206
mfe	tc	0.000133337	0.738242
dupPBP	miRmoR5pOverlap	0.00013329	0.738287
loopSize	totalAntisenseRPM	0.000132884	0.738672
maxBulge	maxUnboundOverhang	0.000132176	0.739344
mfe	ct	0.000130789	0.740665
mfe	APV	0.000128308	0.743049
rel3pMorCount	outOut5pOverlap	0.000128144	0.743207
ca	innerLoopGapCount	0.00012729	0.744034
duplexEnergy	totalAntisenseRPM	0.000126828	0.744484
maxUnboundOverhang	miRLoop5pOverlap	0.000126355	0.744944
ag	rel3pMorCount	0.000126218	0.745077
tapd	innerLoopGapCount	0.000126157	0.745137
mfe	averageOverlapAmount	0.000124368	0.746888
aapd	innerLoopGapCount	0.000123788	0.747459
dupLoopLength	outOut3pOverlap	0.000123748	0.747498
ta	miRSplit3pOverlap	0.000123215	0.748024
duplexEnergy	relLoopCount	0.000122619	0.748613
ca	maxUnboundOverhang	0.000121601	0.749625
cg	rel3pMorCount	0.000121227	0.749996
innerLoopGapCount	rel5pMorCount	0.000121002	0.750221
rel5pMirCount	outOut3pOverlap	0.000117762	0.753478
gt	totalOverlap	0.000116502	0.754758
rel5pOutCount	rel3pOutCount	0.000116099	0.755169
aa	ag	0.000115957	0.755314
tapd	averageOverlapAmount	0.000115938	0.755334
totalSenseRPM	rel3pMorCount	0.00011549	0.755791
dupSize	rel5pMorCount	0.000115405	0.755879
duplexEnergy	totalSenseRPM	0.00011533	0.755955
numOffshoots	rel3pMirCount	0.00011518	0.756109
rel3pMirCount	outOut3pOverlap	0.000114217	0.757098
ag	ARV	0.000114136	0.757182
sameShift	wAPV	0.000113972	0.757351
rel5pMirCount	out5pOverlap	0.000113899	0.757426
APV	averageOverlapAmount	0.000113836	0.757492
numOffshoots	rel3pMorCount	0.000113587	0.757748
ct	inProdOverlap	0.00011343	0.757911
maxBulge	out5pOverlap	0.000112534	0.758839
averageOverlapAmount	miRLoop3pOverlap	0.000112476	0.758899
totalRelativeOverlapAmount	totalSenseRPM	0.000111707	0.759699
intLoopSideDiff	miRmoR3pOverlap	0.000110557	0.760901
bothShift	innerLoopGapCount	0.000109529	0.761982
totalOverlap	maxUnboundOverhang	0.000107888	0.763719
APV	totalRelativeOverlapAmount	0.000107335	0.764307
ag	gc	0.000105836	0.765911
relLoopCount	miRmoR3pOverlap	0.000105322	0.766463
OPA	APV	0.00010489	0.766929
totalSenseRPM	numOffshoots	0.00010338	0.768564
mfe	urf	0.0001032	0.76876
tapd	outOut5pOverlap	0.00010293	0.769054
mfe	totalOverlap	0.000101918	0.770161
aapd	outOut5pOverlap	0.000100997	0.771172
ac	miRSplit5pOverlap	0.000100361	0.771874
intLoopSideDiff	relSplitCount	9.9996e-05	0.772277
rel5pMorCount	outOut5pOverlap	9.87241e-05	0.773691
ca	rel3pMorCount	9.70086e-05	0.775612
sameShift	intLoopSideDiff	9.67048e-05	0.775955
tapd	relSplitCount	9.58504e-05	0.77692
outOut3pOverlap	RFProductAvg	9.58188e-05	0.776956
ARV	loopLoopOverlap	9.5774e-05	0.777007
ct	innerLoopGapCount	9.55747e-05	0.777233
ARV	maxUnboundOverhang	9.44055e-05	0.778564
aapd	relSplitCount	9.40504e-05	0.77897
dupPBP	ARV	9.38572e-05	0.779191
ahc	wARV	9.24933e-05	0.78076
sameShift	cc	9.23193e-05	0.780961
rel5pMorCount	relSplitCount	9.1934e-05	0.781407
wAPV	averageOverlapAmount	9.17808e-05	0.781585
innerLoopGapCount	rel5pMirCount	9.14961e-05	0.781915
mfe	miRmoR5pOverlap	9.14688e-05	0.781947
totalSenseRPM	rel5pOutCount	9.12841e-05	0.782162
duplexEnergy	rel5pOutCount	9.10425e-05	0.782443
totalRelativeOverlapAmount	dupSize	9.04715e-05	0.783109
loopSize	miRSplit3pOverlap	9.03598e-05	0.78324
bothShift	outOut5pOverlap	8.93635e-05	0.784408
at	miRLoop5pOverlap	8.93252e-05	0.784454
tapd	totalRelativeOverlapAmount	8.88068e-05	0.785064
numOffshoots	rel5pOutCount	8.875e-05	0.785132
relSplitCount	neighborCount	8.85186e-05	0.785405
at	rel5pMirCount	8.82799e-05	0.785687
ca	dupPBP	8.80524e-05	0.785957
dupSize	miRmoR3pOverlap	8.7916e-05	0.786119
APV	relLoopCount	8.74057e-05	0.786726
tc	rel5pMirCount	8.73496e-05	0.786792
[truncated: 486 more rows]
