# Supplementary material for: miRWoods: Enhanced precursor detection and stacked random forests for the sensitive detection of microRNAs
Source: PLoS Comput Biol. 2019 Oct 9;15(10):e1007309. doi: 10.1371/journal.pcbi.1007309 (PMC6785219; doi:10.1371/journal.pcbi.1007309)
Supplement: S3 Table — A summary of all of the datasets tested by miRWoods. (XLSX) [file pcbi.1007309.s017.xlsx]

## Sheet: datasetInfo
Human
Source		Group	Sample	Counts
GSE31069	SRR326279	MCF-7 (total cell content)	human MCF7 (total, wild type)	6286960
	SRR326282	MCF-7 (total cell cont, dicer knockdown)	human MCF7 (total, dicer knockdown)	4383786
	SRR326280	MCF-7 (cytoplasmic fraction)	human MCF7 (cytoplasm, wild type)	8180285
	SRR326281	MCF-7 (cytoplasmic frac, dicer knockdown)	human MCF7 (cytoplasm, dicer knockdown)	3017627
GSE16579	SRR029124	Cell Lines	human cell lines (HeLa)	2535541
	SRR029125		human cell lines (U2OS)	2284078
	SRR029126		human cell lines (143B)	2023176
	SRR029127		human cell lines (A549)	1903997
	SRR029128		human cell lines (H520)	1585162
	SRR029129		human cell lines (SW480)	2376454
	SRR029130		human cell lines (DLD2)	1577679
	SRR029131		human cell lines (MCF7)	2475152
	SRR029132		human cell lines (MB-MDA231)	2266168
GSE21279	SRR039611	Liver	human liver 1	7152788
	SRR039612		human liver 2	10414981
	SRR039613		human liver 3	9878877
Mouse
Source		Group	Sample	Counts
GSE20384	SRR037904	Brain	mouse brain1	284902
	SRR037905		mouse brain2	1677774
	SRR037906		mouse brain3	1993593
	SRR037907		mouse brain4	1049247
	SRR037919	Embryo	mouse e12p5_1	205768
	SRR037920		mouse e12p5_2	1532243
	SRR037921		mouse e12p5_3	1918927
	SRR037922		mouse e12p5_4	977912
	SRR037923		mouse e9p5_1	410076
	SRR037924		mouse e9p5_2	1893834
	SRR037925		mouse e9p5_3	2145531
	SRR037926		mouse e9p5_4	806175
	SRR037927		mouse e7p5_1	467148
	SRR037928		mouse e7p5_2	1864379
	SRR037929		mouse e7p5_3	2183267
	SRR037908	Newborn	mouse newborn1	33818
	SRR037909		mouse newborn2	407332
	SRR037910		mouse newborn3	400848
	SRR037911		mouse newborn4	260218
	SRR037912		mouse newborn5	1878516
	SRR037914		mouse newborn6	2172368
	SRR037896	Ovary	mouse ovary1	2255
	SRR037897		mouse ovary2	274980
	SRR037898		mouse ovary3	212955
	SRR037899		mouse ovary4	139663
	SRR037900	Testes	mouse testes1	251706
	SRR037901		mouse testes2	2338222
	SRR037902		mouse testes3	2079309
	SRR037903		mouse testes4	1260393
Cow
Source		Group	Sample	Counts
Dr. Massimo Bionaz, Oregon State University		Cow	cow1 boneMarrow	15213441
			cow1 dentalPulp	9329819
			cow1 eyeIris	2869861
			cow1 opticNerve	22991797
			cow1 oralPapillae	9411014
			cow1 penis	61551559
			cow1 retina	34315152
			cow1 SLN	40939326
			cow2 brainStem	22687007
			cow3 coriumFeet	16464136
Cat
Source		Group	Sample	Counts
Dr. Christiane Löhr, Oregon State University		Cat	cat cocoa skin	176763
			cat mojo muscle	4105100
			cat tigger muscle	13624889
			cat tigger skin	19057285
