# Supplementary material for: miRWoods: Enhanced precursor detection and stacked random forests for the sensitive detection of microRNAs
Source: PLoS Comput Biol. 2019 Oct 9;15(10):e1007309. doi: 10.1371/journal.pcbi.1007309 (PMC6785219; doi:10.1371/journal.pcbi.1007309)
Supplement: S4 Table — A table of raw counts, adjusted counts, reads per million (RPM), and adjusted reads per million (ARPM) for all annotated and predicted microRNA over all test sets. (XLSX) [file pcbi.1007309.s018.xlsx]

## Sheet: HumanCounts
precursor	product	product_Location	sequence	unadjusted_reads																adjusted_reads																RPM
				hsa_wt_total	hsa_dcrkd_total	hsa_wt_cyt	hsa_dcrkd_cyt	hsa_cellLines									hsa_Liver			hsa_wt_total	hsa_dcrkd_total	hsa_wt_cyt	hsa_dcrkd_cyt	hsa_cellLines									hsa_Liver			hsa_wt_total	hsa_dcrkd_total	hsa_wt_cyt	hsa_dcrkd_cyt	hsa_cellLines									hsa_Liver
				hsa_wt_total	hsa_dcrkd_total	hsa_wt_cyt	hsa_dcrkd_cyt	hsa_cellLines1	hsa_cellLines2	hsa_cellLines3	hsa_cellLines4	hsa_cellLines5	hsa_cellLines6	hsa_cellLines7	hsa_cellLines8	hsa_cellLines9	hsa_Liver1	hsa_Liver2	hsa_Liver3	hsa_wt_total	hsa_dcrkd_total	hsa_wt_cyt	hsa_dcrkd_cyt	hsa_cellLines1	hsa_cellLines2	hsa_cellLines3	hsa_cellLines4	hsa_cellLines5	hsa_cellLines6	hsa_cellLines7	hsa_cellLines8	hsa_cellLines9	hsa_Liver1	hsa_Liver2	hsa_Liver3	hsa_wt_total	hsa_dcrkd_total	hsa_wt_cyt	hsa_dcrkd_cyt	hsa_cellLines1	hsa_cellLines2	hsa_cellLines3	hsa_cellLines4	hsa_cellLines5	hsa_cellLines6	hsa_cellLines7	hsa_cellLines8	hsa_cellLines9	hsa_Liver1
hsa-mir-200b	hsa-mir-200b-5p-miR	chr1:1102504..1102525:+	CATCTTACTGGGCAGCATTGGA	690	621	823	295	0	0	1	0	116	569	232	194	6	67	181	146	690	621	823	294.5	0	0	1	0	116	568.111	231	192.833	6	66.25	181	145.167	109.751	141.658	100.608	97.7589	0	0	0.494272	0	73.1786	239.432	147.051	78.379	2.64764	9.36698
hsa-mir-200b	hsa-mir-200b-3p-miR	chr1:1102540..1102562:+	TAATACTGCCTGGTAATGATGAC	12493	8404	13455	4236	9	24	23	32	9451	25716	13908	7111	106	328	743	522	12482.6	8398.79	13448.3	4232.88	9	24	23	32	9438.57	25658.6	13880.9	6999.89	105.5	328	740.643	521.143	1987.13	1917.06	1644.81	1403.75	3.54954	10.5075	11.3683	16.8067	5962.17	10821.2	8815.48	2872.95	46.775	45.8562
as-hsa-mir-200a	as-hsa-mir-200a-3p-miR	chr1:1103256..1103277:-	CAGCACTGTCCGGTAAGATGCT	0	0	0	0	0	0	0	0	0	3	0	0	0	0	0	0	0	0	0	0	0	0	0	0	0	3	0	0	0	0	0	0	0	0	0	0	0	0	0	0	0	1.26239	0	0	0	0
hsa-mir-200a	hsa-mir-200a-5p-miR	chr1:1103258..1103279:+	CATCTTACCGGACAGTGCTGGA	1141	922	1499	586	0	0	0	0	64	261	76	89	0	0	0	2	1139.7	922	1498.5	586	0	0	0	0	64	260.5	76	88.5	0	0	0	2	181.487	210.32	183.245	194.192	0	0	0	0	40.3744	109.827	48.172	35.9574	0	0
hsa-mir-200a	hsa-mir-200a-3p-miR	chr1:1103296..1103318:+	TAACACTGTCTGGTAACGATGTT	7597	5802	10460	2284	4	20	13	12	4018	11577	5339	4715	35	129	744	398	7579.81	5798	10442.6	2278	3	20	12.5	11	3977.83	11418.4	5263.68	4680.83	35	128.333	732.5	393.5	1208.37	1323.51	1278.68	756.886	1.57757	8.75627	6.42554	6.30253	2534.76	4871.54	3384.09	1904.93	15.4446	18.0349
hsa-mir-429	hsa-mir-429-5p-miR	chr1:1104400..1104420:+	GTCTTACCAGACATGGTTAGA	2	1	1	0	0	0	0	0	18	85	24	14	3	0	0	0	2	1	1	0	0	0	0	0	18	84.1667	24	14	3	0	0	0	0.318119	0.228113	0.122245	0	0	0	0	0	11.3553	35.7676	15.2122	5.65622	1.32382	0
hsa-mir-429	hsa-mir-429-3p-miR	chr1:1104435..1104456:+	TAATACTGTCTGGTAAAACCGT	3583	2183	4528	938	1	5	3	5	2302	6582	3622	1636	9	44	98	64	3571.5	2177	4518.61	937	1	5	3	5	2298.86	6570.95	3610.91	1622.38	9	43.5	97	63.5	569.91	497.971	553.526	310.84	0.394393	2.18907	1.48282	2.62605	1452.22	2769.67	2295.78	660.97	3.97146	6.15145
hsa-Novel38	hsa-Novel38-3p-miR	chr1:1370019..1370039:-	CTTCCCCACCCTCTCCTGGAG	4	0	1	1	0	0	0	0	0	0	0	0	0	0	1	0	2	0	0.333333	0.5	0	0	0	0	0	0	0	0	0	0	0.5	0	0.636238	0	0.122245	0.331386	0	0	0	0	0	0	0	0	0	0
hsa-Novel311	hsa-Novel311-5p-miR	chr1:2125407..2125428:-	ACTGGGCCCATCTTAGCGATGA	0	0	0	0	0	4	0	0	0	0	0	0	0	0	0	0	0	0	0	0	0	4	0	0	0	0	0	0	0	0	0	0	0	0	0	0	0	1.75125	0	0	0	0	0	0	0	0
hsa-mir-551a	hsa-mir-551a-3p-miR	chr1:3477275..3477294:-	GCGACCCACTCTTGGTTTCC	1	2	4	1	10	46	0	0	4	80	18	3	1	0	0	0	1	2	4	1	10	46	0	0	4	79.5	18	2.5	1	0	0	0	0.159059	0.456227	0.488981	0.331386	3.94393	20.1394	0	0	2.5234	33.6636	11.4092	1.21205	0.441274	0
hsa-mir-551a	hsa-mir-551a-5p-miR	chr1:3477313..3477333:-	GAAATCCAGAGTGGGTGGGGC	0	0	0	0	0	0	0	0	0	1	0	0	0	0	0	0	0	0	0	0	0	0	0	0	0	1	0	0	0	0	0	0	0	0	0	0	0	0	0	0	0	0.420795	0	0	0	0
hsa-Novel161	hsa-Novel161-3p-miR	chr1:3773683..3773704:-	TCTTCCCTGTCACTGCCGCAGC	1	0	2	0	1	0	0	0	0	0	0	0	0	0	0	0	1	0	2	0	1	0	0	0	0	0	0	0	0	0	0	0	0.159059	0	0.24449	0	0.394393	0	0	0	0	0	0	0	0	0
hsa-Novel540	hsa-Novel540-5p-miR	chr1:8324249..8324270:+	ataatctgtgtttTGGACATCT	0	0	0	0	0	0	0	0	0	0	0	0	0	4	3	1	0	0	0	0	0	0	0	0	0	0	0	0	0	4	3	1	0	0	0	0	0	0	0	0	0	0	0	0	0	0.559223
hsa-Novel540	hsa-Novel540-3p-miR	chr1:8324312..8324332:+	AGATGTCCAAAGCACAGATTA	0	0	0	0	0	0	0	0	0	0	0	0	0	0	3	2	0	0	0	0	0	0	0	0	0	0	0	0	0	0	3	2	0	0	0	0	0	0	0	0	0	0	0	0	0	0
hsa-mir-6728	hsa-mir-6728-5p-miR	chr1:8926624..8926644:-	TTGGGATGGTAGGACCAGAGG	11	4	8	1	0	1	1	0	0	0	0	0	0	0	0	0	11	4	8	1	0	1	1	0	0	0	0	0	0	0	0	0	1.74965	0.912453	0.977961	0.331386	0	0.437813	0.494272	0	0	0	0	0	0	0
hsa-mir-34a	hsa-mir-34a-3p-miR	chr1:9211752..9211773:-	CAATCAGCAAGTATACTGCCCT	2	0	2	0	74	149	23	60	29	21	39	61	0	11	32	28	2	0	2	0	74	149	23	59.5	26.6	21	38.5	60	0	11	32	28	0.318119	0	0.24449	0	29.1851	65.2342	11.3683	31.5127	18.2947	8.8367	24.7199	24.645	0	1.53786
hsa-mir-34a	hsa-mir-34a-5p-miR	chr1:9211793..9211815:-	TGGCAGTGTCTTAGCTGGTTGTT	340	297	411	143	3401	5594	665	1111	796	1207	1520	1222	2	8	10	14	340	297	409.643	143	3384.41	5581.38	663.833	1103.14	795.5	1207	1514.25	1204.32	2	8	10	14	54.0802	67.7497	50.2427	47.3882	1341.33	2449.13	328.691	583.509	502.157	507.9	963.441	493.707	0.882547	1.11845
hsa-mir-5697	hsa-mir-5697-5p-miR	chr1:10027450..10027471:+	aagtagtttcatgataaagggt	1	0	0	0	1	2	1	0	0	0	0	0	1	0	0	0	1	0	0	0	1	2	1	0	0	0	0	0	1	0	0	0	0.159059	0	0	0	0.394393	0.875627	0.494272	0	0	0	0	0	0.441274	0
hsa-mir-5697	hsa-mir-5697-3p-miR	chr1:10027489..10027509:+	tttatcatgaaacgcttgagg	0	0	0	0	0	0	0	0	0	0	1	0	1	0	0	0	0	0	0	0	0	0	0	0	0	0	1	0	1	0	0	0	0	0	0	0	0	0	0	0	0	0	0.633842	0	0.441274	0
hsa-Novel39	hsa-Novel39-3p-miR	chr1:10709590..10709610:-	TGGCTCTGAGGGCTGGGTGGG	20	0	0	12	1	0	0	0	0	0	1	0	0	1	0	0	9.33333	0	0	5.16667	0.5	0	0	0	0	0	0.1	0	0	0.5	0	0	3.18119	0	0	3.97663	0.394393	0	0	0	0	0	0.633842	0	0	0.139806
hsa-Novel169	hsa-Novel169-3p-miR	chr1:11160845..11160866:+	TGGGACAAAGTTTCACTCTTGC	2	2	4	3	0	0	0	0	0	0	0	0	0	0	0	0	1	1.5	2.5	1.5	0	0	0	0	0	0	0	0	0	0	0	0	0.318119	0.456227	0.488981	0.994159	0	0	0	0	0	0	0	0	0	0
hsa-Novel319	hsa-Novel319-5p-miR	chr1:16059010..16059031:+	GAGTACTGCGTCTTGGTGAGCT	0	0	0	0	0	4	0	0	0	0	0	0	0	0	0	0	0	0	0	0	0	4	0	0	0	0	0	0	0	0	0	0	0	0	0	0	0	1.75125	0	0	0	0	0	0	0	0
hsa-Novel320	hsa-Novel320-3p-miR	chr1:20236985..20237006:+	TAATGTAGTTGCCACTAGGAGA	3	0	2	1	1	2	0	0	0	0	3	0	1	0	3	0	3	0	1.33333	1	1	2	0	0	0	0	3	0	1	0	3	0	0.477178	0	0.24449	0.331386	0.394393	0.875627	0	0	0	0	1.90153	0	0.441274	0
hsa-mir-1256	hsa-mir-1256-3p-miR	chr1:21314835..21314856:-	ctaaagagaagtcaatgcatga	1	0	1	0	2	12	1	0	4	1	4	0	2	0	0	3	0.5	0	0.5	0	1	7.5	0.5	0	2	0.5	2	0	1	0	0	1.5	0.159059	0	0.122245	0	0.788786	5.25376	0.494272	0	2.5234	0.420795	2.53537	0	0.882547	0
hsa-mir-1256	hsa-mir-1256-5p-miR	chr1:21314870..21314891:-	aggcattgacttctcactagct	1	0	0	0	3	14	1	11	0	1	1	0	0	1	8	4	0.333333	0	0	0	0.5	4.1	0.333333	3.53333	0	0.2	0.5	0	0	0.333333	2.66667	1.5	0.159059	0	0	0	1.18318	6.12939	0.494272	5.77732	0	0.420795	0.633842	0	0	0.139806
hsa-mir-4684	hsa-mir-4684-5p-miR	chr1:23046023..23046043:+	CTCTCTACTGACTTGCAACAT	0	0	0	0	0	0	1	0	0	1	0	0	0	0	0	0	0	0	0	0	0	0	1	0	0	1	0	0	0	0	0	0	0	0	0	0	0	0	0.494272	0	0	0.420795	0	0	0	0
hsa-mir-4684	hsa-mir-4684-3p-miR	chr1:23046059..23046075:+	TGTTGCAAGTCGGTGGA	0	0	0	0	0	4	0	0	0	0	0	0	0	0	0	0	0	0	0	0	0	2	0	0	0	0	0	0	0	0	0	0	0	0	0	0	0	1.75125	0	0	0	0	0	0	0	0
hsa-mir-4425	hsa-mir-4425-3p-miR	chr1:25350043..25350064:+	tgttgggattcagcaggaccat	0	0	0	0	5	24	3	0	0	0	0	0	0	1	0	0	0	0	0	0	5	24	3	0	0	0	0	0	0	1	0	0	0	0	0	0	1.97197	10.5075	1.48282	0	0	0	0	0	0	0.139806
hsa-mir-1976	hsa-mir-1976-3p-miR	chr1:26881065..26881086:+	CCTCCTGCCCTCCTTGCTGTAG	29	26	29	8	0	3	0	0	0	1	1	0	0	0	1	0	29	25.5	28.5	8	0	3	0	0	0	1	1	0	0	0	0.333333	0	4.61272	5.93095	3.54511	2.65109	0	1.31344	0	0	0	0.420795	0.633842	0	0	0
U17b	U17b-5p-miR	chr1:28835070..28835090:+	tccaacgtggataccctggga	36	119	35	37	29	18	18	0	11	12	12	15	4	13	28	13	36	119	34.5	37	29	18	18	0	11	12	12	15	3.5	13	28	13	5.72614	27.1455	4.27858	12.2613	11.4374	7.88064	8.8969	0	6.93935	5.04954	7.60611	6.06023	1.76509	1.81747
U17b	U17b-3p-miR	chr1:28835098..28835122:+	ctccccaggctctgtccaagtggca	2	0	1	2	0	0	1	0	0	0	0	0	0	1	0	0	2	0	1	1.5	0	0	1	0	0	0	0	0	0	1	0	0	0.318119	0	0.122245	0.662772	0	0	0.494272	0	0	0	0	0	0	0.139806
HBII-251	HBII-251-5p-miR	chr1:31441019..31441041:-	TTCACTGATGAGAGCATTGTTCT	25	257	314	77	37	7	49	18	22	70	28	76	110	547	844	521	25	257	314	77	37	7	49	18	22	70	28	76	110	545.5	833.25	514.25	3.97648	58.6251	38.385	25.5167	14.5925	3.06469	24.2193	9.4538	13.8787	29.4557	17.7476	30.7052	48.5401	76.4737
hsa-mir-4254	hsa-mir-4254-3p-miR	chr1:32224273..32224293:-	GCCTGGAGCTACTCCACCATC	0	0	0	0	1	2	0	0	1	0	0	0	0	0	0	0	0	0	0	0	1	2	0	0	1	0	0	0	0	0	0	0	0	0	0	0	0.394393	0.875627	0	0	0.63085	0	0	0	0	0
hsa-mir-4254	hsa-mir-4254-5p-miR	chr1:32224306..32224327:-	AGGGTGGGGTGGCTCCTCTGCA	0	0	0	0	0	0	0	0	0	0	1	0	0	0	0	0	0	0	0	0	0	0	0	0	0	0	1	0	0	0	0	0	0	0	0	0	0	0	0	0	0	0	0.633842	0	0	0
hsa-Novel172	hsa-Novel172-5p-miR	chr1:32637885..32637906:+	CTGATTGTCCCAGGACCTGAAG	0	0	1	0	0	0	0	0	0	0	0	0	0	0	0	0	0	0	1	0	0	0	0	0	0	0	0	0	0	0	0	0	0	0	0.122245	0	0	0	0	0	0	0	0	0	0	0
hsa-Novel172	hsa-Novel172-3p-miR	chr1:32637922..32637943:+	TCAGGGCCTGGTGAAGTCTGCT	0	1	3	0	0	0	1	0	0	0	0	0	0	0	0	0	0	1	3	0	0	0	1	0	0	0	0	0	0	0	0	0	0	0.228113	0.366735	0	0	0	0.494272	0	0	0	0	0	0	0
hsa-mir-3605	hsa-mir-3605-3p-miR	chr1:33798010..33798028:-	CCTCCGTGTTACCTGTCCT	0	1	3	0	2	1	5	3	3	0	1	2	3	2	3	0	0	1	3	0	2	1	5	3	3	0	1	2	3	2	3	0	0	0.228113	0.366735	0	0.788786	0.437813	2.47136	1.57563	1.89255	0	0.633842	0.808031	1.32382	0.279611
hsa-mir-3605	hsa-mir-3605-5p-miR	chr1:33798053..33798074:-	GATGAGGATGGATAGCAAGGAA	2	1	2	0	3	5	8	5	7	0	5	2	0	69	53	40	2	1	2	0	3	5	7.33333	5	7	0	5	2	0	69	53	40	0.318119	0.228113	0.24449	0	1.18318	2.18907	3.95418	2.62605	4.41595	0	3.16921	0.808031	0	9.64659
hsa-mir-552	hsa-mir-552-3p-miR	chr1:35135214..35135235:-	aacaggtgactggttagacaaa	0	0	0	0	0	11	0	0	0	8	0	0	0	7	0	1	0	0	0	0	0	11	0	0	0	8	0	0	0	7	0	1	0	0	0	0	0	4.81595	0	0	0	3.36636	0	0	0	0.978639
hsa-mir-552	hsa-mir-552-5p-miR	chr1:35135251..35135272:-	tgtttaaccttttgcctgttgg	0	2	1	0	0	4	0	0	0	0	0	0	0	0	0	0	0	1.5	1	0	0	4	0	0	0	0	0	0	0	0	0	0	0	0.456227	0.122245	0	0	1.75125	0	0	0	0	0	0	0	0
hsa-mir-6732	hsa-mir-6732-3p-miR	chr1:37945868..37945890:+	TAACCCTGTCCTCTCCCTCCCAG	1	0	0	0	0	0	0	0	0	1	0	0	0	0	0	0	1	0	0	0	0	0	0	0	0	1	0	0	0	0	0	0	0.159059	0	0	0	0	0	0	0	0	0.420795	0	0	0	0
hsa-mir-5581	hsa-mir-5581-3p-miR	chr1:37966537..37966557:-	TTCCATGCCTCCTAGAAGTTC	1	0	1	2	3	14	1	19	0	2	3	3	0	0	0	0	1	0	1	2	2.5	14	1	18.5	0	2	3	3	0	0	0	0	0.159059	0	0.122245	0.662772	1.18318	6.12939	0.494272	9.97901	0	0.84159	1.90153	1.21205	0	0
hsa-mir-5581	hsa-mir-5581-5p-miR	chr1:37966574..37966594:-	GCCTTCCAGGAGAAATGGAGA	0	0	0	0	1	7	0	0	0	0	2	1	0	0	0	0	0	0	0	0	1	7	0	0	0	0	2	1	0	0	0	0	0	0	0	0	0.394393	3.06469	0	0	0	0	1.26768	0.404016	0	0
hsa-mir-3659	hsa-mir-3659-3p-miR	chr1:38554961..38554982:+	TGAGTGTTGTCTACGAGGGCAT	1	2	2	0	0	0	1	0	0	1	0	1	0	0	1	1	1	2	2	0	0	0	1	0	0	1	0	1	0	0	1	1	0.159059	0.456227	0.24449	0	0	0	0.494272	0	0	0.420795	0	0.404016	0	0
hsa-mir-548-Novel9	hsa-mir-548-Novel9-3p-miR	chr1:38587651..38587672:+	gtaaaactgcaattacttttgc	0	0	1	0	2	0	0	14	3	2	0	0	0	0	0	0	0	0	0.111111	0	0.211111	0	0	1.52222	0.311111	0.222222	0	0	0	0	0	0	0	0	0.122245	0	0.788786	0	0	7.35295	1.89255	0.84159	0	0	0	0
hsa-mir-30e	hsa-mir-30e-5p-miR	chr1:41220043..41220065:+	TGTAAACATCCTTGACTGGAAGC	22482	18711	35900	9820	4059	5828	2430	1404	2665	2353	1323	1634	3826	4988	8043	5079	22254.3	18564.5	35672.8	9747.5	4028.84	5800.53	2418	1390.28	2658.33	2331.24	1320	1563.35	3807	4901.83	7882.62	4926.24	3575.97	4268.23	4388.6	3254.21	1600.84	2551.58	1201.08	737.396	1681.22	990.131	838.574	660.161	1688.31	697.35
as-hsa-mir-30e	as-hsa-mir-30e-5p-miR	chr1:41220083..41220104:-	TGTAAACATCCGACTGAAAGCT	3	0	4	2	6	0	0	0	1	0	0	0	2	20	11	8	3	0	4	2	5.5	0	0	0	1	0	0	0	2	19.5	11	7.16667	0.477178	0	0.488981	0.662772	2.36636	0	0	0	0.63085	0	0	0	0.882547	2.79611
hsa-mir-30e	hsa-mir-30e-3p-miR	chr1:41220085..41220106:+	CTTTCAGTCGGATGTTTACAGC	4893	4158	6348	2792	512	721	473	366	565	468	192	495	524	385	580	669	4854.87	4138.44	6301.78	2773.64	478.31	716.5	466.792	352.667	562	465.75	190	489.5	519.083	382.5	567.083	664.833	778.278	948.495	776.012	925.23	201.929	315.663	233.791	192.227	356.43	196.932	121.698	199.988	231.227	53.8252
hsa-mir-30c-1	hsa-mir-30c-1-5p-miR	chr1:41222972..41222995:+	TGTAAACATCCTACACTCTCAGCT	2985	1774	3140	1116	9295	3040	3249	4785	2411	1984	591	2281	5261	1076	958	615	1488.58	883.033	1567.33	556.167	4615.09	1512.82	1617.42	2387.17	1202.5	988.117	293.25	1129.71	2622.23	532.5	473.667	305	474.792	404.673	383.85	369.827	3665.88	1330.95	1605.89	2513.13	1520.98	834.857	374.601	921.56	2321.54	150.431
hsa-mir-30c-1	hsa-mir-30c-1-3p-miR	chr1:41223011..41223032:+	CTGGGAGAGGGTTGTTTACTCC	11	8	15	8	28	65	40	22	37	38	8	12	74	449	392	447	9	6	11.5	8	20.5	56	32.8333	21.5	34	35.5	7.5	10	63.7	246.417	212.783	237.333	1.74965	1.82491	1.83368	2.65109	11.043	28.4579	19.7709	11.5546	23.3415	15.9902	5.07074	4.84819	32.6542	62.7727
hsa-Novel539	hsa-Novel539-5p-miR	chr1:41477866..41477887:+	CAAAGGGACGGTCAGTTTGGTG	0	0	0	0	0	0	0	0	0	0	0	0	0	7	7	7	0	0	0	0	0	0	0	0	0	0	0	0	0	7	7	7	0	0	0	0	0	0	0	0	0	0	0	0	0	0.978639
hsa-Novel539	hsa-Novel539-3p-miR	chr1:41477896..41477917:+	AAACACCAAGATGTCTGTCTCT	0	0	0	0	0	0	0	0	0	0	0	0	0	5	6	0	0	0	0	0	0	0	0	0	0	0	0	0	0	5	5.5	0	0	0	0	0	0	0	0	0	0	0	0	0	0	0.699028
hsa-mir-6734	hsa-mir-6734-3p-miR	chr1:43830319..43830341:-	CCCTTCCCTCACTCTTCTCTCAG	0	0	0	0	0	0	1	0	0	0	0	0	0	0	0	0	0	0	0	0	0	0	1	0	0	0	0	0	0	0	0	0	0	0	0	0	0	0	0.494272	0	0	0	0	0	0	0
hsa-mir-6734	hsa-mir-6734-5p-miR	chr1:43830359..43830381:-	TTGAGGGGAGAATGAGGTGGAGA	1	3	1	3	3	0	2	0	5	0	1	2	1	4	0	1	1	2.33333	1	1.83333	2	0	2	0	1.66667	0	0.333333	2	1	2	0	0.333333	0.159059	0.68434	0.122245	0.994159	1.18318	0	0.988545	0	3.15425	0	0.633842	0.808031	0.441274	0.559223
hsa-mir-6735	hsa-mir-6735-5p-miR	chr1:43914215..43914239:+	CAGGGCAGAGGGCACAGGAATCTGA	0	2	4	0	0	2	1	0	4	1	0	0	0	1	1	4	0	2	4	0	0	2	1	0	3.5	1	0	0	0	1	1	0.65	0	0.456227	0.488981	0	0	0.875627	0.494272	0	2.5234	0.420795	0	0	0	0.139806
hsa-mir-6735	hsa-mir-6735-3p-miR	chr1:43914261..43914282:+	AGGCCTGTGGCTCCTCCCTCAG	0	0	0	0	0	0	0	0	1	0	1	0	1	0	0	0	0	0	0	0	0	0	0	0	1	0	1	0	1	0	0	0	0	0	0	0	0	0	0	0	0.63085	0	0.633842	0	0.441274	0
hsa-Novel40	hsa-Novel40-5p-miR	chr1:44066139..44066160:+	CTCAGGACTGGGTCATTCTGTT	8	2	4	0	1	1	1	0	0	0	0	1	0	0	0	0	8	2	4	0	1	1	1	0	0	0	0	1	0	0	0	0	1.27248	0.456227	0.488981	0	0.394393	0.437813	0.494272	0	0	0	0	0.404016	0	0
hsa-Novel317	hsa-Novel317-3p-miR	chr1:44451168..44451188:+	TCTGTCCGTCCCCATCCTCAG	2	1	2	0	0	0	3	0	1	0	0	0	2	0	0	0	2	1	2	0	0	0	3	0	1	0	0	0	2	0	0	0	0.318119	0.228113	0.24449	0	0	0	1.48282	0	0.63085	0	0	0	0.882547	0
hsa-mir-5584	hsa-mir-5584-5p-miR	chr1:45011165..45011186:+	cagggaaatgggaagaactaga	2	1	1	0	4	0	0	0	21	0	0	0	0	0	0	0	2	1	1	0	4	0	0	0	21	0	0	0	0	0	0	0	0.318119	0.228113	0.122245	0	1.57757	0	0	0	13.2479	0	0	0	0	0
hsa-mir-5584	hsa-mir-5584-3p-miR	chr1:45011203..45011224:+	TAGTTCTTCCCTTTGCCCAATT	0	0	0	0	1	0	0	0	2	0	0	0	0	0	0	0	0	0	0	0	0.5	0	0	0	1	0	0	0	0	0	0	0	0	0	0	0	0.394393	0	0	0	1.2617	0	0	0	0	0
hsa-Novel538	hsa-Novel538-3p-miR	chr1:45349964..45349984:-	CCCATactttcacccctctct	0	0	0	0	1	5	1	3	0	0	3	3	0	0	1	1	0	0	0	0	1	5	1	3	0	0	3	3	0	0	1	1	0	0	0	0	0.394393	2.18907	0.494272	1.57563	0	0	1.90153	1.21205	0	0
hsa-Novel538	hsa-Novel538-5p-miR	chr1:45350004..45350025:-	AGGTGGTGGGAAGTATGCAGCA	0	0	0	0	0	0	0	0	3	0	0	0	0	1	1	0	0	0	0	0	0	0	0	0	3	0	0	0	0	1	1	0	0	0	0	0	0	0	0	0	1.89255	0	0	0	0	0.139806
hsa-Novel41	hsa-Novel41-3p-miR	chr1:55529320..55529342:+	TTCCGACTTGTCCCTCTCTCAGC	3	2	0	1	1	0	0	0	0	0	0	0	0	0	0	0	3	2	0	1	1	0	0	0	0	0	0	0	0	0	0	0	0.477178	0.456227	0	0.331386	0.394393	0	0	0	0	0	0	0	0	0
hsa-Novel302	hsa-Novel302-5p-miR	chr1:56902213..56902235:-	agtgtttctttagtgcctgggca	0	0	0	0	0	1	0	0	0	0	2	0	0	0	0	0	0	0	0	0	0	0.25	0	0	0	0	2	0	0	0	0	0	0	0	0	0	0	0.437813	0	0	0	0	1.26768	0	0	0
hsa-Novel300	hsa-Novel300-3p-miR	chr1:63966764..63966785:-	tccacatgtaaaaaaatgaatc	0	1	2	2	0	6	0	0	0	1	0	0	0	0	0	0	0	0.125	0.25	0.25	0	0.75	0	0	0	0.142857	0	0	0	0	0	0	0	0.228113	0.24449	0.662772	0	2.62688	0	0	0	0.420795	0	0	0	0
hsa-Novel300	hsa-Novel300-5p-miR	chr1:63966810..63966831:-	tggattcattattttgcatgtg	0	0	0	0	3	7	0	0	0	1	7	0	2	0	0	0	0	0	0	0	2.5	6	0	0	0	0.5	6.5	0	2	0	0	0	0	0	0	0	1.18318	3.06469	0	0	0	0.420795	4.4369	0	0.882547	0
hsa-mir-101-1	hsa-mir-101-1-3p-miR	chr1:65524125..65524145:-	TACAGTACTGTGATAACTGAA	31802	32126	54396	17547	6700	4760	8639	2507	4085	4931	2378	5881	6733	166488	547202	326470	15891.1	16052	27182.2	8763.59	3342.56	2375.01	4315.5	1249.59	2041.69	2461.95	1186.33	2925.78	3364.94	83012.3	272608	162733	5058.41	7328.37	6649.65	5814.83	2642.43	2083.99	4270.02	1316.7	2577.02	2074.94	1507.28	2376.02	2971.09	23276
hsa-mir-101-1	hsa-mir-101-1-5p-miR	chr1:65524160..65524182:-	TCAGTTATCACAGTGCTGATGCT	2	10	11	3	93	69	92	8	18	83	53	40	129	1	2	0	2	10	11	2.33333	91.75	69	91.5	8	18	82.5	52	38.5	128.5	1	1.25	0	0.318119	2.28113	1.3447	0.994159	36.6786	30.2091	45.4731	4.20169	11.3553	34.926	33.5937	16.1606	56.9243	0.139806
hsa-Novel303	hsa-Novel303-3p-miR	chr1:66815759..66815779:-	ATTCTGTGCCTTCAGTGGTAG	0	0	0	0	0	0	0	0	2	0	0	0	0	0	0	0	0	0	0	0	0	0	0	0	2	0	0	0	0	0	0	0	0	0	0	0	0	0	0	0	1.2617	0	0	0	0	0
hsa-mir-1262	hsa-mir-1262-3p-miR	chr1:68649259..68649280:-	ATGGGTGAATTTGTAGAAGGAT	0	0	0	0	7	26	19	1	11	4	9	0	8	1	9	2	0	0	0	0	5.83333	26	18.5	1	11	4	9	0	8	1	9	2	0	0	0	0	2.76075	11.3831	9.39118	0.525211	6.93935	1.68318	5.70458	0	3.53019	0.139806
hsa-mir-186	hsa-mir-186-3p-miR	chr1:71533324..71533345:-	CCCAAAGGTGAATTTTTTGGGA	20	21	38	10	109	116	50	23	16	35	32	19	39	1	4	1	20	20	38	9.5	106.333	115	50	22.5	16	33.3333	30.6667	18.3333	39	1	4	0.5	3.18119	4.79038	4.64531	3.31386	42.9889	50.7864	24.7136	12.0799	10.0936	14.7278	20.283	7.6763	17.2097	0.139806
hsa-mir-186	hsa-mir-186-5p-miR	chr1:71533363..71533385:-	CAAAGAATTCTCCTTTTGGGCTT	4319	3052	5423	1946	10789	16705	4255	4050	2576	3269	2674	3347	5975	796	1419	1311	4311.58	3038.5	5414.83	1943	10604	16522.2	4222.64	3977.73	2558.5	3244.08	2645.98	3301.41	5928.8	794.083	1368.33	1259.5	686.977	696.202	662.935	644.878	4255.11	7313.67	2103.13	2127.1	1625.07	1375.58	1694.89	1352.24	2636.61	111.285
hsa-mir-7156	hsa-mir-7156-5p-miR	chr1:77525828..77525849:+	TTGTTCTCAAACTGGCTGTCAG	0	0	0	0	0	4	0	0	0	0	0	0	0	0	0	0	0	0	0	0	0	4	0	0	0	0	0	0	0	0	0	0	0	0	0	0	0	1.75125	0	0	0	0	0	0	0	0
hsa-mir-548-Novel7	hsa-mir-548-Novel7-5p-miR	chr1:82174875..82174896:+	taaaagtaattgtggtatttgc	1	0	1	0	0	164	65	0	26	0	7	0	3	0	0	0	0.142857	0	0.142857	0	0	155.019	61.3333	0	26	0	7	0	0.428571	0	0	0	0.159059	0	0.122245	0	0	71.8014	32.1277	0	16.4021	0	4.4369	0	1.32382	0
hsa-mir-548-Novel7	hsa-mir-548-Novel7-3p-miR	chr1:82174911..82174932:+	aaaagccgaaattacttttgca	0	0	0	0	0	0	6	0	0	0	3	0	0	0	0	0	0	0	0	0	0	0	6	0	0	0	3	0	0	0	0	0	0	0	0	0	0	0	2.96563	0	0	0	1.90153	0	0	0
hsa-Novel325	hsa-Novel325-3p-miR	chr1:90309090..90309111:+	AAGCGGTGACCCCCTGGTCTTG	0	0	0	0	0	2	0	5	3	0	0	0	0	0	0	0	0	0	0	0	0	2	0	5	3	0	0	0	0	0	0	0	0	0	0	0	0	0.875627	0	2.62605	1.89255	0	0	0	0	0
hsa-mir-760	hsa-mir-760-5p-miR	chr1:94312399..94312421:+	CCCCTCAGTCCACCAGAGCCCGG	5	1	3	1	0	2	0	0	2	0	2	0	0	0	0	0	5	1	3	1	0	2	0	0	2	0	2	0	0	0	0	0	0.795297	0.228113	0.366735	0.331386	0	0.875627	0	0	1.2617	0	1.26768	0	0	0
hsa-mir-760	hsa-mir-760-3p-miR	chr1:94312436..94312455:+	CGGCTCTGGGTCTGTGGGGA	515	175	515	80	17	19	5	10	14	7	20	9	3	1	2	2	503.195	163.105	496.429	76.1667	17	19	5	10	14	7	20	9	3	1	2	2	81.9156	39.9198	62.9562	26.5109	6.70468	8.31845	2.47136	5.25211	8.8319	2.94557	12.6768	3.63614	1.32382	0.139806
hsa-Novel326	hsa-Novel326-3p-miR	chr1:94713435..94713456:+	CGGTCAGCTGCGCCCGGCCTGA	0	0	0	0	2	0	1	0	0	0	2	0	0	0	0	0	0	0	0	0	2	0	1	0	0	0	2	0	0	0	0	0	0	0	0	0	0.788786	0	0.494272	0	0	0	1.26768	0	0	0
hsa-Novel313	hsa-Novel313-5p-miR	chr1:95009266..95009287:+	CTTTTTAATGGTGCCAAACAGC	0	0	0	0	0	0	1	0	0	0	2	0	0	0	0	0	0	0	0	0	0	0	1	0	0	0	2	0	0	0	0	0	0	0	0	0	0	0	0.494272	0	0	0	1.26768	0	0	0
hsa-Novel313	hsa-Novel313-3p-miR	chr1:95009308..95009330:+	TGCTTGGCACCATTAAAAAGTAC	0	0	0	0	0	0	0	0	0	0	4	0	0	0	0	0	0	0	0	0	0	0	0	0	0	0	4	0	0	0	0	0	0	0	0	0	0	0	0	0	0	0	2.53537	0	0	0
hsa-mir-378g	hsa-mir-378g-5p-miR	chr1:95211436..95211455:-	actgggcttggagtcagaag	122	84	155	38	4	0	1	2	3	1	1	1	10	81	73	45	26.85	18.2944	33.8556	7.87222	0.85	0	0.2	0.5	0.75	0.25	0.25	0.25	2.41667	18.2778	16.3167	9.55556	19.4052	19.1615	18.948	12.5927	1.57757	0	0.494272	1.05042	1.89255	0.420795	0.633842	0.404016	4.41274	11.3243
hsa-Novel310	hsa-Novel310-5p-miR	chr1:95285723..95285744:-	GGGGTCCTGCTCTGGTGGGAGG	0	0	0	0	0	0	0	4	0	0	0	0	0	0	0	0	0	0	0	0	0	0	0	4	0	0	0	0	0	0	0	0	0	0	0	0	0	0	0	2.10084	0	0	0	0	0	0
hsa-Novel299	hsa-Novel299-3p-miR	chr1:95620394..95620414:-	CTTGAGACTCTGGGTCAGTCT	0	0	0	0	0	6	0	4	0	0	0	0	0	0	0	1	0	0	0	0	0	3	0	2	0	0	0	0	0	0	0	0.5	0	0	0	0	0	2.62688	0	2.10084	0	0	0	0	0	0
hsa-Novel314	hsa-Novel314-3p-miR	chr1:95620430..95620450:+	CTTGAGACTCTGGGTCAGTCT	0	0	0	0	0	6	0	4	0	0	0	0	0	0	0	1	0	0	0	0	0	3	0	2	0	0	0	0	0	0	0	0.5	0	0	0	0	0	2.62688	0	2.10084	0	0	0	0	0	0
hsa-mir-137	hsa-mir-137-3p-miR	chr1:98511647..98511669:-	TTATTGCTTAAGAATACGCGTAG	0	0	0	0	230	224	631	988	220	3	0	0	0	1	1	1	0	0	0	0	227	223.5	629	982.5	220	3	0	0	0	1	1	0.5	0	0	0	0	90.7104	98.0702	311.886	518.908	138.787	1.26239	0	0	0	0.139806
hsa-mir-137	hsa-mir-137-5p-miR	chr1:98511682..98511705:-	ACGGGTATTCTTGGGTGGATAATA	0	0	0	0	2	0	9	16	6	0	0	0	0	0	0	0	0	0	0	0	1.2	0	9	16	6	0	0	0	0	0	0	0	0	0	0	0	0.788786	0	4.44845	8.40337	3.7851	0	0	0	0	0
hsa-Novel301	hsa-Novel301-5p-miR	chr1:102687744..102687765:-	TATTTGGCTATCTAATGCAAGA	0	0	0	0	0	5	0	0	0	0	0	0	0	0	0	0	0	0	0	0	0	5	0	0	0	0	0	0	0	0	0	0	0	0	0	0	0	2.18907	0	0	0	0	0	0	0	0
hsa-mir-197	hsa-mir-197-5p-miR	chr1:110141523..110141544:+	CGGGTAGAGAGGGCAGTGGGAG	11	2	4	1	0	0	1	0	0	1	0	0	0	3	4	5	11	2	4	1	0	0	1	0	0	1	0	0	0	3	4	5	1.74965	0.456227	0.488981	0.331386	0	0	0.494272	0	0	0.420795	0	0	0	0.419417
hsa-mir-197	hsa-mir-197-3p-miR	chr1:110141562..110141583:+	TTCACCACCTTCTCCACCCAGC	317	109	255	147	309	1161	546	264	245	140	464	277	268	16	3	11	313.5	107.5	253	146.5	298.5	1139.33	535.5	251.667	243	138.5	456.583	258.333	265	15.5	3	9.5	50.4218	24.8644	31.1725	48.7138	121.867	508.301	269.873	138.656	154.558	58.9113	294.103	111.912	118.261	2.23689
hsa-Novel321	hsa-Novel321-5p-miR	chr1:113230670..113230692:+	gcccccagactgggctcagtgtc	0	0	0	0	0	2	1	0	0	0	1	0	0	1	0	0	0	0	0	0	0	2	1	0	0	0	1	0	0	1	0	0	0	0	0	0	0	0.875627	0.494272	0	0	0	0.633842	0	0	0.139806
hsa-Novel173	hsa-Novel173-3p-miR	chr1:113749951..113749973:+	taaggatggcttggaactgcttg	16	6	21	2	0	0	0	0	0	0	0	1	0	0	0	0	15.5	6	21	2	0	0	0	0	0	0	0	1	0	0	0	0	2.54495	1.36868	2.56715	0.662772	0	0	0	0	0	0	0	0.404016	0	0
hsa-Novel43	hsa-Novel43-5p-miR	chr1:114517982..114518004:+	TTCTCGGCTGAGTTCTCACAGAA	2	1	0	1	0	0	0	0	0	0	0	0	0	0	0	0	2	1	0	0.333333	0	0	0	0	0	0	0	0	0	0	0	0	0.318119	0.228113	0	0.331386	0	0	0	0	0	0	0	0	0	0
hsa-Novel43	hsa-Novel43-3p-miR	chr1:114518046..114518066:+	TGCTTCTGTGAGAATTCAGGA	13	0	3	13	0	0	0	0	0	0	0	0	0	0	0	0	13	0	3	13	0	0	0	0	0	0	0	0	0	0	0	0	2.06777	0	0.366735	4.30802	0	0	0	0	0	0	0	0	0	0
hsa-mir-548ac	hsa-mir-548ac-3p-miR	chr1:117102658..117102680:-	aaaaaccggcaattacttttgca	1	0	0	0	0	0	2	0	2	0	1	0	1	0	3	0	1	0	0	0	0	0	1.5	0	2	0	0.5	0	1	0	3	0	0.159059	0	0	0	0	0	0.988545	0	1.2617	0	0.633842	0	0.441274	0
hsa-mir-548ac	hsa-mir-548ac-5p-miR	chr1:117102697..117102719:-	caaaagttattgtggtttttgct	0	0	0	0	0	0	0	0	0	0	1	0	0	0	0	0	0	0	0	0	0	0	0	0	0	0	0.2	0	0	0	0	0	0	0	0	0	0	0	0	0	0	0	0.633842	0	0	0
hsa-mir-320b-1	hsa-mir-320b-1-3p-miR	chr1:117214409..117214428:+	AAAAGCTGGGTTGAGAGGGC	3056	1278	2006	485	7073	9168	11542	7032	7020	9000	7659	2863	10105	15859	12474	21640	740.172	347.277	554.199	129.968	1544.33	2487.14	3079.52	1807.74	2027.76	2397.11	2108.75	694.146	2716.32	4889.12	3532.72	6016.06	486.085	291.529	245.224	160.722	2789.54	4013.87	5704.89	3693.28	4428.57	3787.16	4854.6	1156.7	4459.07	2217.18
hsa-mir-942	hsa-mir-942-5p-miR	chr1:117637277..117637298:+	TCTTCTCTGTTTTGGCCATGTG	230	273	423	148	15	108	46	54	28	35	14	18	49	1	3	1	228	268.833	416.5	145	15	105.333	44.3333	54	28	34	13.2	16.5	48.5	1	3	1	36.5837	62.2749	51.7097	49.0452	5.9159	47.2838	22.7365	28.3614	17.6638	14.7278	8.87379	7.27228	21.6224	0.139806
as-hsa-mir-942	as-hsa-mir-942-5p-miR	chr1:117637314..117637336:-	TTCTCTGTTTCGGCCATGTGTGA	1	0	0	0	0	0	0	0	0	0	0	0	0	0	0	0	1	0	0	0	0	0	0	0	0	0	0	0	0	0	0	0	0.159059	0	0	0	0	0	0	0	0	0	0	0	0	0
hsa-mir-942	hsa-mir-942-3p-miR	chr1:117637317..117637338:+	CACATGGCCGAAACAGAGAAGT	7	4	2	2	13	20	5	15	11	11	2	2	4	0	0	0	7	4	2	2	13	20	5	15	11	11	2	2	4	0	0	0	1.11342	0.912453	0.24449	0.662772	5.12711	8.75627	2.47136	7.87816	6.93935	4.62875	1.26768	0.808031	1.76509	0
hsa-Novel297	hsa-Novel297-3p-miR	chr1:118397433..118397454:-	TCTTGTAGCAGGTATTTTCCCT	0	1	0	0	3	2	4	0	9	0	1	0	2	0	0	0	0	1	0	0	3	2	4	0	9	0	1	0	2	0	0	0	0	0.228113	0	0	1.18318	0.875627	1.97709	0	5.67765	0	0.633842	0	0.882547	0
hsa-Novel305	hsa-Novel305-3p-miR	chr1:142667299..142667320:-	tgtgattgcattatgaaaatta	0	0	1	0	0	4	0	0	0	0	0	0	0	0	0	0	0	0	0.1	0	0	0.4	0	0	0	0	0	0	0	0	0	0	0	0	0.122245	0	0	1.75125	0	0	0	0	0	0	0	0
hsa-Novel305	hsa-Novel305-5p-miR	chr1:142667331..142667351:-	attttcataatgcagtcacat	0	0	0	0	0	8	0	8	0	1	0	0	0	0	0	0	0	0	0	0	0	1.41667	0	1.33333	0	0.166667	0	0	0	0	0	0	0	0	0	0	0	3.50251	0	4.20169	0	0.420795	0	0	0	0
hsa-Novel306	hsa-Novel306-3p-miR	chr1:143163759..143163780:-	tgtgattgcattatgaaaatta	0	0	1	0	0	4	0	0	0	0	0	0	0	0	0	0	0	0	0.1	0	0	0.4	0	0	0	0	0	0	0	0	0	0	0	0	0.122245	0	0	1.75125	0	0	0	0	0	0	0	0
hsa-Novel306	hsa-Novel306-5p-miR	chr1:143163791..143163811:-	attttcataatgcagtcacat	0	0	0	0	0	8	0	8	0	1	0	0	0	0	0	0	0	0	0	0	0	1.41667	0	1.33333	0	0.166667	0	0	0	0	0	0	0	0	0	0	0	3.50251	0	4.20169	0	0.420795	0	0	0	0
hsa-Novel318	hsa-Novel318-5p-miR	chr1:143424153..143424173:+	attttcataatgcagtcacat	0	0	0	0	0	8	0	8	0	1	0	0	0	0	0	0	0	0	0	0	0	1.41667	0	1.33333	0	0.166667	0	0	0	0	0	0	0	0	0	0	0	3.50251	0	4.20169	0	0.420795	0	0	0	0
hsa-Novel318	hsa-Novel318-3p-miR	chr1:143424184..143424205:+	tgtgattgcattatgaaaatta	0	0	1	0	0	4	0	0	0	0	0	0	0	0	0	0	0	0	0.1	0	0	0.4	0	0	0	0	0	0	0	0	0	0	0	0	0.122245	0	0	1.75125	0	0	0	0	0	0	0	0
hsa-mir-548-Novel30	hsa-mir-548-Novel30-3p-miR	chr1:143876912..143876933:-	acaaaaactgcagttacttttg	0	0	0	0	0	0	0	0	8	0	0	0	3	2	17	5	0	0	0	0	0	0	0	0	1.14286	0	0	0	0.365079	0.222222	2.37302	0.619048	0	0	0	0	0	0	0	0	5.0468	0	0	0	1.32382	0.279611
tRNA-Gln-CTG-8-1	tRNA-Gln-CTG-8-1-3p-miR	chr1:144839439..144839459:-	agagttcaagtctcactggga	335	116	375	54	0	6	2	0	4	0	0	21	0	0	0	0	115.5	41.9167	129.5	19.5	0	2	0.666667	0	1.33333	0	0	7.5	0	0	0	0	53.2849	26.4611	45.8419	17.8949	0	2.62688	0.988545	0	2.5234	0	0	8.48433	0	0
tRNA-Gln-CTG-8-1	tRNA-Gln-CTG-8-1-5p-miR	chr1:144839472..144839494:-	aatggtgagcactttggactctg	149	41	144	29	3	0	0	0	1	1	0	4	1	0	0	0	68.6667	19.5	68	13	1.11111	0	0	0	0.333333	0.5	0	1.83333	0.5	0	0	0	23.6998	9.35265	17.6033	9.6102	1.18318	0	0	0	0.63085	0.420795	0	1.61606	0.441274	0
tRNA-Gln-CTG-8-2	tRNA-Gln-CTG-8-2-3p-miR	chr1:145379323..145379343:-	agagttcaagtctcactggga	335	116	375	54	0	6	2	0	4	0	0	21	0	0	0	0	115.5	41.9167	129.5	19.5	0	2	0.666667	0	1.33333	0	0	7.5	0	0	0	0	53.2849	26.4611	45.8419	17.8949	0	2.62688	0.988545	0	2.5234	0	0	8.48433	0	0
tRNA-Gln-CTG-8-2	tRNA-Gln-CTG-8-2-5p-miR	chr1:145379356..145379378:-	aatggtgagcactttggactctg	149	41	144	29	3	0	0	0	1	1	0	4	1	0	0	0	68.6667	19.5	68	13	1.11111	0	0	0	0.333333	0.5	0	1.83333	0.5	0	0	0	23.6998	9.35265	17.6033	9.6102	1.18318	0	0	0	0.63085	0.420795	0	1.61606	0.441274	0
hsa-mir-6736	hsa-mir-6736-5p-miR	chr1:145584428..145584448:+	CTGGGTGAGGGCATCTGTGGT	3	1	3	0	0	0	0	0	4	0	0	0	0	0	0	0	3	1	3	0	0	0	0	0	4	0	0	0	0	0	0	0	0.477178	0.228113	0.366735	0	0	0	0	0	2.5234	0	0	0	0	0
hsa-mir-6736	hsa-mir-6736-3p-miR	chr1:145584461..145584482:+	TCAGCTCCTCTCTACCCACAGA	0	0	0	0	0	0	0	0	1	0	0	0	0	0	0	0	0	0	0	0	0	0	0	0	1	0	0	0	0	0	0	0	0	0	0	0	0	0	0	0	0.63085	0	0	0	0	0
hsa-Novel170	hsa-Novel170-3p-miR	chr1:145726462..145726483:+	tgggattgcGATGAACTCAGGT	12	7	18	2	0	0	0	0	0	0	0	0	0	0	0	0	12	7	18	2	0	0	0	0	0	0	0	0	0	0	0	0	1.90871	1.59679	2.20041	0.662772	0	0	0	0	0	0	0	0	0	0
hsa-Novel307	hsa-Novel307-3p-miR	chr1:146629731..146629752:-	TCCACTTTTGGGGTTCAGAGAT	0	0	0	0	0	0	2	3	0	0	0	5	0	0	0	0	0	0	0	0	0	0	2	3	0	0	0	5	0	0	0	0	0	0	0	0	0	0	0.988545	1.57563	0	0	0	2.02008	0	0
hsa-Novel307	hsa-Novel307-5p-miR	chr1:146629766..146629787:-	CACTGAATTCCATTTGTGGACT	0	0	0	0	0	0	0	0	0	0	0	1	3	0	0	0	0	0	0	0	0	0	0	0	0	0	0	1	3	0	0	0	0	0	0	0	0	0	0	0	0	0	0	0.404016	1.32382	0
hsa-Novel163	hsa-Novel163-5p-miR	chr1:147803802..147803824:-	acactcatcaactgtgcctgaca	1	1	4	1	0	0	0	0	0	0	0	0	0	0	0	0	0.5	0.5	2	0.5	0	0	0	0	0	0	0	0	0	0	0	0	0.159059	0.228113	0.488981	0.331386	0	0	0	0	0	0	0	0	0	0
hsa-Novel174	hsa-Novel174-5p-miR	chr1:147829303..147829325:+	ACACTCATCAACTGTGCCTGACA	1	1	4	1	0	0	0	0	0	0	0	0	0	0	0	0	0.5	0.5	2	0.5	0	0	0	0	0	0	0	0	0	0	0	0	0.159059	0.228113	0.488981	0.331386	0	0	0	0	0	0	0	0	0	0
hsa-Novel44	hsa-Novel44-5p-miR	chr1:149900286..149900307:+	TGGATGGGATCGGAGCTCTAGA	13	9	19	2	0	0	0	0	0	0	0	0	0	0	0	0	13	9	19	2	0	0	0	0	0	0	0	0	0	0	0	0	2.06777	2.05302	2.32266	0.662772	0	0	0	0	0	0	0	0	0	0
hsa-Novel44	hsa-Novel44-3p-miR	chr1:149900319..149900343:+	TAGAACACTCTGGCCCCATCTGCCT	1	1	2	0	0	0	0	0	0	0	1	0	0	1	0	0	1	1	2	0	0	0	0	0	0	0	1	0	0	1	0	0	0.159059	0.228113	0.24449	0	0	0	0	0	0	0	0.633842	0	0	0.139806
hsa-Novel162	hsa-Novel162-3p-miR	chr1:149937804..149937825:-	CTCCACTATCTTGTTTCTACAG	0	0	1	0	0	0	0	0	0	0	0	0	0	0	0	0	0	0	1	0	0	0	0	0	0	0	0	0	0	0	0	0	0	0	0.122245	0	0	0	0	0	0	0	0	0	0	0
hsa-Novel162	hsa-Novel162-5p-miR	chr1:149937849..149937871:-	TTCAGAAATAGGAAGGTGGAAGG	7	9	9	2	0	0	1	0	0	0	0	4	0	0	0	0	7	9	9	2	0	0	1	0	0	0	0	4	0	0	0	0	1.11342	2.05302	1.10021	0.662772	0	0	0.494272	0	0	0	0	1.61606	0	0
hsa-Novel45	hsa-Novel45-3p-miR	chr1:150316618..150316638:+	TTGTCCTCTCTTCACTGCAGT	2	0	2	1	0	0	0	0	0	0	0	0	0	0	0	0	2	0	2	1	0	0	0	0	0	0	0	0	0	0	0	0	0.318119	0	0.24449	0.331386	0	0	0	0	0	0	0	0	0	0
hsa-Novel168	hsa-Novel168-3p-miR	chr1:153508787..153508808:+	TCACCCCTGCTTCCTCTGCCAG	0	0	1	1	1	0	1	0	0	0	3	1	0	0	0	0	0	0	1	1	1	0	1	0	0	0	3	1	0	0	0	0	0	0	0.122245	0.331386	0.394393	0	0.494272	0	0	0	1.90153	0.404016	0	0
hsa-Novel165	hsa-Novel165-3p-miR	chr1:153599922..153599947:-	GGCTGACCCTGGAGGGAGGCTGGAGA	4	1	5	2	0	5	2	0	1	0	2	0	0	0	0	0	4	1	5	1.33333	0	5	2	0	1	0	2	0	0	0	0	0	0.636238	0.228113	0.611226	0.662772	0	2.18907	0.988545	0	0.63085	0	1.26768	0	0	0
hsa-mir-6737	hsa-mir-6737-3p-miR	chr1:153934827..153934848:-	TCTGTGCTTCACCCCTACCCAG	11	5	10	4	3	0	1	1	0	0	0	0	0	0	0	0	11	5	10	4	3	0	1	1	0	0	0	0	0	0	0	0	1.74965	1.14057	1.22245	1.32554	1.18318	0	0.494272	0.525211	0	0	0	0	0	0
as-hsa-mir-5698	as-hsa-mir-5698-5p-miR	chr1:154077006..154077026:+	tggggagtacagtgattgtgg	0	0	1	0	0	0	7	0	10	0	0	0	0	0	0	0	0	0	1	0	0	0	7	0	10	0	0	0	0	0	0	0	0	0	0.122245	0	0	0	3.45991	0	6.3085	0	0	0	0	0
hsa-mir-5698	hsa-mir-5698-5p-miR	chr1:154077038..154077059:-	tgggggagtgcagtgattgtgg	0	1	4	2	0	1	1	0	0	0	0	0	0	0	0	0	0	1	4	2	0	1	1	0	0	0	0	0	0	0	0	0	0	0.228113	0.488981	0.662772	0	0.437813	0.494272	0	0	0	0	0	0	0
as-hsa-mir-5698	as-hsa-mir-5698-3p-miR	chr1:154077039..154077062:+	cacaatcactgcactcccccaggt	0	0	0	0	0	0	1	0	0	0	0	0	0	0	0	0	0	0	0	0	0	0	1	0	0	0	0	0	0	0	0	0	0	0	0	0	0	0	0.494272	0	0	0	0	0	0	0
hsa-mir-190b	hsa-mir-190b-5p-miR	chr1:154166188..154166209:-	TGATATGTTTGATATTGGGTTG	241	129	285	57	2	58	5	4	9	17	84	29	10	5	2	3	234.833	127	280	56.5	1.5	56	5	4	8.5	16.5	80.95	27.5	9.5	5	2	3	38.3333	29.4266	34.8399	18.889	0.788786	25.3932	2.47136	2.10084	5.67765	7.15352	53.2428	11.7165	4.41274	0.699028
hsa-Novel309	hsa-Novel309-3p-miR	chr1:154979452..154979468:-	TACCTTGGGAGTTGTAG	0	0	0	0	1	0	0	0	0	0	0	0	0	0	0	0	0	0	0	0	0.5	0	0	0	0	0	0	0	0	0	0	0	0	0	0	0	0.394393	0	0	0	0	0	0	0	0	0
hsa-Novel309	hsa-Novel309-5p-miR	chr1:154979487..154979509:-	AGGACTACAACTCCCAGTGTGCA	0	0	0	0	2	0	0	0	0	0	0	0	0	0	0	0	0	0	0	0	2	0	0	0	0	0	0	0	0	0	0	0	0	0	0	0	0.788786	0	0	0	0	0	0	0	0	0
hsa-mir-92b	hsa-mir-92b-5p-miR	chr1:155164987..155165010:+	AGGGACGGGACGCGGTGCAGTGTT	56	64	55	21	196	118	8	18	37	16	11	17	46	6	5	1	56	64	55	21	195	118	8	18	37	16	11	17	45.1667	6	5	1	8.90733	14.5993	6.72348	6.95911	77.3011	51.662	3.95418	9.4538	23.3415	6.73272	6.97227	6.86827	20.2986	0.838834
hsa-mir-92b	hsa-mir-92b-3p-miR	chr1:155165028..155165045:+	TATTGCACTCGTcccggc	3006	1338	3067	703	2512	1214	162	595	288	327	202	358	558	59	38	45	3000.58	1336.25	3062.95	702.5	2506.67	1212.5	162	592.833	285.833	324.333	201.25	356.75	558	57.8333	35.7778	43.6667	478.133	305.216	374.926	232.965	990.716	531.505	80.0721	312.5	181.685	137.6	128.036	144.638	246.231	8.24853
hsa-mir-9-1	hsa-mir-9-1-3p-miR	chr1:156390146..156390167:-	ATAAAGCTAGATAACCGAAAGT	56	32	61	14	2	574	382	82	787	841	22	114	893	6	21	12	18.6667	10.6667	20.3333	4.66667	0.666667	191.417	127.283	27.3333	261.595	280.417	7.33333	37.9167	296.935	2	7	4	8.90733	7.29963	7.45695	4.63941	0.788786	251.305	188.812	43.0673	496.479	353.889	13.9445	46.0578	394.057	0.838834
hsa-mir-9-1	hsa-mir-9-1-5p-miR	chr1:156390184..156390206:-	TCTTTGGTTATCTAGCTGTATGA	9539	6498	15420	4504	4	1729	498	278	1954	1153	40	254	2416	11	14	14	3178.92	2165.36	5140	1501.62	1.33333	575.8	165.644	91.5024	650.794	383.621	13.3333	84.2417	804.226	3.66667	4.66667	4.66667	1517.27	1482.28	1885.02	1492.56	1.57757	756.979	246.148	146.009	1232.68	485.177	25.3537	102.62	1066.12	1.53786
hsa-Novel324	hsa-Novel324-3p-miR	chr1:160040834..160040854:+	acgtagcagagtcctggggag	0	0	0	0	0	0	0	0	2	0	0	0	0	0	0	0	0	0	0	0	0	0	0	0	2	0	0	0	0	0	0	0	0	0	0	0	0	0	0	0	1.2617	0	0	0	0	0
hsa-Novel327	hsa-Novel327-5p-miR	chr1:160387256..160387277:+	TGGCCACCTTCTTGCCTCCAGA	0	0	0	0	0	2	0	0	0	0	0	0	0	0	0	0	0	0	0	0	0	2	0	0	0	0	0	0	0	0	0	0	0	0	0	0	0	0.875627	0	0	0	0	0	0	0	0
hsa-Novel327	hsa-Novel327-3p-miR	chr1:160387296..160387317:+	TGTAGACATTTAGATGGCCCAG	0	0	0	0	0	1	0	0	0	0	0	0	0	0	0	0	0	0	0	0	0	1	0	0	0	0	0	0	0	0	0	0	0	0	0	0	0	0.437813	0	0	0	0	0	0	0	0
hsa-mir-5187	hsa-mir-5187-5p-miR	chr1:161196985..161197006:+	TGGGATGAGGGATTGAAGTGGA	22	5	18	7	2	2	3	0	1	0	1	0	0	6	2	6	22	5	18	7	2	2	3	0	1	0	1	0	0	6	2	6	3.49931	1.14057	2.20041	2.3197	0.788786	0.875627	1.48282	0	0.63085	0	0.633842	0	0	0.838834
tRNA-Gly-TCC-4-1	tRNA-Gly-TCC-4-1-3p-miR	chr1:161409981..161410002:-	ccttccaagcagttgacccggg	38	95	42	53	335	58	228	72	357	120	389	57	167	20	10	10	4.04444	10.1111	4.47778	5.54444	36.3	6.24444	24.0444	8.47778	37.7778	12.7333	40.8778	6.05556	17.6333	2.16667	1.05556	1.1	6.04426	21.6708	5.1343	17.5635	132.122	25.3932	112.694	37.8152	225.214	50.4954	246.565	23.0289	73.6927	2.79611
hsa-mir-556	hsa-mir-556-5p-miR	chr1:162312351..162312371:+	GATGAGCTCATTGTAATATGA	9	18	16	6	19	45	8	6	10	6	40	34	9	1	0	2	9	18	16	6	18	44.5	8	6	10	6	40	34	9	1	0	2	1.43153	4.10604	1.95592	1.98832	7.49347	19.7016	3.95418	3.15127	6.3085	2.52477	25.3537	13.7365	3.97146	0.139806
hsa-mir-556	hsa-mir-556-3p-miR	chr1:162312390..162312410:+	ATATTACCATTAGCTCATCTT	0	0	3	1	2	10	1	0	2	3	10	36	3	2	23	32	0	0	3	1	2	10	1	0	2	3	10	34.7	3	2	23	32	0	0	0.366735	0.331386	0.788786	4.37813	0.494272	0	1.2617	1.26239	6.33842	14.5446	1.32382	0.279611
hsa-mir-1295a	hsa-mir-1295a-3p-miR	chr1:171070879..171070899:-	TTAGGCCGCAGATCTGGGTGA	0	0	0	1	1	1	0	1	1	1	0	0	0	1	0	1	0	0	0	1	1	1	0	1	1	1	0	0	0	1	0	1	0	0	0	0.331386	0.394393	0.437813	0	0.525211	0.63085	0.420795	0	0	0	0.139806
hsa-mir-1295b	hsa-mir-1295b-5p-miR	chr1:171070880..171070900:+	CACCCAGATCTGCGGCCTAAT	0	0	0	0	0	0	0	0	0	0	0	0	0	5	1	3	0	0	0	0	0	0	0	0	0	0	0	0	0	4.5	1	3	0	0	0	0	0	0	0	0	0	0	0	0	0	0.699028
hsa-mir-1295b	hsa-mir-1295b-3p-miR	chr1:171070918..171070939:+	AATAGGCCACGGATCTGGGCAA	0	0	0	0	0	0	0	0	0	0	0	0	0	58	36	46	0	0	0	0	0	0	0	0	0	0	0	0	0	58	36	46	0	0	0	0	0	0	0	0	0	0	0	0	0	8.10873
hsa-mir-7178-Novel	hsa-mir-7178-Novel-5p-miR	chr1:171560222..171560243:+	TAGGAGCTATCAGAACTTAGTG	10	12	17	7	0	0	1	0	0	0	1	5	1	0	0	0	10	12	17	7	0	0	1	0	0	0	0.333333	5	1	0	0	0	1.59059	2.73736	2.07817	2.3197	0	0	0.494272	0	0	0	0.633842	2.02008	0.441274	0
hsa-mir-214	hsa-mir-214-3p-miR	chr1:172107958..172107978:-	TACAGCAGGCACAGACAGGCA	0	0	0	0	0	193	25	0	25	0	1	0	1	1133	1103	564	0	0	0	0	0	185.5	24.5	0	25	0	0.5	0	1	1021.11	881.893	440.861	0	0	0	0	0	84.498	12.3568	0	15.7713	0	0.633842	0	0.441274	158.4
hsa-mir-3120	hsa-mir-3120-5p-miR	chr1:172107960..172107980:+	CCTGTCTGTGCCTGCTGTACA	0	0	0	0	1	0	0	0	0	0	0	0	0	0	0	0	0	0	0	0	1	0	0	0	0	0	0	0	0	0	0	0	0	0	0	0	0.394393	0	0	0	0	0	0	0	0	0
hsa-mir-214	hsa-mir-214-5p-miR	chr1:172107998..172108018:-	TGCCTGTCTACACTTGCTGTG	0	0	0	0	0	181	13	0	5	0	0	0	0	7	2	0	0	0	0	0	0	164.367	11.6667	0	5	0	0	0	0	7	2	0	0	0	0	0	0	79.2442	6.42554	0	3.15425	0	0	0	0	0.978639
hsa-mir-3120	hsa-mir-3120-3p-miR	chr1:172107998..172108016:+	CACAGCAAGTGTAGACAGG	1	0	0	0	3	0	0	0	0	1	0	0	0	1	2	2	1	0	0	0	1.5	0	0	0	0	1	0	0	0	1	2	2	0.159059	0	0	0	1.18318	0	0	0	0	0.420795	0	0	0	0.139806
hsa-mir-199a-2	hsa-mir-199a-2-3p-miR	chr1:172113694..172113715:-	ACAGTAGTCTGCACATTGGTTA	28	23	34	9	41	9205	1797	9	1424	28	15	40	25	118841	216763	134347	9.33333	7.66667	11.3333	3	13.6667	3090.91	601.548	3	484.976	9.25	5	13.3333	8.33333	39694.4	72418.6	44859.5	4.45366	5.24661	4.15633	2.98248	16.1701	4030.07	888.207	4.7269	898.331	11.7823	9.50764	16.1606	11.0318	16614.6
hsa-mir-199a-2	hsa-mir-199a-2-5p-miR	chr1:172113736..172113754:-	CCCAGTGTTCAGACTACCT	1	0	0	1	8	2783	440	3	184	2	4	1	2	663	3445	1905	0.5	0	0	0.5	4	1391.37	220	1.5	92	1	2	0.5	1	328.5	1713.61	946.717	0.159059	0	0	0.331386	3.15515	1218.43	217.48	1.57563	116.076	0.84159	2.53537	0.404016	0.882547	92.6911
hsa-mir-488	hsa-mir-488-3p-miR	chr1:176998510..176998530:-	TTGAAAGGCTATTTCTTGGTC	0	1	0	0	0	710	143	0	66	0	0	0	1	0	0	0	0	1	0	0	0	704.81	141.833	0	66	0	0	0	1	0	0	0	0	0.228113	0	0	0	310.848	70.6809	0	41.6361	0	0	0	0.441274	0
hsa-mir-488	hsa-mir-488-5p-miR	chr1:176998546..176998568:-	CCCAGATAATGGCACTCTCAAAC	0	0	0	0	0	21	9	0	9	0	0	0	0	7	4	1	0	0	0	0	0	20	9	0	9	0	0	0	0	5	4	1	0	0	0	0	0	9.19408	4.44845	0	5.67765	0	0	0	0	0.978639
hsa-mir-4424	hsa-mir-4424-5p-miR	chr1:178646898..178646918:+	agagttaactcaaaatggact	0	0	1	0	0	1	0	0	0	0	0	0	0	0	0	3	0	0	0.5	0	0	0.5	0	0	0	0	0	0	0	0	0	1	0	0	0.122245	0	0	0.437813	0	0	0	0	0	0	0	0
hsa-mir-4424	hsa-mir-4424-3p-miR	chr1:178646936..178646957:+	GTCCATTTCAAGTTAACTCTGT	1	0	1	0	0	0	0	0	0	0	0	0	2	1	1	3	1	0	1	0	0	0	0	0	0	0	0	0	2	0.5	0.5	1.5	0.159059	0	0.122245	0	0	0	0	0	0	0	0	0	0.882547	0.139806
hsa-Novel167	hsa-Novel167-3p-miR	chr1:178712726..178712746:+	ttagttctgtggcaacatcga	1	6	6	4	0	1	0	0	0	1	0	0	0	0	0	0	1	6	6	4	0	1	0	0	0	1	0	0	0	0	0	0	0.159059	1.36868	0.733471	1.32554	0	0.437813	0	0	0	0.420795	0	0	0	0
hsa-Novel164	hsa-Novel164-3p-miR	chr1:182360850..182360871:-	CCTCTCCTAACCTCGCTCTCGC	12	2	16	4	5	0	19	0	4	0	3	9	0	0	0	0	12	2	16	4	5	0	18.1667	0	4	0	3	8.5	0	0	0	0	1.90871	0.456227	1.95592	1.32554	1.97197	0	9.39118	0	2.5234	0	1.90153	3.63614	0	0
hsa-Novel164	hsa-Novel164-5p-miR	chr1:182360904..182360925:-	AGAGTCGAGAGTGGGAGAAGAG	26	8	25	1	2	0	5	0	8	1	0	1	0	1	1	0	26	8	25	1	2	0	4.33333	0	8	1	0	1	0	1	0.333333	0	4.13554	1.82491	3.05613	0.331386	0.788786	0	2.47136	0	5.0468	0.420795	0	0.404016	0	0.139806
hsa-Novel166	hsa-Novel166-3p-miR	chr1:182643895..182643916:+	CCAGGAATGTAGAGCTCTGGGT	23	17	34	6	0	0	0	0	0	0	0	0	0	0	0	0	15.5	9	18.7	3.5	0	0	0	0	0	0	0	0	0	0	0	0	3.65837	3.87793	4.15633	1.98832	0	0	0	0	0	0	0	0	0	0
hsa-mir-548-Novel10	hsa-mir-548-Novel10-5p-miR	chr1:183752482..183752503:+	caaaagtaactgtggttttgca	5	3	7	4	0	0	0	0	5	11	0	4	8	0	0	0	0.5	0.3	0.7	0.55	0	0	0	0	0.5	1.1	0	0.4	2.75	0	0	0	0.795297	0.68434	0.855716	1.32554	0	0	0	0	3.15425	4.62875	0	1.61606	3.53019	0
hsa-mir-1278	hsa-mir-1278-5p-miR	chr1:193105643..193105665:+	AGATGATATGCATAGTACTCCCA	0	1	0	0	0	0	0	5	0	0	0	0	0	1	2	1	0	1	0	0	0	0	0	5	0	0	0	0	0	1	2	1	0	0.228113	0	0	0	0	0	2.62605	0	0	0	0	0	0.139806
hsa-mir-1278	hsa-mir-1278-3p-miR	chr1:193105682..193105703:+	TAGTACTGTGCATATCATCTAT	11	15	18	2	4	16	6	1	1	4	11	4	1	46	178	133	11	15	18	2	4	16	5.5	1	1	4	11	4	1	44.5	170	127.5	1.74965	3.4217	2.20041	0.662772	1.57757	7.00501	2.96563	0.525211	0.63085	1.68318	6.97227	1.61606	0.441274	6.43106
hsa-Novel42	hsa-Novel42-5p-miR	chr1:193126397..193126418:+	CCTGTTCGTAAATGTTAGTGGA	3	4	8	0	0	0	0	0	0	0	0	0	0	0	0	0	3	4	8	0	0	0	0	0	0	0	0	0	0	0	0	0	0.477178	0.912453	0.977961	0	0	0	0	0	0	0	0	0	0	0
hsa-mir-4735	hsa-mir-4735-3p-miR	chr1:196551547..196551567:-	AAAGGTGCTCAAATTAGACAT	0	0	0	0	2	0	0	0	0	0	0	0	0	0	2	1	0	0	0	0	2	0	0	0	0	0	0	0	0	0	2	1	0	0	0	0	0.788786	0	0	0	0	0	0	0	0	0
hsa-mir-4735	hsa-mir-4735-5p-miR	chr1:196551583..196551604:-	CCTAATTTGAACACCTTCGGTA	0	0	0	0	0	0	0	0	0	0	0	0	0	4	3	3	0	0	0	0	0	0	0	0	0	0	0	0	0	4	3	3	0	0	0	0	0	0	0	0	0	0	0	0	0	0.559223
hsa-mir-548-Novel6	hsa-mir-548-Novel6-3p-miR	chr1:197578806..197578826:-	gaaaactgcagttaattttgc	0	0	0	0	0	0	0	0	0	0	0	3	1	0	0	0	0	0	0	0	0	0	0	0	0	0	0	2	1	0	0	0	0	0	0	0	0	0	0	0	0	0	0	1.21205	0.441274	0
hsa-mir-181b-1	hsa-mir-181b-1-3p-miR	chr1:198828015..198828036:-	CTCACTGAACAATGAATGCAAC	290	225	375	133	3	20	11	0	13	9	13	5	10	7	8	5	210.25	140	280	85.2	1.5	16.75	9.5	0	11	7	9.5	4.5	6.5	5	5.5	3	46.1272	51.3255	45.8419	44.0744	1.18318	8.75627	5.437	0	8.20105	3.78716	8.23995	2.02008	4.41274	0.978639
hsa-mir-181b-1	hsa-mir-181b-1-5p-miR	chr1:198828056..198828076:-	AACATTCATTGCTGTCGGTGG	36042	27723	45573	14825	1776	1852	859	1668	1060	2142	1251	1942	2178	227	102	105	17979.6	13835.6	22752.4	7401.66	890.254	933.317	430.476	826.777	536.333	1076.56	629.867	955.468	1100.73	113.5	50.7	52.5	5732.82	6323.99	5571.08	4912.8	700.442	810.83	424.58	876.052	668.701	901.343	792.937	784.598	961.094	31.7359
hsa-mir-181a-1	hsa-mir-181a-1-3p-miR	chr1:198828198..198828219:-	ACCATCGACCGTTGATTGTACC	2025	1600	2209	978	217	255	365	50	122	167	175	104	668	13	40	38	2025	1599.5	2209	978	216.5	254.333	365	50	122	167	175	104	667.5	13	40	37.2	322.095	364.981	270.039	324.096	85.5833	111.642	180.409	26.2605	76.9637	70.2728	110.922	42.0176	294.771	1.81747
hsa-mir-181a-1	hsa-mir-181a-1-5p-miR	chr1:198828243..198828259:-	AACATTCAACGCTGTCG	13508	15038	16926	6586	8359	4146	6133	2588	2114	5115	3298	4535	10833	503	168	197	6746.66	7512.58	8452.86	3288.92	4181.83	2075.83	3066.81	1294.77	1057	2557.87	1649.03	2263.62	5418.5	251.5	83.7	98.5	2148.57	3430.37	2069.12	2182.51	3296.73	1815.17	3031.37	1359.25	1333.62	2152.37	2090.41	1832.21	4780.32	70.3222
hsa-Novel328	hsa-Novel328-3p-miR	chr1:199998392..199998413:+	CTTGGGCTCCTGCTGCGCGCAG	0	0	0	0	0	0	4	2	2	0	6	0	0	0	0	0	0	0	0	0	0	0	4	2	2	0	6	0	0	0	0	0	0	0	0	0	0	0	1.97709	1.05042	1.2617	0	3.80305	0	0	0
hsa-mir-6739	hsa-mir-6739-5p-miR	chr1:201832503..201832523:+	ATGTGGGAAAGAGAAAGAACA	3	0	4	1	0	2	1	0	0	0	0	0	0	0	0	0	3	0	2.66667	1	0	2	0.5	0	0	0	0	0	0	0	0	0	0.477178	0	0.488981	0.331386	0	0.875627	0.494272	0	0	0	0	0	0	0
hsa-mir-6739	hsa-mir-6739-3p-miR	chr1:201832555..201832576:+	ATTGTTCTGTCTTTCTCCCAGT	2	0	5	0	0	0	0	0	0	0	0	1	0	0	1	0	2	0	5	0	0	0	0	0	0	0	0	1	0	0	1	0	0.318119	0	0.611226	0	0	0	0	0	0	0	0	0.404016	0	0
hsa-Novel46	hsa-Novel46-5p-miR	chr1:203144260..203144281:+	CACCCACCTACCCTTTCTTGCT	1	0	0	0	0	0	0	0	0	0	0	1	0	0	0	0	1	0	0	0	0	0	0	0	0	0	0	1	0	0	0	0	0.159059	0	0	0	0	0	0	0	0	0	0	0.404016	0	0
ACA63	ACA63-5p-miR	chr1:203698707..203698728:+	TTGCAGACTCACTATGCACCTG	0	7	9	0	4	2	0	0	0	0	0	4	5	0	3	3	0	7	9	0	4	2	0	0	0	0	0	4	4	0	3	3	0	1.59679	1.10021	0	1.57757	0.875627	0	0	0	0	0	1.61606	2.20637	0
hsa-Novel312	hsa-Novel312-3p-miR	chr1:204965493..204965514:+	TTAGCTCCCTCTTCCCATGTTC	0	0	0	0	0	9	0	0	0	0	0	0	0	0	0	0	0	0	0	0	0	9	0	0	0	0	0	0	0	0	0	0	0	0	0	0	0	3.94032	0	0	0	0	0	0	0	0
hsa-Novel298	hsa-Novel298-3p-miR	chr1:205273642..205273662:-	CACCTGCCTTTTGTCTTCCAG	0	0	0	0	1	0	0	0	0	0	2	0	0	0	0	0	0	0	0	0	0.5	0	0	0	0	0	2	0	0	0	0	0	0	0	0	0	0.394393	0	0	0	0	0	1.26768	0	0	0
hsa-mir-135b	hsa-mir-135b-3p-miR	chr1:205417451..205417472:-	ATGTAGGGCTAAAAGCCATGGG	155	124	196	42	0	61	15	0	13	82	1	0	22	0	0	0	155	124	196	42	0	60.5	15	0	13	82	1	0	22	0	0	0	24.6542	28.2861	23.96	13.9182	0	26.7066	7.41409	0	8.20105	34.5052	0.633842	0	9.70802	0
hsa-mir-135b	hsa-mir-135b-5p-miR	chr1:205417489..205417511:-	TATGGCTTTTCATTCCTATGTGA	112	74	159	62	29	16153	2271	71	3111	19201	259	451	5028	1	7	1	112	73.5	157.5	62	28.5	16074	2254.17	69	3095.15	19092	253.111	441.933	4998.85	1	7	1	17.8147	16.8804	19.437	20.5459	11.4374	7072	1122.49	37.29	1962.58	8079.69	164.165	182.211	2218.72	0.139806
hsa-Novel323	hsa-Novel323-5p-miR	chr1:206907409..206907428:+	CCCCTTCCCTTGGAGGGAGA	1	0	1	0	0	5	0	0	0	0	0	1	0	0	0	0	1	0	1	0	0	5	0	0	0	0	0	1	0	0	0	0	0.159059	0	0.122245	0	0	2.18907	0	0	0	0	0	0.404016	0	0
hsa-Novel323	hsa-Novel323-3p-miR	chr1:206907454..206907474:+	TCTCCCTCAGGGGCAGGTGGT	3	1	6	1	2	23	3	6	11	0	0	1	2	0	0	0	2	0.5	4.5	1	1.5	17	2	5.5	9.5	0	0	0.5	2	0	0	0	0.477178	0.228113	0.733471	0.331386	0.788786	10.0697	1.48282	3.15127	6.93935	0	0	0.404016	0.882547	0
hsa-Novel308	hsa-Novel308-3p-miR	chr1:207388797..207388818:-	ttgtatgacactgtgagtgagt	0	0	0	0	3	0	0	0	0	0	0	0	0	0	0	0	0	0	0	0	3	0	0	0	0	0	0	0	0	0	0	0	0	0	0	0	1.18318	0	0	0	0	0	0	0	0	0
hsa-mir-29c	hsa-mir-29c-3p-miR	chr1:207975210..207975231:-	TAGCACCATTTGAAATCGGTTA	314	335	415	162	907	1966	2030	2132	1048	1380	2554	2858	1467	9515	20151	12549	308.667	328.5	406.5	158.833	866.444	1920.08	1967.12	1999.37	1029.78	1328.55	2494.29	2701.12	1408.03	9428.17	19641.9	12268.5	49.9446	76.418	50.7317	53.6846	357.715	860.741	1003.37	1119.75	661.131	580.697	1618.83	1154.68	647.348	1330.25
hsa-mir-29c	hsa-mir-29c-5p-miR	chr1:207975249..207975268:-	GACCGATTTCTCCTGGTGTT	184	103	185	66	71	67	67	71	48	35	67	60	25	38	43	39	184	102.1	185	66	71	67	67	71	48	35	67	60	25	38	42.5	39	29.2669	23.4957	22.6153	21.8715	28.0019	29.3335	33.1162	37.29	30.2808	14.7278	42.4674	24.2409	11.0318	5.31261
hsa-mir-29b-2	hsa-mir-29b-2-3p-miR	chr1:207975795..207975817:-	TAGCACCATTTGAAATCAGTGTT	207	146	318	82	10702	15711	45270	18798	30629	38177	53231	10327	65046	1068	9525	5379	102.667	71.6667	156.75	40.3333	5345.26	7840.9	22607.1	9398.56	15303.9	19077.6	26571.9	5106.34	32506.6	521.128	4646.74	2625.67	32.9253	33.3045	38.874	27.1737	4220.8	6878.49	22375.7	9872.91	19322.3	16064.7	33740.1	4172.27	28703.1	149.312
hsa-mir-29b-2	hsa-mir-29b-2-5p-miR	chr1:207975836..207975858:-	CTGGTTTCACATGGTGGCTTAGA	250	64	289	42	12	31	17	12	22	6	17	38	2	5	8	12	250	64	289	42	11.3333	31	16.25	10.6667	22	6	17	37.1667	2	5	8	11.5	39.7648	14.5993	35.3288	13.9182	4.73272	13.5722	8.40263	6.30253	13.8787	2.52477	10.7753	15.3526	0.882547	0.699028
hsa-mir-205	hsa-mir-205-5p-miR	chr1:209605511..209605532:+	TCCTTCATTCCACCGGAGTCTG	272	156	441	59	7	46	7	1	110	29	9	40	1	0	0	0	272	155.125	438.5	59	7	46	7	1	110	29	9	40	1	0	0	0	43.2642	35.5857	53.9101	19.5518	2.76075	20.1394	3.45991	0.525211	69.3935	12.2031	5.70458	16.1606	0.441274	0
hsa-mir-205	hsa-mir-205-3p-miR	chr1:209605548..209605568:+	GATTTCAGTGGAGTGAAGTTC	6	11	4	6	0	5	0	0	1	1	1	2	0	0	0	0	6	11	4	5	0	5	0	0	1	1	1	2	0	0	0	0	0.954356	2.50925	0.488981	1.98832	0	2.18907	0	0	0.63085	0.420795	0.633842	0.808031	0	0
hsa-Novel316	hsa-Novel316-5p-miR	chr1:210814770..210814791:+	cgcaagtaattgcagtttttgc	0	0	0	0	0	4	0	0	0	0	1	0	1	0	0	0	0	0	0	0	0	4	0	0	0	0	1	0	1	0	0	0	0	0	0	0	0	1.75125	0	0	0	0	0.633842	0	0.441274	0
hsa-Novel316	hsa-Novel316-3p-miR	chr1:210814807..210814828:+	caaaaacagcaattactgtgca	0	0	0	0	0	4	0	0	0	0	0	0	5	0	0	0	0	0	0	0	0	4	0	0	0	0	0	0	5	0	0	0	0	0	0	0	0	1.75125	0	0	0	0	0	0	2.20637	0
hsa-mir-548-Novel8	hsa-mir-548-Novel8-5p-miR	chr1:210838545..210838566:+	aaaagtaattgaggttttgcca	0	0	0	0	0	2	0	0	0	0	0	0	0	0	0	0	0	0	0	0	0	0.222222	0	0	0	0	0	0	0	0	0	0	0	0	0	0	0	0.875627	0	0	0	0	0	0	0	0
hsa-mir-548-Novel8	hsa-mir-548-Novel8-3p-miR	chr1:210838579..210838600:+	acaaaactacaattacttttgt	0	0	0	0	0	11	1	0	0	0	4	0	1	0	0	1	0	0	0	0	0	10.5	0.5	0	0	0	4	0	1	0	0	0.5	0	0	0	0	0	4.81595	0.494272	0	0	0	2.53537	0	0.441274	0
hsa-Novel304	hsa-Novel304-3p-miR	chr1:214673359..214673379:-	CAATGTGTGACATTTTCTCAT	0	0	0	0	0	2	0	0	0	0	0	0	1	0	0	0	0	0	0	0	0	2	0	0	0	0	0	0	1	0	0	0	0	0	0	0	0	0.875627	0	0	0	0	0	0	0.441274	0
hsa-Novel304	hsa-Novel304-5p-miR	chr1:214673392..214673414:-	TGAGAAAATGTCCCACATTTGTG	0	1	0	0	6	0	1	0	0	0	0	0	3	0	0	0	0	1	0	0	5.5	0	1	0	0	0	0	0	2.5	0	0	0	0	0.228113	0	0	2.36636	0	0.494272	0	0	0	0	0	1.32382	0
hsa-Novel322	hsa-Novel322-3p-miR	chr1:215761786..215761806:+	tttggccttttatgttcttga	0	1	2	1	0	4	0	0	0	0	0	0	1	0	0	0	0	1	2	1	0	4	0	0	0	0	0	0	1	0	0	0	0	0.228113	0.24449	0.331386	0	1.75125	0	0	0	0	0	0	0.441274	0
hsa-mir-215	hsa-mir-215-5p-miR	chr1:220291260..220291277:-	TGACCTATGAATTGACAG	624	673	945	287	25	115	16	5218	35	1506	181	70	183	116703	93448	91285	319.833	341.367	482.167	147.333	14	56.3333	8.5	2888.5	17.5	751.283	101.617	34.9167	96.5	58668.9	47132.1	45809.4	99.2531	153.52	115.522	95.1078	9.85983	50.3485	7.90836	2740.55	22.0798	633.717	114.725	28.2811	80.7531	16315.7
hsa-mir-194-1	hsa-mir-194-1-3p-miR	chr1:220291512..220291533:-	CCAGTGGAGATGCTGTTACTTT	0	0	0	0	0	0	0	1	0	0	0	0	0	0	0	1	0	0	0	0	0	0	0	1	0	0	0	0	0	0	0	1	0	0	0	0	0	0	0	0.525211	0	0	0	0	0	0
hsa-mir-194-1	hsa-mir-194-1-5p-miR	chr1:220291548..220291569:-	TGTAACAGCAACTCCATGTGGA	313	243	430	97	86	487	155	21332	289	7327	1291	393	1369	4780	3777	3447	157	122	215.5	48.5	43	243.033	77.5	10672.4	143.95	3661.96	645.333	196.583	689.333	2399.67	1897.22	1724.11	49.7856	55.4315	52.5654	32.1445	33.9178	213.215	76.6122	11203.8	182.316	3083.17	818.291	158.778	604.103	668.271
hsa-mir-664a	hsa-mir-664a-3p-miR	chr1:220373891..220373913:-	TATTCATTTATCCCCAGCCTACA	11	5	10	3	39	14	20	34	21	15	24	99	44	16	45	55	10.5	5	10	3	38.5	13.5	20	32.8333	20.1667	14	24	96.8333	41.1429	15.5	44	53.5	1.74965	1.14057	1.22245	0.994159	15.3813	6.12939	9.88545	17.8572	13.2479	6.31193	15.2122	39.9975	19.416	2.23689
hsa-mir-664a	hsa-mir-664a-5p-miR	chr1:220373929..220373951:-	ACTGGCTAGGGAAAATGATTGGA	24	24	31	7	13	7	13	0	6	5	4	17	14	261	385	336	24	24	31	7	12	7	13	0	6	5	4	17	14	260.5	383.75	336	3.81743	5.47472	3.7896	2.3197	5.12711	3.06469	6.42554	0	3.7851	2.10398	2.53537	6.86827	6.17783	36.4893
hsa-mir-320b-2	hsa-mir-320b-2-3p-miR	chr1:224444753..224444772:-	AAAAGCTGGGTTGAGAGGGC	3215	1333	2136	514	7349	9899	12200	7668	7809	9436	8131	2989	10878	17090	13079	22424	815.172	373.277	616.366	143.218	1666.63	2844.29	3400.23	2108.86	2416.33	2610.62	2340.95	752.13	3098.02	5479.71	3813.39	6373.31	511.376	304.075	261.116	170.333	2898.4	4333.92	6030.12	4027.32	4926.31	3970.62	5153.77	1207.6	4800.17	2389.28
hsa-mir-4742	hsa-mir-4742-3p-miR	chr1:224585929..224585951:-	TCTGTATTCTCCTTTGCCTGCAG	17	11	35	2	1	0	0	6	1	1	3	1	0	3	1	1	16.5	11	35	1.5	1	0	0	6	1	1	3	1	0	3	1	1	2.70401	2.50925	4.27858	0.662772	0.394393	0	0	3.15127	0.63085	0.420795	1.90153	0.404016	0	0.419417
hsa-Novel541	hsa-Novel541-3p-miR	chr1:226026333..226026354:+	TGACTGTGCTCTGTCCCCCCAG	1	0	0	1	0	0	0	0	0	0	0	0	0	3	1	0	1	0	0	1	0	0	0	0	0	0	0	0	0	3	1	0	0.159059	0	0	0.331386	0	0	0	0	0	0	0	0	0	0.419417
hsa-mir-5008	hsa-mir-5008-3p-miR	chr1:228129310..228129331:-	CCTGTGCTCCCAGGGCCTCGCC	2	0	1	2	0	0	0	0	0	0	0	0	0	0	0	0	2	0	1	2	0	0	0	0	0	0	0	0	0	0	0	0	0.318119	0	0.122245	0.662772	0	0	0	0	0	0	0	0	0	0
hsa-mir-5008	hsa-mir-5008-5p-miR	chr1:228129342..228129363:-	TGAGGCCCTTGGGGCACAGTGG	7	14	10	4	1	10	0	0	3	5	1	0	0	0	0	0	7	14	9.5	4	1	10	0	0	3	5	1	0	0	0	0	0	1.11342	3.19359	1.22245	1.32554	0.394393	4.37813	0	0	1.89255	2.10398	0.633842	0	0	0
hsa-Novel47	hsa-Novel47-3p-miR	chr1:228284758..228284778:+	TGGAGCACCTTGTCTCTCCAG	2	0	0	0	0	0	0	0	0	0	0	0	0	0	0	0	2	0	0	0	0	0	0	0	0	0	0	0	0	0	0	0	0.318119	0	0	0	0	0	0	0	0	0	0	0	0	0
hsa-mir-3620	hsa-mir-3620-3p-miR	chr1:228285021..228285042:+	TCACCCTGCATCCCGCACCCAG	6	4	5	0	3	14	5	0	7	0	6	3	0	0	0	0	6	4	5	0	3	14	5	0	7	0	6	3	0	0	0	0	0.954356	0.912453	0.611226	0	1.18318	6.12939	2.47136	0	4.41595	0	3.80305	1.21205	0	0
hsa-mir-4666a	hsa-mir-4666a-5p-miR	chr1:228649778..228649799:+	ACTTAAATACATGTCAGATTGT	3	2	1	1	0	0	0	0	0	0	0	0	0	0	0	0	2.5	1	1	0.5	0	0	0	0	0	0	0	0	0	0	0	0	0.477178	0.456227	0.122245	0.331386	0	0	0	0	0	0	0	0	0	0
hsa-mir-4666a	hsa-mir-4666a-3p-miR	chr1:228649823..228649844:+	TGGCATACAATCTGACATGTAT	0	1	3	0	0	0	0	0	0	0	0	0	0	1	0	0	0	0.333333	2.5	0	0	0	0	0	0	0	0	0	0	1	0	0	0	0.228113	0.366735	0	0	0	0	0	0	0	0	0	0	0.139806
hsa-Novel171	hsa-Novel171-5p-miR	chr1:229695009..229695029:+	CAGGGCTGAGGTGCGGAGGGA	2	3	5	4	0	0	0	0	0	0	0	0	0	0	0	1	2	3	5	4	0	0	0	0	0	0	0	0	0	0	0	1	0.318119	0.68434	0.611226	1.32554	0	0	0	0	0	0	0	0	0	0
hsa-Novel329	hsa-Novel329-5p-miR	chr1:230444050..230444070:+	GCCTTCTGGTCTGACTTGGAG	0	0	0	0	0	3	0	0	0	0	0	0	0	0	0	0	0	0	0	0	0	3	0	0	0	0	0	0	0	0	0	0	0	0	0	0	0	1.31344	0	0	0	0	0	0	0	0
hsa-Novel315	hsa-Novel315-5p-miR	chr1:234644182..234644201:+	acacaggctttgaagtcaga	0	0	0	0	0	0	0	0	1	0	0	0	0	0	0	0	0	0	0	0	0	0	0	0	0.25	0	0	0	0	0	0	0	0	0	0	0	0	0	0	0	0.63085	0	0	0	0	0
hsa-Novel315	hsa-Novel315-3p-miR	chr1:234644232..234644252:+	tctgacttcaaagcttgtgtt	1	2	0	0	0	0	0	0	2	3	0	0	0	0	0	0	0.5	1.14286	0	0	0	0	0	0	1	1.5	0	0	0	0	0	0	0.159059	0.456227	0	0	0	0	0	0	1.2617	1.26239	0	0	0	0
hsa-mir-4753	hsa-mir-4753-3p-miR	chr1:235353355..235353376:-	TTCTCTTTCTTTAgccttgtgt	0	1	2	0	0	0	0	4	0	0	0	1	0	0	0	0	0	1	2	0	0	0	0	3.33333	0	0	0	1	0	0	0	0	0	0.228113	0.24449	0	0	0	0	2.10084	0	0	0	0.404016	0	0
hsa-mir-4753	hsa-mir-4753-5p-miR	chr1:235353401..235353422:-	CAAGGCCAAAGGAAGAGAACAG	1	1	1	0	1	1	0	0	0	0	3	2	0	0	0	1	1	1	1	0	1	1	0	0	0	0	3	2	0	0	0	1	0.159059	0.228113	0.122245	0	0.394393	0.437813	0	0	0	0	1.90153	0.808031	0	0
hsa-mir-1537	hsa-mir-1537-3p-miR	chr1:236016300..236016321:-	AAAACCGTCTAGTTACAGTTGT	1	0	0	0	0	2	0	0	1	0	0	3	16	0	3	2	1	0	0	0	0	2	0	0	1	0	0	3	16	0	3	2	0.159059	0	0	0	0	0.875627	0	0	0.63085	0	0	1.21205	7.06038	0
hsa-mir-1537	hsa-mir-1537-5p-miR	chr1:236016337..236016358:-	AGCTGTAATTAGTCAGTTTTCT	1	0	0	0	0	0	1	0	0	0	0	0	6	0	0	0	1	0	0	0	0	0	1	0	0	0	0	0	6	0	0	0	0.159059	0	0	0	0	0	0.494272	0	0	0	0	0	2.64764	0
hsa-mir-4677	hsa-mir-4677-5p-miR	chr1:243509490..243509508:+	TTGTTCTTTGGTCTTTCAG	2	2	10	1	5	1	3	0	4	1	1	1	1	0	0	1	2	2	10	1	5	1	3	0	4	1	1	1	1	0	0	1	0.318119	0.456227	1.22245	0.331386	1.97197	0.437813	1.48282	0	2.5234	0.420795	0.633842	0.404016	0.441274	0
hsa-mir-4677	hsa-mir-4677-3p-miR	chr1:243509527..243509548:+	TCTGTGAGACCAAAGAACTACT	46	37	77	22	5	6	11	0	7	4	4	1	14	12	47	38	46	35.6667	76.3333	22	5	6	11	0	7	4	4	1	14	12	45.6667	38	7.31673	8.44019	9.41287	7.2905	1.97197	2.62688	5.437	0	4.41595	1.68318	2.53537	0.404016	6.17783	1.67767
hsa-mir-3124	hsa-mir-3124-5p-miR	chr1:249120582..249120602:+	TTCGCGGGCGAAGGCAAAGTC	0	1	0	0	1	0	2	0	2	0	0	0	1	3	1	2	0	1	0	0	1	0	2	0	2	0	0	0	1	3	1	2	0	0.228113	0	0	0.394393	0	0.988545	0	1.2617	0	0	0	0.441274	0.419417
hsa-mir-3124	hsa-mir-3124-3p-miR	chr1:249120618..249120638:+	CTTTCCTCACTCCCGTGAAGT	0	0	0	0	0	0	0	0	2	0	0	0	0	0	0	0	0	0	0	0	0	0	0	0	2	0	0	0	0	0	0	0	0	0	0	0	0	0	0	0	1.2617	0	0	0	0	0
hsa-mir-5699	hsa-mir-5699-3p-miR	chr10:687637..687657:-	TGTCTTTCCTTGTTGGAGCAG	28	30	60	13	2	3	6	8	4	4	3	10	11	0	0	0	28	29.5	60	13	1.5	3	5.5	8	4	4	3	10	10.5	0	0	0	4.45366	6.8434	7.33471	4.30802	0.788786	1.31344	2.96563	4.20169	2.5234	1.68318	1.90153	4.04016	4.85401	0
hsa-mir-5699	hsa-mir-5699-5p-miR	chr10:687688..687709:-	TGCCCCAACAAGGAAGGACAAG	34	24	32	8	4	2	12	1	0	4	5	5	24	1	7	7	34	24	32	8	4	2	12	1	0	4	5	5	24	1	7	7	5.40802	5.47472	3.91184	2.65109	1.57757	0.875627	5.93127	0.525211	0	1.68318	3.16921	2.02008	10.5906	0.139806
hsa-Novel515	hsa-Novel515-3p-miR	chr10:1102581..1102602:-	ACCCCTTCGGCTGCTGGGCCAA	0	0	0	0	0	0	5	3	6	0	2	0	0	0	0	0	0	0	0	0	0	0	5	3	6	0	2	0	0	0	0	0	0	0	0	0	0	0	2.47136	1.57563	3.7851	0	1.26768	0	0	0
hsa-Novel125	hsa-Novel125-5p-miR	chr10:5729070..5729091:+	TTAATATGTACTGACAAAGCGT	1	1	6	0	1	11	4	5	0	2	0	0	0	0	0	2	1	1	6	0	1	11	4	5	0	2	0	0	0	0	0	2	0.159059	0.228113	0.733471	0	0.394393	4.81595	1.97709	2.62605	0	0.84159	0	0	0	0
hsa-Novel125	hsa-Novel125-3p-miR	chr10:5729112..5729133:+	TTTTGTCAGTACATGTTAATGG	1	2	7	4	2	2	0	8	0	2	0	1	0	0	0	0	1	2	7	4	2	2	0	7	0	2	0	1	0	0	0	0	0.159059	0.456227	0.855716	1.32554	0.788786	0.875627	0	4.20169	0	0.84159	0	0.404016	0	0
hsa-mir-3155a	hsa-mir-3155a-5p-miR	chr10:6194169..6194190:+	ACCTCCCACTGCAGAGCCTGGG	2	1	2	1	1	2	2	8	0	0	0	0	2	0	0	0	1.5	0.5	1.5	1	1	1	0.75	4.5	0	0	0	0	1.5	0	0	0	0.318119	0.228113	0.24449	0.331386	0.394393	0.875627	0.988545	4.20169	0	0	0	0	0.882547	0
hsa-mir-3155a	hsa-mir-3155a-3p-miR	chr10:6194211..6194230:+	CAGGCTCTGCAGTGGGAACT	1	0	1	1	1	1	1	7	2	0	0	0	3	0	0	0	1	0	1	1	0.5	1	0.5	5.33333	1.5	0	0	0	3	0	0	0	0.159059	0	0.122245	0.331386	0.394393	0.437813	0.494272	3.67648	1.2617	0	0	0	1.32382	0
hsa-Novel519	hsa-Novel519-5p-miR	chr10:6885800..6885820:+	ATGGTCACTGTGCAGCTGAGT	0	0	0	0	1	0	0	0	0	0	0	0	0	0	0	0	0	0	0	0	1	0	0	0	0	0	0	0	0	0	0	0	0	0	0	0	0.394393	0	0	0	0	0	0	0	0	0
hsa-Novel519	hsa-Novel519-3p-miR	chr10:6885837..6885857:+	TCATCTGCATGGTCACTGTGC	0	0	0	0	2	0	0	0	0	0	0	0	0	0	0	0	0	0	0	0	2	0	0	0	0	0	0	0	0	0	0	0	0	0	0	0	0.788786	0	0	0	0	0	0	0	0	0
hsa-mir-511-Novel	hsa-mir-511-Novel-5p-miR	chr10:17887122..17887142:+	GTGTCTTTTGCTCTGCAGTCA	0	0	0	0	0	0	0	0	0	0	1	0	0	7	12	4	0	0	0	0	0	0	0	0	0	0	0.5	0	0	3.5	6	2	0	0	0	0	0	0	0	0	0	0	0.633842	0	0	0.978639
hsa-mir-511-Novel	hsa-mir-511-Novel-3p-miR	chr10:17887160..17887179:+	AATGTGTAGCAAAAGACAGA	1	0	0	0	0	8	1	1	0	0	6	1	5	74	381	356	0.5	0	0	0	0	4	0.5	0.5	0	0	3	0.5	2.5	36.6667	189.867	176.867	0.159059	0	0	0	0	3.50251	0.494272	0.525211	0	0	3.80305	0.404016	2.20637	10.3456
hsa-mir-511	hsa-mir-511-5p-miR	chr10:18134051..18134071:+	GTGTCTTTTGCTCTGCAGTCA	0	0	0	0	0	0	0	0	0	0	1	0	0	7	12	4	0	0	0	0	0	0	0	0	0	0	0.5	0	0	3.5	6	2	0	0	0	0	0	0	0	0	0	0	0.633842	0	0	0.978639
hsa-mir-511	hsa-mir-511-3p-miR	chr10:18134089..18134108:+	AATGTGTAGCAAAAGACAGA	1	0	0	0	0	8	1	1	0	0	6	1	5	74	381	356	0.5	0	0	0	0	4	0.5	0.5	0	0	3	0.5	2.5	36.6667	189.867	176.867	0.159059	0	0	0	0	3.50251	0.494272	0.525211	0	0	3.80305	0.404016	2.20637	10.3456
hsa-mir-1915	hsa-mir-1915-3p-miR	chr10:21785502..21785524:-	CCCCAGGGCGACGCGGCGGGGGC	1	0	0	0	0	3	0	2	0	0	0	0	0	0	0	0	1	0	0	0	0	3	0	2	0	0	0	0	0	0	0	0	0.159059	0	0	0	0	1.31344	0	1.05042	0	0	0	0	0	0
hsa-mir-1915	hsa-mir-1915-5p-miR	chr10:21785538..21785560:-	CACCTTGCCTTGCTGCCCGGGCC	1	0	1	1	0	4	0	0	2	0	0	0	0	0	0	0	1	0	1	1	0	4	0	0	2	0	0	0	0	0	0	0	0.159059	0	0.122245	0.331386	0	1.75125	0	0	1.2617	0	0	0	0	0
hsa-mir-1254-2	hsa-mir-1254-2-5p-miR	chr10:23682337..23682359:+	agcctggaagctggagcctgcag	71	31	70	12	33	6	8	32	21	3	1	10	8	6	4	3	33.6762	15	33.4167	5.83333	15.6667	2.83333	3.83333	15.6667	10.5	1.5	0.5	4.83333	3.83333	2.83333	2	1.16667	11.2932	7.07151	8.55716	3.97663	13.015	2.62688	3.95418	16.8067	13.2479	1.26239	0.633842	4.04016	3.53019	0.838834
hsa-Novel518	hsa-Novel518-3p-miR	chr10:30762757..30762779:+	TCTTTCTCACTCCCGCCACTTTT	0	0	0	0	0	0	0	0	5	0	0	0	0	0	0	0	0	0	0	0	0	0	0	0	5	0	0	0	0	0	0	0	0	0	0	0	0	0	0	0	3.15425	0	0	0	0	0
hsa-Novel516	hsa-Novel516-5p-miR	chr10:34819249..34819271:-	ttttataatatggacccttctgt	1	0	0	1	1	1	0	0	0	0	0	0	1	0	0	0	1	0	0	1	1	1	0	0	0	0	0	0	1	0	0	0	0.159059	0	0	0.331386	0.394393	0.437813	0	0	0	0	0	0	0.441274	0
hsa-mir-3611	hsa-mir-3611-3p-miR	chr10:35368538..35368557:-	ttgtgaagaaagaaattctt	1	0	1	0	18	38	15	11	7	15	11	7	11	0	0	1	0.5	0	1	0	16.4167	33.5	13.5	11	7	13.5	11	7	9.16667	0	0	0.166667	0.159059	0	0.122245	0	7.09908	16.6369	7.41409	5.77732	4.41595	6.31193	6.97227	2.82811	4.85401	0
hsa-mir-3611	hsa-mir-3611-5p-miR	chr10:35368573..35368596:-	aagaatttctttttcttcacaatt	0	0	0	0	0	0	0	0	3	0	2	1	0	0	0	0	0	0	0	0	0	0	0	0	3	0	2	0.166667	0	0	0	0	0	0	0	0	0	0	0	0	1.89255	0	1.26768	0.404016	0	0
hsa-Novel121	hsa-Novel121-5p-miR	chr10:47056672..47056692:-	TGGGCTGTTCCTACCAAGGCT	5	0	0	0	0	0	0	0	0	0	0	0	0	0	0	0	5	0	0	0	0	0	0	0	0	0	0	0	0	0	0	0	0.795297	0	0	0	0	0	0	0	0	0	0	0	0	0
hsa-mir-605	hsa-mir-605-5p-miR	chr10:53059348..53059368:+	TAAATCCCATGGTGCCTTCTC	0	0	0	0	0	1	2	0	3	0	0	1	0	0	0	0	0	0	0	0	0	1	2	0	3	0	0	0.5	0	0	0	0	0	0	0	0	0	0.437813	0.988545	0	1.89255	0	0	0.404016	0	0
hsa-mir-605	hsa-mir-605-3p-miR	chr10:53059383..53059404:+	AGAAGGCACTATGAGATTTAGA	0	0	0	0	0	0	3	0	2	0	0	1	0	9	2	4	0	0	0	0	0	0	3	0	2	0	0	1	0	8.5	2	4	0	0	0	0	0	0	1.48282	0	1.2617	0	0	0.404016	0	1.25825
hsa-mir-1296	hsa-mir-1296-3p-miR	chr10:65132729..65132749:-	AGTGGGGCTTCGACCCTAACC	0	0	0	0	9	63	35	13	30	15	23	8	28	0	0	0	0	0	0	0	9	62.5	35	13	30	14.1	23	7.5	28	0	0	0	0	0	0	0	3.54954	27.5822	17.2995	6.82774	18.9255	6.31193	14.5784	3.23212	12.3557	0
hsa-mir-1296	hsa-mir-1296-5p-miR	chr10:65132772..65132793:-	TTAGGGCCCTGGCTCCATCTCC	74	34	65	24	106	358	76	27	83	27	191	15	65	0	0	0	53.5	20	38.875	18.5	93	298.583	43.75	23	62.25	16.5	160.433	10.5	50	0	0	0	11.7704	7.75585	7.94593	7.95327	41.8057	156.737	37.5647	14.1807	52.3606	11.3615	121.064	6.06023	28.6828	0
hsa-mir-1254-1	hsa-mir-1254-1-5p-miR	chr10:70519092..70519114:+	agcctggaagctggagcctgcag	71	31	70	12	33	6	8	32	21	3	1	10	8	6	4	3	33.6762	15	33.4167	5.83333	15.6667	2.83333	3.83333	15.6667	10.5	1.5	0.5	4.83333	3.83333	2.83333	2	1.16667	11.2932	7.07151	8.55716	3.97663	13.015	2.62688	3.95418	16.8067	13.2479	1.26239	0.633842	4.04016	3.53019	0.838834
hsa-Novel122	hsa-Novel122-3p-miR	chr10:71899933..71899953:-	TCCAGCCTTTCTGCCCCCTGG	1	0	0	0	0	0	0	0	0	0	0	0	0	0	0	0	1	0	0	0	0	0	0	0	0	0	0	0	0	0	0	0	0.159059	0	0	0	0	0	0	0	0	0	0	0	0	0
hsa-Novel517	hsa-Novel517-5p-miR	chr10:72598604..72598623:+	ttagattgtgttgtaaaaga	0	0	2	0	0	1	0	0	2	0	0	1	0	0	0	0	0	0	2	0	0	1	0	0	2	0	0	0.5	0	0	0	0	0	0	0.24449	0	0	0.437813	0	0	1.2617	0	0	0.404016	0	0
hsa-Novel517	hsa-Novel517-3p-miR	chr10:72598640..72598660:+	TATTTTACAACACAGTCTCAT	0	0	0	0	0	1	0	0	0	0	0	6	0	0	0	0	0	0	0	0	0	1	0	0	0	0	0	6	0	0	0	0	0	0	0	0	0	0.437813	0	0	0	0	0	2.42409	0	0
hsa-mir-4676	hsa-mir-4676-5p-miR	chr10:74480796..74480816:+	GAGCCAGTGGTGAGACAGTGA	0	0	0	0	5	0	0	3	0	1	2	0	0	0	0	0	0	0	0	0	3.5	0	0	2.5	0	1	2	0	0	0	0	0	0	0	0	0	1.97197	0	0	1.57563	0	0.420795	1.26768	0	0	0
hsa-mir-4676	hsa-mir-4676-3p-miR	chr10:74480830..74480851:+	cactgtttcaccactggctctt	0	0	0	0	1	0	1	0	0	0	0	0	1	0	0	0	0	0	0	0	0.5	0	0.5	0	0	0	0	0	1	0	0	0	0	0	0	0	0.394393	0	0.494272	0	0	0	0	0	0.441274	0
hsa-Novel229	hsa-Novel229-5p-miR	chr10:75888510..75888531:-	CATGGTCCATTTTGCTCTGCTT	0	0	5	0	0	1	0	0	0	0	0	0	0	0	0	0	0	0	5	0	0	1	0	0	0	0	0	0	0	0	0	0	0	0	0.611226	0	0	0.437813	0	0	0	0	0	0	0	0
hsa-Novel126	hsa-Novel126-3p-miR	chr10:77162659..77162680:+	CGCCTGCCCTCTCGGTGTCGGA	6	1	4	1	0	0	0	0	2	0	3	0	0	0	0	0	6	1	4	1	0	0	0	0	2	0	3	0	0	0	0	0	0.954356	0.228113	0.488981	0.331386	0	0	0	0	1.2617	0	1.90153	0	0	0
hsa-Novel230	hsa-Novel230-3p-miR	chr10:79566687..79566707:-	TCCTTCTGTGCTGTGGTCCAG	1	4	5	1	0	0	0	0	0	0	0	0	0	0	0	0	0.5	3.5	3.5	1	0	0	0	0	0	0	0	0	0	0	0	0	0.159059	0.912453	0.611226	0.331386	0	0	0	0	0	0	0	0	0	0
hsa-mir-346	hsa-mir-346-3p-miR	chr10:88024465..88024485:-	CAGGGGCTGGGCCTGCAGCTG	0	0	0	0	0	2	0	0	0	0	0	0	0	0	0	0	0	0	0	0	0	2	0	0	0	0	0	0	0	0	0	0	0	0	0	0	0	0.875627	0	0	0	0	0	0	0	0
hsa-mir-346	hsa-mir-346-5p-miR	chr10:88024504..88024526:-	TGTCTGCCCGCATGCCTGCCTCT	0	0	0	0	0	28	2	1	6	1	0	0	0	0	0	0	0	0	0	0	0	28	2	1	6	1	0	0	0	0	0	0	0	0	0	0	0	12.2588	0.988545	0.525211	3.7851	0.420795	0	0	0	0
hsa-mir-107	hsa-mir-107-3p-miR	chr10:91352515..91352535:-	AGCAGCATTGTACAGGGCTAT	46940	23321	56857	11584	15300	43793	62982	30345	45545	39763	29156	54123	28709	37476	68296	59359	15661.9	7780.46	18967.5	3864.95	5338.83	14803.9	21215	10246.5	15303.1	13490	9939.6	18153.3	9652.51	13192.9	23317.3	20084.7	7466.25	5319.83	6950.49	3838.78	6034.22	19173.2	31130.3	15937.5	28732.1	16732.1	18480.3	21866.5	12668.5	5239.36
hsa-mir-107	hsa-mir-107-5p-miR	chr10:91352550..91352572:-	AGCTTCTTTACAGTGTTGCCTTG	1	1	1	0	5	2	3	0	4	7	5	7	3	0	0	3	1	1	1	0	3.4	2	3	0	4	7	5	7	3	0	0	3	0.159059	0.228113	0.122245	0	1.97197	0.875627	1.48282	0	2.5234	2.94557	3.16921	2.82811	1.32382	0
hsa-Novel120	hsa-Novel120-3p-miR	chr10:91679924..91679945:-	atgagacctaggaattgacatt	12	7	6	6	0	1	0	0	0	0	0	0	0	0	0	1	12	7	6	6	0	1	0	0	0	0	0	0	0	0	0	0.1	1.90871	1.59679	0.733471	1.98832	0	0.437813	0	0	0	0	0	0	0	0
hsa-Novel232	hsa-Novel232-3p-miR	chr10:91679969..91679991:+	gtgagactcaggaattggcattt	0	1	2	0	0	0	0	0	0	0	0	0	0	0	0	0	0	1	2	0	0	0	0	0	0	0	0	0	0	0	0	0	0	0.228113	0.24449	0	0	0	0	0	0	0	0	0	0	0
hsa-Novel124	hsa-Novel124-5p-miR	chr10:94624510..94624530:+	tcaggtcttcagactgtgggg	16	11	29	7	1	5	0	3	0	0	0	0	0	0	0	0	16	11	29	7	1	5	0	3	0	0	0	0	0	0	0	0	2.54495	2.50925	3.54511	2.3197	0.394393	2.18907	0	1.57563	0	0	0	0	0	0
hsa-mir-548-Novel29	hsa-mir-548-Novel29-3p-miR	chr10:97398160..97398181:-	gtaaaactgcaattacttttgc	0	0	1	0	2	0	0	14	3	2	0	0	0	0	0	0	0	0	0.111111	0	0.211111	0	0	1.52222	0.311111	0.222222	0	0	0	0	0	0	0	0	0.122245	0	0.788786	0	0	7.35295	1.89255	0.84159	0	0	0	0
hsa-mir-3157	hsa-mir-3157-3p-miR	chr10:97824078..97824099:-	CTGCCCTAGTCTAGCTGAAGCT	2	1	0	0	3	0	0	0	0	1	0	1	1	0	0	0	2	1	0	0	3	0	0	0	0	1	0	1	1	0	0	0	0.318119	0.228113	0	0	1.18318	0	0	0	0	0.420795	0	0.404016	0.441274	0
hsa-mir-3157	hsa-mir-3157-5p-miR	chr10:97824126..97824147:-	TTCAGCCAGGCTAGTGCAGTCT	1	0	0	1	4	4	0	1	8	4	8	4	10	1	0	0	1	0	0	1	4	4	0	1	8	4	8	4	10	1	0	0	0.159059	0	0	0.331386	1.57757	1.75125	0	0.525211	5.0468	1.68318	5.07074	1.61606	4.41274	0.139806
hsa-mir-7199-Novel	hsa-mir-7199-Novel-3p-miR	chr10:97888187..97888208:+	TTTCAGGTTTTGAACATAGAGG	0	0	1	0	0	3	0	0	0	0	0	0	0	0	0	0	0	0	1	0	0	3	0	0	0	0	0	0	0	0	0	0	0	0	0.122245	0	0	1.31344	0	0	0	0	0	0	0	0
as-hsa-mir-607	as-hsa-mir-607-5p-miR	chr10:98588432..98588453:+	gtcacacaagttatagatctgg	0	0	1	0	0	0	0	0	0	0	0	0	0	0	0	0	0	0	1	0	0	0	0	0	0	0	0	0	0	0	0	0	0	0	0.122245	0	0	0	0	0	0	0	0	0	0	0
hsa-mir-607	hsa-mir-607-3p-miR	chr10:98588437..98588457:-	aaatccagatctataacttgt	0	0	1	0	0	0	0	0	0	0	0	0	0	0	0	0	0	0	1	0	0	0	0	0	0	0	0	0	0	0	0	0	0	0	0.122245	0	0	0	0	0	0	0	0	0	0	0
hsa-mir-607	hsa-mir-607-5p-miR	chr10:98588481..98588500:-	atagatctggattggaaccc	8	0	8	2	0	0	0	0	0	0	0	0	0	0	0	0	7.5	0	8	2	0	0	0	0	0	0	0	0	0	0	0	0	1.27248	0	0.977961	0.662772	0	0	0	0	0	0	0	0	0	0
as-hsa-mir-607	as-hsa-mir-607-3p-miR	chr10:98588498..98588519:+	tataacctgtgtgactttaggc	0	0	1	0	0	0	0	0	0	0	0	0	0	0	0	0	0	0	1	0	0	0	0	0	0	0	0	0	0	0	0	0	0	0	0.122245	0	0	0	0	0	0	0	0	0	0	0
hsa-mir-1287	hsa-mir-1287-3p-miR	chr10:100154989..100155010:-	CTCTAGCCACAGATGCAGTGAT	2	0	0	1	16	26	3	0	0	2	12	36	5	0	1	1	2	0	0	1	16	26	3	0	0	2	12	35.5	5	0	1	1	0.318119	0	0	0.331386	6.31029	11.3831	1.48282	0	0	0.84159	7.60611	14.5446	2.20637	0
hsa-mir-1287	hsa-mir-1287-5p-miR	chr10:100155030..100155049:-	TGCTGGATCAGTGGTTCGAG	159	116	191	49	46	127	22	0	3	13	22	46	20	24	6	6	159	116	191	49	46	126.2	22	0	3	11.4	22	46	20	24	6	6	25.2904	26.4611	23.3488	16.2379	18.1421	55.6023	10.874	0	1.89255	5.47034	13.9445	18.5847	8.82547	3.35534
hsa-mir-4685	hsa-mir-4685-3p-miR	chr10:100191050..100191070:-	TCTCCCTTCCTGCCCTGGCTA	2	0	0	1	2	3	1	0	0	0	0	0	3	1	1	0	1.5	0	0	0.333333	0.533333	3	0.25	0	0	0	0	0	2	0.5	0.5	0	0.318119	0	0	0.331386	0.788786	1.31344	0.494272	0	0	0	0	0	1.32382	0.139806
hsa-mir-4685	hsa-mir-4685-5p-miR	chr10:100191098..100191117:-	TAGCCCAGGGCTTGGAGTGG	1	0	0	0	0	0	0	0	0	0	0	0	0	0	0	0	0.5	0	0	0	0	0	0	0	0	0	0	0	0	0	0	0	0.159059	0	0	0	0	0	0	0	0	0	0	0	0	0
hsa-mir-6507	hsa-mir-6507-3p-miR	chr10:100684259..100684280:-	caaagtccttcctatttttccc	0	0	0	0	2	0	0	0	0	0	0	0	0	0	0	0	0	0	0	0	2	0	0	0	0	0	0	0	0	0	0	0	0	0	0	0	0.788786	0	0	0	0	0	0	0	0	0
hsa-mir-6507	hsa-mir-6507-5p-miR	chr10:100684295..100684317:-	gaataggagggactttgtattgt	1	0	0	0	19	0	0	0	0	0	0	0	0	0	0	0	1	0	0	0	17.7	0	0	0	0	0	0	0	0	0	0	0	0.159059	0	0	0	7.49347	0	0	0	0	0	0	0	0	0
hsa-Novel123	hsa-Novel123-3p-miR	chr10:102798377..102798399:+	ATTGTCTTTCTGTCTCTCCACAG	2	2	1	0	0	0	0	0	0	2	3	0	1	0	0	0	2	2	1	0	0	0	0	0	0	2	3	0	1	0	0	0	0.318119	0.456227	0.122245	0	0	0	0	0	0	0.84159	1.90153	0	0.441274	0
hsa-mir-3158-2	hsa-mir-3158-2-3p-miR	chr10:103361184..103361205:-	AAGGGCTTCCTCTCTGCAGGAC	70	92	76	43	16	14	18	14	14	6	18	14	32	0	1	2	34.4583	46	37.8333	21.5	7.83333	7	9	7	7	2.83333	9	6.83333	15.2	0	0.5	1	11.1342	20.9864	9.29063	14.2496	6.31029	6.12939	8.8969	7.35295	8.8319	2.52477	11.4092	5.65622	14.1208	0
hsa-mir-3158-1	hsa-mir-3158-1-5p-miR	chr10:103361186..103361206:+	CCTGCAGAGAGGAAGCCCTTC	1	0	0	0	2	0	0	3	0	3	1	0	1	0	1	0	0.5	0	0	0	1	0	0	1.5	0	1.5	0.5	0	0.5	0	0.5	0	0.159059	0	0	0	0.788786	0	0	1.57563	0	1.26239	0.633842	0	0.441274	0
hsa-mir-3158-2	hsa-mir-3158-2-5p-miR	chr10:103361222..103361242:-	CCTGCAGAGAGGAAGCCCTTC	1	0	0	0	2	0	0	3	0	3	1	0	1	0	1	0	0.5	0	0	0	1	0	0	1.5	0	1.5	0.5	0	0.5	0	0.5	0	0.159059	0	0	0	0.788786	0	0	1.57563	0	1.26239	0.633842	0	0.441274	0
hsa-mir-3158-1	hsa-mir-3158-1-3p-miR	chr10:103361223..103361244:+	AAGGGCTTCCTCTCTGCAGGAC	70	92	76	43	16	14	18	14	14	6	18	14	32	0	1	2	34.4583	46	37.8333	21.5	7.83333	7	9	7	7	2.83333	9	6.83333	15.2	0	0.5	1	11.1342	20.9864	9.29063	14.2496	6.31029	6.12939	8.8969	7.35295	8.8319	2.52477	11.4092	5.65622	14.1208	0
hsa-Novel231	hsa-Novel231-3p-miR	chr10:104188167..104188188:+	TTGGGAGTTAAAAGCATGTAGA	2	1	5	2	0	0	0	0	0	0	0	0	0	0	0	0	2	1	5	2	0	0	0	0	0	0	0	0	0	0	0	0	0.318119	0.228113	0.611226	0.662772	0	0	0	0	0	0	0	0	0	0
hsa-mir-146b	hsa-mir-146b-5p-miR	chr10:104196277..104196296:+	TGAGAACTGAATTCCATAGG	9392	4376	11762	2607	25	610	48	77	71	102	126	246	143	12891	21125	18298	9306.9	4356.83	11685.8	2595.25	24.2	608.5	44.75	76.3333	71	102	122.95	243.583	119.033	12861.3	20823.3	17884	1493.89	998.224	1437.85	863.924	9.85983	267.066	23.7251	40.4412	44.7904	42.9211	79.8642	99.3878	63.1021	1802.23
hsa-mir-146b	hsa-mir-146b-3p-miR	chr10:104196314..104196335:+	GCCCTGTGGACTCAGTTCTGGT	27	18	34	12	0	2	1	0	0	0	0	1	0	43	53	44	15.5	9.5	23.5	8	0	2	0.5	0	0	0	0	0.5	0	27.5	27.5	22.5	4.2946	4.10604	4.15633	3.97663	0	0.875627	0.494272	0	0	0	0	0.404016	0	6.01164
hsa-mir-1307	hsa-mir-1307-3p-miR	chr10:105154057..105154079:-	ACTCGGCGTGGCGTCGGTCGTGG	444	160	516	88	167	143	106	164	194	51	127	92	80	190	32	38	441.9	160	515.333	87.3333	167	142.333	106	164	194	51	127	91.5	80	190	32	38	70.6224	36.4981	63.0785	29.162	65.8637	62.6073	52.3929	86.1346	122.385	21.4605	80.498	37.1694	35.3019	26.5631
hsa-mir-1307	hsa-mir-1307-5p-miR	chr10:105154098..105154118:-	TCGACCGGACCTCGACCGGCT	2137	3141	6824	1052	1116	797	609	357	353	389	478	209	235	943	660	163	2137	3139.83	6823.5	1052	1116	797	609	356.5	353	389	477.5	209	235	943	660	162.5	339.91	716.504	834.201	348.618	440.143	348.937	301.012	187.5	222.69	163.689	302.977	84.4393	103.699	131.837
hsa-mir-609	hsa-mir-609-5p-miR	chr10:105978609..105978630:-	TCCTAGGGTGTTTCTCTCATCT	1	3	0	0	0	0	0	0	0	0	0	0	0	0	0	0	1	3	0	0	0	0	0	0	0	0	0	0	0	0	0	0	0.159059	0.68434	0	0	0	0	0	0	0	0	0	0	0	0
hsa-mir-4482	hsa-mir-4482-3p-miR	chr10:106028099..106028120:-	TTTCTATTTCTCAGTGGGGCTC	0	0	0	0	5	0	2	0	0	1	3	0	0	0	0	0	0	0	0	0	4.33333	0	2	0	0	1	3	0	0	0	0	0	0	0	0	0	1.97197	0	0.988545	0	0	0.420795	1.90153	0	0	0
hsa-mir-4482	hsa-mir-4482-5p-miR	chr10:106028134..106028156:-	AACCCAGTGGGCTATGGAAATGT	0	0	0	0	8	0	2	0	0	0	0	0	0	0	1	0	0	0	0	0	8	0	2	0	0	0	0	0	0	0	1	0	0	0	0	0	3.15515	0	0.988545	0	0	0	0	0	0	0
hsa-Novel557	hsa-Novel557-3p-miR	chr10:107803715..107803735:+	TAGAGAACCATGGTCATAGAC	0	0	0	0	0	0	0	0	0	0	0	0	0	4	8	8	0	0	0	0	0	0	0	0	0	0	0	0	0	4	8	8	0	0	0	0	0	0	0	0	0	0	0	0	0	0.559223
hsa-mir-548e	hsa-mir-548e-5p-miR	chr10:112748698..112748719:+	caaaagcaatcgcggtttttgc	2	2	2	1	17	20	7	5	2	6	2	8	3	1	5	4	2	2	2	1	16.3333	20	7	4.33333	2	6	2	7.14286	3	1	5	4	0.318119	0.456227	0.24449	0.331386	6.70468	8.75627	3.45991	2.62605	1.2617	2.52477	1.26768	3.23212	1.32382	0.139806
hsa-mir-548e	hsa-mir-548e-3p-miR	chr10:112748736..112748757:+	aaaaactgagactacttttgca	40	19	40	2	67	143	18	36	11	19	23	50	17	25	132	103	36	16.8333	38	1.5	64	140	16	34	11	18.5	22.3333	45.5	16.5	25	124	97.8333	6.36238	4.33415	4.88981	0.662772	26.4243	62.6073	8.8969	18.9076	6.93935	7.99511	14.5784	20.2008	7.50165	3.49514
hsa-Novel514	hsa-Novel514-3p-miR	chr10:113910542..113910563:-	tgagtgctctgtgagatgttca	1	0	3	0	0	0	0	0	0	0	1	0	0	3	4	5	1	0	3	0	0	0	0	0	0	0	1	0	0	3	4	5	0.159059	0	0.366735	0	0	0	0	0	0	0	0.633842	0	0	0.419417
hsa-Novel514	hsa-Novel514-5p-miR	chr10:113910574..113910594:-	AAAagcatttcccatagcact	0	0	0	1	0	0	0	9	0	0	0	0	1	4	12	1	0	0	0	1	0	0	0	9	0	0	0	0	1	3	11	1	0	0	0	0.331386	0	0	0	4.7269	0	0	0	0	0.441274	0.559223
hsa-mir-2110	hsa-mir-2110-3p-miR	chr10:115933869..115933890:-	CACCGCGGTCTTTTCCTCCCAC	10	3	4	1	5	7	4	1	2	11	8	1	1	0	2	2	10	3	4	1	5	7	4	1	2	11	8	1	1	0	2	2	1.59059	0.68434	0.488981	0.331386	1.97197	3.06469	1.97709	0.525211	1.2617	4.62875	5.07074	0.404016	0.441274	0
hsa-mir-2110	hsa-mir-2110-5p-miR	chr10:115933909..115933931:-	TTGGGGAAACGGCCGCTGAGTGA	54	42	40	8	52	95	33	41	101	93	179	43	11	279	53	62	54	42	40	8	52	95	33	41	101	93	179	43	11	279	53	61.5	8.58921	9.58076	4.88981	2.65109	20.5084	41.5923	16.311	21.5336	63.7159	39.1339	113.458	17.3727	4.85401	39.0058
hsa-mir-3941	hsa-mir-3941-5p-miR	chr10:124176502..124176524:+	TGTGATGCTCAGTTGTGTGTAGA	4	3	8	2	0	0	2	0	0	0	0	0	1	0	0	0	4	3	8	2	0	0	2	0	0	0	0	0	1	0	0	0	0.636238	0.68434	0.977961	0.662772	0	0	0.988545	0	0	0	0	0	0.441274	0
hsa-mir-548-Novel28	hsa-mir-548-Novel28-5p-miR	chr10:125671042..125671063:-	gaaagtaatggtgggttttgcc	0	0	0	0	0	0	1	0	5	6	2	0	0	0	0	1	0	0	0	0	0	0	1	0	5	6	1.5	0	0	0	0	1	0	0	0	0	0	0	0.494272	0	3.15425	2.52477	1.26768	0	0	0
hsa-Novel127	hsa-Novel127-5p-miR	chr10:127462360..127462381:+	GGGCTGGGTCGGGCAGGCAGGG	3	0	0	0	0	0	0	0	0	0	0	0	0	0	0	0	1.7	0	0	0	0	0	0	0	0	0	0	0	0	0	0	0	0.477178	0	0	0	0	0	0	0	0	0	0	0	0	0
hsa-mir-7202-Novel	hsa-mir-7202-Novel-5p-miR	chr10:128076330..128076351:-	TTGGGTGACATTTGCAGATGTC	0	0	0	0	0	5	0	0	0	0	0	0	1	0	0	0	0	0	0	0	0	5	0	0	0	0	0	0	1	0	0	0	0	0	0	0	0	2.18907	0	0	0	0	0	0	0.441274	0
hsa-mir-202	hsa-mir-202-3p-miR	chr10:135061040..135061062:-	AAGAGGTATAGGGCATGGGAAAA	0	0	0	0	0	0	0	0	0	0	0	0	0	1	1	2	0	0	0	0	0	0	0	0	0	0	0	0	0	1	1	1.5	0	0	0	0	0	0	0	0	0	0	0	0	0	0.139806
hsa-mir-202	hsa-mir-202-5p-miR	chr10:135061077..135061097:-	TTCCTATGCATATACTTCTTT	0	0	0	0	0	0	0	0	0	1	1	0	1	1	6	7	0	0	0	0	0	0	0	0	0	1	1	0	1	1	6	7	0	0	0	0	0	0	0	0	0	0.420795	0.633842	0	0.441274	0.139806
hsa-mir-3944	hsa-mir-3944-3p-miR	chr10:135185084..135185105:-	TTCGGGCTGGCCTGCTGCTCCG	14	6	15	7	0	2	0	0	0	1	1	0	0	2	0	0	12	4.5	12.5	5.5	0	2	0	0	0	0.5	1	0	0	2	0	0	2.22683	1.36868	1.83368	2.3197	0	0.875627	0	0	0	0.420795	0.633842	0	0	0.279611
hsa-mir-3944	hsa-mir-3944-5p-miR	chr10:135185126..135185145:-	TGTGCAGCAGGCCAACCGAG	1	3	1	0	0	1	0	2	1	0	2	0	0	0	0	0	1	3	1	0	0	1	0	2	1	0	2	0	0	0	0	0	0.159059	0.68434	0.122245	0	0	0.437813	0	1.05042	0.63085	0	1.26768	0	0	0
hsa-Novel57	hsa-Novel57-3p-miR	chr11:404513..404533:+	TTGGGCCTCTCTCCACTGTAG	14	7	20	2	1	0	0	0	1	0	2	0	0	0	0	0	14	7	20	2	1	0	0	0	1	0	2	0	0	0	0	0	2.22683	1.59679	2.4449	0.662772	0.394393	0	0	0	0.63085	0	1.26768	0	0	0
hsa-Novel349	hsa-Novel349-3p-miR	chr11:418402..418423:-	CTGCCCATCCCACCCCAGCATC	1	0	0	0	0	0	0	0	0	0	4	0	0	0	0	0	1	0	0	0	0	0	0	0	0	0	3	0	0	0	0	0	0.159059	0	0	0	0	0	0	0	0	0	2.53537	0	0	0
hsa-mir-210	hsa-mir-210-3p-miR	chr11:568112..568133:-	CTGTGCGTGTGACAGCGGCTGA	360	312	348	137	512	1436	1223	1245	1792	927	5086	391	999	325	307	241	359.2	311.5	347.333	135.833	510	1434.75	1223	1240.5	1792	927	5083	390.2	999	323.533	306.333	240.333	57.2614	71.1714	42.5413	45.3999	201.929	628.7	604.495	653.888	1130.48	390.077	3223.72	157.97	440.832	45.4368
hsa-mir-210	hsa-mir-210-5p-miR	chr11:568150..568171:-	AGCCCCTGCCCACCGCACACTG	4	0	2	5	1	3	4	3	2	1	12	1	6	1	0	0	4	0	2	5	0.333333	3	3.5	3	2	1	11	1	6	1	0	0	0.636238	0	0.24449	1.65693	0.394393	1.31344	1.97709	1.57563	1.2617	0.420795	7.60611	0.404016	2.64764	0.139806
hsa-mir-6744	hsa-mir-6744-5p-miR	chr11:1277840..1277862:+	TGGATGACAGTGGAGGCCTCCTG	19	11	12	1	0	0	0	0	0	0	0	0	0	0	0	0	18.125	11	12	1	0	0	0	0	0	0	0	0	0	0	0	0	3.02213	2.50925	1.46694	0.331386	0	0	0	0	0	0	0	0	0	0
hsa-mir-6744	hsa-mir-6744-3p-miR	chr11:1277878..1277897:+	GGGCCTCTCTTGTCATCCTG	7	1	5	1	0	0	0	0	0	0	0	0	0	0	0	0	7	1	5	1	0	0	0	0	0	0	0	0	0	0	0	0	1.11342	0.228113	0.611226	0.331386	0	0	0	0	0	0	0	0	0	0
hsa-mir-675	hsa-mir-675-3p-miR	chr11:2017996..2018017:-	CTGTATGCCCTCACCGCTCAGC	55	8	48	6	2	2	0	0	0	0	21	0	1	10	9	17	54.25	8	48	6	2	2	0	0	0	0	21	0	1	10	9	17	8.74827	1.82491	5.86777	1.98832	0.788786	0.875627	0	0	0	0	13.3107	0	0.441274	1.39806
hsa-mir-675	hsa-mir-675-5p-miR	chr11:2018031..2018052:-	TGGTGCGGAGAGGGCCCACAGT	5	1	2	0	3	1	0	0	0	0	12	0	1	43	1	5	5	1	2	0	3	1	0	0	0	0	12	0	1	42.125	1	5	0.795297	0.228113	0.24449	0	1.18318	0.437813	0	0	0	0	7.60611	0	0.441274	6.01164
hsa-Novel54	hsa-Novel54-3p-miR	chr11:2018544..2018565:-	CGAGGGCTGGCGGGGAGAAGCA	24	0	0	5	0	0	0	0	0	0	0	0	0	0	0	1	24	0	0	5	0	0	0	0	0	0	0	0	0	0	0	1	3.81743	0	0	1.65693	0	0	0	0	0	0	0	0	0	0
hsa-mir-483	hsa-mir-483-3p-miR	chr11:2155372..2155392:-	TCACTCCTCTCCTCCCGTCTT	4	0	1	2	0	27	52	5	26	90	5	0	0	9	46	42	4	0	1	2	0	21.5	43	5	24	73.6111	5	0	0	6	32	33.5	0.636238	0	0.122245	0.662772	0	11.821	25.7022	2.62605	16.4021	37.8716	3.16921	0	0	1.25825
hsa-mir-483	hsa-mir-483-5p-miR	chr11:2155411..2155432:-	AAGACGGGAGGAAAGAAGGGAG	42	16	19	3	0	13	128	7	54	87	5	0	0	3564	7563	10315	42	15.25	18.25	3	0	13	125.183	5.5	51.25	84.75	5	0	0	3545.1	7515.57	10237.6	6.68049	3.64981	2.32266	0.994159	0	5.69157	63.2669	3.67648	34.0659	36.6092	3.16921	0	0	498.267
hsa-mir-4686	hsa-mir-4686-5p-miR	chr11:2194302..2194324:+	TATCTGCTGGGCTTTCTGGTGTT	11	9	22	2	0	0	0	0	0	3	0	2	0	6	3	3	9	8.5	19	2	0	0	0	0	0	2.5	0	2	0	4.75	3	3	1.74965	2.05302	2.68939	0.662772	0	0	0	0	0	1.26239	0	0.808031	0	0.838834
hsa-mir-4687	hsa-mir-4687-5p-miR	chr11:3877303..3877324:+	CAGCCCTCCTCCCGCACCCAAA	0	0	0	0	1	1	0	0	0	0	1	0	0	0	0	0	0	0	0	0	0.5	1	0	0	0	0	1	0	0	0	0	0	0	0	0	0	0.394393	0.437813	0	0	0	0	0.633842	0	0	0
hsa-mir-4687	hsa-mir-4687-3p-miR	chr11:3877343..3877363:+	TGGCTGTTGGAGGGGGCAGGC	0	0	0	0	0	1	0	0	0	0	0	0	0	0	0	0	0	0	0	0	0	1	0	0	0	0	0	0	0	0	0	0	0	0	0	0	0	0.437813	0	0	0	0	0	0	0	0
hsa-Novel345	hsa-Novel345-5p-miR	chr11:8876979..8877000:-	TGATGGGAAAATTTAGCATGAT	0	0	0	0	0	2	0	2	0	0	1	5	1	0	0	0	0	0	0	0	0	2	0	1.2	0	0	1	5	1	0	0	0	0	0	0	0	0	0.875627	0	1.05042	0	0	0.633842	2.02008	0.441274	0
hsa-Novel60	hsa-Novel60-5p-miR	chr11:10784717..10784738:+	CAGAGAGAGTAAAGCACTGTGG	1	0	0	0	0	0	0	0	0	0	0	0	0	0	0	0	1	0	0	0	0	0	0	0	0	0	0	0	0	0	0	0	0.159059	0	0	0	0	0	0	0	0	0	0	0	0	0
hsa-Novel60	hsa-Novel60-3p-miR	chr11:10784773..10784793:+	CTTTACTCTTTCTGGCTGTAG	1	0	0	0	0	0	0	0	0	0	0	0	0	0	0	0	1	0	0	0	0	0	0	0	0	0	0	0	0	0	0	0	0.159059	0	0	0	0	0	0	0	0	0	0	0	0	0
hsa-Novel353	hsa-Novel353-3p-miR	chr11:12343097..12343117:+	AAGCTTCTGCATCTTTTCTTC	0	0	0	0	0	6	0	0	0	0	0	0	0	0	0	0	0	0	0	0	0	6	0	0	0	0	0	0	0	0	0	0	0	0	0	0	0	2.62688	0	0	0	0	0	0	0	0
hsa-Novel51	hsa-Novel51-3p-miR	chr11:13484706..13484726:-	TCTGGCTGAGGAGGAAGTGGA	62	33	69	13	2	4	0	0	0	0	2	3	1	1	11	9	28.4524	12.5714	30.0119	5.5	0.833333	2	0	0	0	0	2	1	0.5	0.333333	4.64286	2.90476	9.86168	7.52774	8.43491	4.30802	0.788786	1.75125	0	0	0	0	1.26768	1.21205	0.441274	0.139806
hsa-Novel352	hsa-Novel352-3p-miR	chr11:17298551..17298571:+	GCTGGGTTCCCTCTGCTCCAC	0	0	0	0	2	0	1	0	0	0	1	0	0	0	0	0	0	0	0	0	1.5	0	1	0	0	0	1	0	0	0	0	0	0	0	0	0	0.788786	0	0.494272	0	0	0	0.633842	0	0	0
hsa-Novel53	hsa-Novel53-3p-miR	chr11:17498431..17498450:-	gcggggcccggggggcgggg	2	0	0	0	0	0	0	0	0	0	0	0	0	0	0	0	0.533333	0	0	0	0	0	0	0	0	0	0	0	0	0	0	0	0.318119	0	0	0	0	0	0	0	0	0	0	0	0	0
hsa-Novel53	hsa-Novel53-5p-miR	chr11:17498500..17498516:-	CCGCCCCCCGGCCCCGC	207	2	3	103	0	0	0	0	0	0	0	0	0	1	0	0	25.75	0.222222	0.333333	12.3333	0	0	0	0	0	0	0	0	0	0.111111	0	0	32.9253	0.456227	0.366735	34.1328	0	0	0	0	0	0	0	0	0	0.139806
hsa-mir-548-Novel13	hsa-mir-548-Novel13-3p-miR	chr11:20033871..20033891:+	gaaaactgcacttacttttgc	0	0	0	0	1	0	0	8	0	0	0	0	4	0	0	0	0	0	0	0	1	0	0	4	0	0	0	0	3.5	0	0	0	0	0	0	0	0.394393	0	0	4.20169	0	0	0	0	1.76509	0
hsa-mir-378-Novel	hsa-mir-378-Novel-3p-miR	chr11:32379147..32379166:-	actggacttggggtcagaag	93	56	127	42	4	2	5	6	11	4	2	1	3	24	20	13	81.1	47.7611	113.5	36.475	3.25	1.5	4.25	1.14444	11	2.75	2	0.25	3	14.4179	11.275	12.125	14.7925	12.7743	15.5251	13.9182	1.57757	0.875627	2.47136	3.15127	6.93935	1.68318	1.26768	0.404016	1.32382	3.35534
hsa-mir-1343	hsa-mir-1343-5p-miR	chr11:34963398..34963418:+	TGGGGAGCGGCCCCCGGGTGG	1	1	5	3	0	3	0	0	1	2	0	0	0	0	0	0	0.5	1	2.5	1.33333	0	1.5	0	0	0.5	1	0	0	0	0	0	0	0.159059	0.228113	0.611226	0.994159	0	1.31344	0	0	0.63085	0.84159	0	0	0	0
hsa-mir-1343	hsa-mir-1343-3p-miR	chr11:34963435..34963456:+	CTCCTGGGGCCCGCACTCTCGC	8	2	11	3	1	10	4	4	2	0	5	0	1	1	1	0	8	2	11	3	1	10	4	4	2	0	5	0	1	1	1	0	1.27248	0.456227	1.3447	0.994159	0.394393	4.37813	1.97709	2.10084	1.2617	0	3.16921	0	0.441274	0.139806
hsa-mir-129-2	hsa-mir-129-2-5p-miR	chr11:43602958..43602978:+	CTTTTTGCGGTCTGGGCTTGC	25	5	31	5	8	32	36	4	108	1	0	0	1	0	0	0	12.5	2.5	15.5	2.5	4	16	18	2	54.5	0.5	0	0	0.5	0	0	0	3.97648	1.14057	3.7896	1.65693	3.15515	14.01	17.7938	2.10084	68.1318	0.420795	0	0	0.441274	0
hsa-mir-129-2	hsa-mir-129-2-3p-miR	chr11:43603000..43603021:+	AAGCCCTTACCCCAAAAAGCAT	0	0	1	0	4	17	104	0	107	3	0	0	1	0	4	3	0	0	0.5	0	2	9	54.5	0	59.4167	1.5	0	0	0.5	0	2	1.5	0	0	0.122245	0	1.57757	7.44283	51.4043	0	67.501	1.26239	0	0	0.441274	0
hsa-Novel181	hsa-Novel181-3p-miR	chr11:44254732..44254753:+	tatatatgttgtgtatgtatac	2	0	5	0	4	8	0	0	1	2	2	1	0	0	0	0	0.833333	0	2.75	0	1.75	6.25	0	0	0.5	1.25	2	1	0	0	0	0	0.318119	0	0.611226	0	1.57757	3.50251	0	0	0.63085	0.84159	1.26768	0.404016	0	0
hsa-Novel59	hsa-Novel59-3p-miR	chr11:46134738..46134758:+	AATGCATACTGGGACTTGTAG	1	0	0	0	0	0	0	0	0	0	0	0	0	0	0	0	1	0	0	0	0	0	0	0	0	0	0	0	0	0	0	0	0.159059	0	0	0	0	0	0	0	0	0	0	0	0	0
hsa-mir-5582	hsa-mir-5582-3p-miR	chr11:46774675..46774696:-	TAAAACTTTAAGTGTGCCTAGG	5	3	3	1	8	10	1	0	0	3	3	2	2	0	0	0	4.33333	3	3	1	8	8.66667	1	0	0	3	3	1.5	2	0	0	0	0.795297	0.68434	0.366735	0.331386	3.15515	4.37813	0.494272	0	0	1.26239	1.90153	0.808031	0.882547	0
hsa-mir-5582	hsa-mir-5582-5p-miR	chr11:46774721..46774742:-	TAGGCACACTTAAAGTTATAGC	0	0	0	0	0	7	0	0	0	0	0	0	1	0	0	0	0	0	0	0	0	7	0	0	0	0	0	0	1	0	0	0	0	0	0	0	0	3.06469	0	0	0	0	0	0	0.441274	0
hsa-mir-3161	hsa-mir-3161-5p-miR	chr11:48118343..48118364:+	ctgataagaacagaggcccaga	7	5	7	1	0	0	0	0	0	0	0	1	0	1	0	0	7	5	7	1	0	0	0	0	0	0	0	1	0	1	0	0	1.11342	1.14057	0.855716	0.331386	0	0	0	0	0	0	0	0.404016	0	0.139806
hsa-Novel354	hsa-Novel354-3p-miR	chr11:57225764..57225786:+	TTCCCTTTCCTCGCAGCTCGTCC	0	0	0	0	0	0	0	3	0	0	0	0	0	0	0	0	0	0	0	0	0	0	0	3	0	0	0	0	0	0	0	0	0	0	0	0	0	0	0	1.57563	0	0	0	0	0	0
hsa-mir-130a	hsa-mir-130a-5p-miR	chr11:57408685..57408706:+	GCTCTTTTCACATTGTGCTACT	0	0	0	0	10	26	4	21	9	0	0	0	3	3	1	0	0	0	0	0	9.2	26	4	20	9	0	0	0	3	3	1	0	0	0	0	0	3.94393	11.3831	1.97709	11.0294	5.67765	0	0	0	1.32382	0.419417
hsa-mir-130a	hsa-mir-130a-3p-miR	chr11:57408725..57408746:+	CAGTGCAATGTTAAAAGGGCAT	1	0	0	1	11938	40109	11801	7317	5950	23	12	6	4405	1272	7246	5310	1	0	0	1	10248.8	38097.1	11099.7	6014.08	5757.62	19.6667	9	4.33333	4215.52	866	4552.08	3369.2	0.159059	0	0	0.331386	4708.27	17560.3	5832.91	3842.97	3753.56	9.67829	7.60611	2.42409	1943.81	177.833
hsa-mir-6503	hsa-mir-6503-3p-miR	chr11:59976559..59976579:-	aggggactaggatgcagacct	0	0	0	0	0	0	0	0	0	0	0	0	0	24	63	29	0	0	0	0	0	0	0	0	0	0	0	0	0	22.75	50.5	24.5	0	0	0	0	0	0	0	0	0	0	0	0	0	3.35534
hsa-mir-6503	hsa-mir-6503-5p-miR	chr11:59976593..59976613:-	aggtctgcattcaaatcccca	0	0	0	0	0	3	0	0	0	0	0	0	0	21	47	68	0	0	0	0	0	3	0	0	0	0	0	0	0	20.5	46	67.5	0	0	0	0	0	1.31344	0	0	0	0	0	0	0	2.93592
hsa-mir-4488	hsa-mir-4488-5p-miR	chr11:61276071..61276088:+	AGGGGGCGGGCTCCGGCG	104	0	1	56	0	0	0	0	8	0	2	0	1	47	11	12	51.3333	0	0.5	28	0	0	0	0	3	0	0.833333	0	0.333333	21.6667	5.33333	5.5	16.5422	0	0.122245	18.5576	0	0	0	0	5.0468	0	1.26768	0	0.441274	6.57086
hsa-mir-1908	hsa-mir-1908-3p-miR	chr11:61582646..61582665:-	Accggccgccggctccgccc	0	0	0	0	6	2	1	5	2	1	0	0	1	0	0	0	0	0	0	0	6	1.5	1	5	2	1	0	0	0.5	0	0	0	0	0	0	0	2.36636	0.875627	0.494272	2.62605	1.2617	0.420795	0	0	0.441274	0
hsa-mir-1908	hsa-mir-1908-5p-miR	chr11:61582681..61582701:-	CGGCGGGGACGGCGATTGGTC	0	1	0	0	1	2	2	0	3	0	0	0	1	1	0	2	0	1	0	0	1	2	2	0	3	0	0	0	1	1	0	2	0	0.228113	0	0	0.394393	0.875627	0.988545	0	1.89255	0	0	0	0.441274	0.139806
hsa-Novel346	hsa-Novel346-3p-miR	chr11:61587724..61587745:-	gtgctGGGAATACAAAGAGGAG	0	0	1	0	0	0	0	7	0	0	0	0	0	0	0	1	0	0	0.166667	0	0	0	0	2.83333	0	0	0	0	0	0	0	0.111111	0	0	0.122245	0	0	0	0	3.67648	0	0	0	0	0	0
hsa-mir-6747	hsa-mir-6747-3p-miR	chr11:62334483..62334503:-	TCCTGCCTTCCTCTGCACCAG	12	6	15	3	6	5	4	0	5	3	1	5	2	1	0	1	11.5	5.5	14.3333	2.5	6	5	3.16667	0	5	3	1	5	2	1	0	1	1.90871	1.36868	1.83368	0.994159	2.36636	2.18907	1.97709	0	3.15425	1.26239	0.633842	2.02008	0.882547	0.139806
hsa-mir-6748	hsa-mir-6748-5p-miR	chr11:62557292..62557313:+	TGTGGGTGGGAAGGACTGGATT	1	1	2	0	0	0	0	0	0	0	3	0	0	0	0	0	1	1	2	0	0	0	0	0	0	0	3	0	0	0	0	0	0.159059	0.228113	0.24449	0	0	0	0	0	0	0	1.90153	0	0	0
hsa-mir-6748	hsa-mir-6748-3p-miR	chr11:62557337..62557358:+	TCCTGTCCCTGTCTCCTACAGA	0	0	0	0	0	0	0	0	1	0	0	0	0	0	0	0	0	0	0	0	0	0	0	0	1	0	0	0	0	0	0	0	0	0	0	0	0	0	0	0	0.63085	0	0	0	0	0
hsa-Novel179	hsa-Novel179-3p-miR	chr11:64010672..64010693:-	TCTGTCCCATCTTCCAGCTTCC	0	0	1	0	0	0	0	0	0	0	0	0	0	0	0	0	0	0	1	0	0	0	0	0	0	0	0	0	0	0	0	0	0	0	0.122245	0	0	0	0	0	0	0	0	0	0	0
hsa-mir-6990-Novel	hsa-mir-6990-Novel-5p-miR	chr11:64081334..64081354:+	TTGCCCGGGGAGAGTCAGGGC	1	1	0	0	0	0	4	0	0	0	1	0	0	0	0	0	1	1	0	0	0	0	4	0	0	0	0.5	0	0	0	0	0	0.159059	0.228113	0	0	0	0	1.97709	0	0	0	0.633842	0	0	0
hsa-mir-6990-Novel	hsa-mir-6990-Novel-3p-miR	chr11:64081402..64081422:+	AGCCCTGCCTCTTCCTGGCAG	0	0	2	0	3	0	1	0	0	1	0	0	0	0	0	0	0	0	2	0	3	0	1	0	0	1	0	0	0	0	0	0	0	0	0.24449	0	1.18318	0	0.494272	0	0	0.420795	0	0	0	0
hsa-mir-7155	hsa-mir-7155-3p-miR	chr11:64109309..64109330:-	ACCTCAGACCACAACCCCATGC	0	1	1	0	0	0	0	0	0	0	4	0	0	0	0	2	0	1	1	0	0	0	0	0	0	0	4	0	0	0	0	2	0	0.228113	0.122245	0	0	0	0	0	0	0	2.53537	0	0	0
hsa-mir-1237	hsa-mir-1237-3p-miR	chr11:64136155..64136175:+	TCCTTCTGCTCCGTCCCCCAG	3	0	1	0	4	11	3	0	3	4	0	1	1	0	0	0	3	0	1	0	4	11	3	0	3	4	0	1	1	0	0	0	0.477178	0	0.122245	0	1.57757	4.81595	1.48282	0	1.89255	1.68318	0	0.404016	0.441274	0
hsa-mir-192	hsa-mir-192-3p-miR	chr11:64658631..64658652:-	CTGCCAATTCCATAGGTCACAG	0	0	1	0	2	0	1	100	5	52	16	0	20	8	37	34	0	0	1	0	2	0	1	98.7	5	52	16	0	20	8	36.5	34	0	0	0.122245	0	0.788786	0	0.494272	52.5211	3.15425	21.8813	10.1415	0	8.82547	1.11845
hsa-mir-192	hsa-mir-192-5p-miR	chr11:64658675..64658695:-	CTGACCTATGAATTGACAGCC	3166	2973	4853	1444	91	625	170	21437	255	10384	1380	385	1882	1103380	1471385	1149545	2859.67	2640.2	4386.83	1303.17	80.5	565.333	162	18978.1	237.5	9613.66	1296.95	346.083	1792.12	1.04476e+06	1.42402e+06	1.10328e+06	503.582	678.181	593.256	478.522	35.8898	273.633	84.0263	11258.9	160.867	4369.54	874.703	155.546	830.477	154259
hsa-mir-194-2	hsa-mir-194-2-3p-miR	chr11:64658840..64658861:-	CCAGTGGGGCTGCTGTTATCTG	6	10	11	6	0	1	0	134	2	72	9	4	15	154	165	188	6	10	11	6	0	1	0	132.5	2	72	7.83333	4	15	153.5	165	187.5	0.954356	2.28113	1.3447	1.98832	0	0.437813	0	70.3783	1.2617	30.2972	5.70458	1.61606	6.6191	21.5301
hsa-mir-194-2	hsa-mir-194-2-5p-miR	chr11:64658875..64658897:-	TGTAACAGCAACTCCATGTGGAA	325	246	450	100	92	505	160	22838	296	7554	1363	398	1424	5254	4416	3972	169	125	235.5	51.5	49	261.033	82.5	12173.9	150.95	3888.96	717.833	201.583	744.333	2873.67	2536.22	2249.11	51.6943	56.1159	55.0103	33.1386	36.2842	221.096	79.0836	11994.8	186.732	3178.69	863.927	160.798	628.374	734.539
hsa-Novel177	hsa-Novel177-3p-miR	chr11:64670837..64670857:-	TTTCTCTCGCCTCTGCTGCAG	0	0	3	0	0	0	0	0	1	0	0	0	0	0	0	0	0	0	3	0	0	0	0	0	1	0	0	0	0	0	0	0	0	0	0.366735	0	0	0	0	0	0.63085	0	0	0	0	0
hsa-Novel55	hsa-Novel55-3p-miR	chr11:64675179..64675200:-	AGGGCGGGACTGGACACTGGGT	4	2	1	0	0	0	0	0	0	0	0	0	0	0	0	0	4	2	1	0	0	0	0	0	0	0	0	0	0	0	0	0	0.636238	0.456227	0.122245	0	0	0	0	0	0	0	0	0	0	0
hsa-mir-4690	hsa-mir-4690-3p-miR	chr11:65403819..65403843:+	GCAGCCCAGCTGAGGCCTCTGCTGT	3	2	4	1	1	2	1	1	1	1	2	2	0	2	0	0	3	2	4	1	1	2	1	1	1	1	2	2	0	2	0	0	0.477178	0.456227	0.488981	0.331386	0.394393	0.875627	0.494272	0.525211	0.63085	0.420795	1.26768	0.808031	0	0.279611
hsa-mir-3163	hsa-mir-3163-5p-miR	chr11:66701948..66701968:-	tataaaatgagggcagtaaga	1	1	3	1	4	0	0	0	0	0	0	0	1	4	3	4	1	1	3	1	4	0	0	0	0	0	0	0	1	4	3	4	0.159059	0.228113	0.366735	0.331386	1.57757	0	0	0	0	0	0	0	0.441274	0.559223
hsa-mir-6860	hsa-mir-6860-5p-miR	chr11:66813154..66813173:+	ACTGGGCAGGGCTGTGGTGA	31	13	26	4	1	0	0	0	0	0	0	1	0	0	0	0	26.5	11	22.25	4	1	0	0	0	0	0	0	1	0	0	0	0	4.93084	2.96547	3.17837	1.32554	0.394393	0	0	0	0	0	0	0.404016	0	0
hsa-mir-6860	hsa-mir-6860-3p-miR	chr11:66813192..66813214:+	CTCACCTGTCCGCCTGCCCACAG	2	0	0	0	0	0	0	0	0	0	0	0	0	0	0	0	2	0	0	0	0	0	0	0	0	0	0	0	0	0	0	0	0.318119	0	0	0	0	0	0	0	0	0	0	0	0	0
hsa-mir-4691	hsa-mir-4691-3p-miR	chr11:67801416..67801438:+	CCAGCCACGGACTGAGAGTGCAT	10	8	6	3	0	0	0	0	0	0	0	0	0	0	0	0	10	8	6	3	0	0	0	0	0	0	0	0	0	0	0	0	1.59059	1.82491	0.733471	0.994159	0	0	0	0	0	0	0	0	0	0
hsa-mir-3164	hsa-mir-3164-5p-miR	chr11:68850653..68850674:+	tgtgactttaagggaaatggcg	13	12	15	4	3	4	1	1	1	0	4	0	0	3	2	2	10	9	13.5	3	2	2.5	1	1	1	0	3.5	0	0	3	2	2	2.06777	2.73736	1.83368	1.32554	1.18318	1.75125	0.494272	0.525211	0.63085	0	2.53537	0	0	0.419417
hsa-mir-548k	hsa-mir-548k-5p-miR	chr11:70130092..70130113:+	aaaagtacttgcggattttgct	18	17	18	3	57	207	58	55	37	52	41	57	26	13	32	31	18	17	18	3	57	205.833	55.2	52.5833	37	50.5	40	55	26	12.5	27.5	25.5	2.86307	3.87793	2.20041	0.994159	22.4804	90.6274	28.6678	28.8866	23.3415	21.8813	25.9875	23.0289	11.4731	1.81747
as-hsa-mir-3664	as-hsa-mir-3664-5p-miR	chr11:70718389..70718410:+	tagggaactctgTCTTTACTCC	0	0	2	2	0	0	0	0	0	0	0	1	0	0	0	0	0	0	2	1	0	0	0	0	0	0	0	0.5	0	0	0	0	0	0	0.24449	0.662772	0	0	0	0	0	0	0	0.404016	0	0
hsa-mir-3664	hsa-mir-3664-3p-miR	chr11:70718394..70718415:-	TCTCAGGAGTAAAGAcagagtt	3	4	2	4	0	4	4	32	0	4	1	7	0	23	88	102	2.5	3.33333	2	4	0	4	3.5	31	0	4	1	6.5	0	19	81.6167	94.1667	0.477178	0.912453	0.24449	1.32554	0	1.75125	1.97709	16.8067	0	1.68318	0.633842	2.82811	0	3.21553
hsa-mir-3664	hsa-mir-3664-5p-miR	chr11:70718433..70718453:-	AACTCTGTCTTCACTCATGAG	6	4	7	3	0	1	0	22	0	1	4	1	0	0	0	1	6	4	7	2.5	0	1	0	21.25	0	1	4	0.5	0	0	0	1	0.954356	0.912453	0.855716	0.994159	0	0.437813	0	11.5546	0	0.420795	2.53537	0.404016	0	0
hsa-mir-3165	hsa-mir-3165-5p-miR	chr11:71783317..71783341:-	CAAGGTGGATGCAATGTGACCTCAA	0	1	0	0	1	4	1	0	8	2	1	1	1	2	4	5	0	1	0	0	1	4	1	0	8	2	1	0.5	1	1.5	2	3	0	0.228113	0	0	0.394393	1.75125	0.494272	0	5.0468	0.84159	0.633842	0.404016	0.441274	0.279611
hsa-mir-139	hsa-mir-139-3p-miR	chr11:72326110..72326132:-	TGGAGACGCGGCCCTGTTGGAGT	3	3	1	2	1	19	14	0	5	7	7	1	1	1585	111	77	3	3	1	2	1	19	14	0	5	7	7	1	1	1582.17	110.333	77	0.477178	0.68434	0.122245	0.662772	0.394393	8.31845	6.91981	0	3.15425	2.94557	4.4369	0.404016	0.441274	221.592
hsa-mir-139	hsa-mir-139-5p-miR	chr11:72326146..72326168:-	TCTACAGTGCACGTGTCTCCAGT	15	7	8	3	17	280	168	9	90	103	134	17	71	427	872	553	15	7	8	3	17	280	167.5	9	90	103	134	17	71	426	870.5	552	2.38589	1.59679	0.977961	0.994159	6.70468	122.588	83.0378	4.7269	56.7765	43.3419	84.9349	6.86827	31.3304	59.697
as-hsa-mir-4692	as-hsa-mir-4692-5p-miR	chr11:72494611..72494631:-	TCTGATACCCACACTGCCTGA	2	0	0	0	0	0	0	0	0	0	0	0	0	0	0	0	2	0	0	0	0	0	0	0	0	0	0	0	0	0	0	0	0.318119	0	0	0	0	0	0	0	0	0	0	0	0	0
hsa-mir-326	hsa-mir-326-3p-miR	chr11:75046152..75046171:-	CCTCTGGGCCCTTCCTCCAG	24	8	9	10	31	50	7	30	3	5	69	37	16	7	3	4	23	7.5	9	9	31	45	7	25.5	3	4.5	66.5	35	15.5	7	3	4	3.81743	1.82491	1.10021	3.31386	12.2262	21.8907	3.45991	15.7563	1.89255	2.10398	43.7351	14.9486	7.06038	0.978639
hsa-mir-326	hsa-mir-326-5p-miR	chr11:75046188..75046212:-	TGGAGGCAGGGCCTTTGTGAAGGCG	0	0	0	0	0	1	0	0	0	0	0	0	0	0	0	0	0	0	0	0	0	1	0	0	0	0	0	0	0	0	0	0	0	0	0	0	0	0.437813	0	0	0	0	0	0	0	0
hsa-Novel58	hsa-Novel58-5p-miR	chr11:76156409..76156431:+	TATCCGCTGGCTTACTCTCTCTC	2	0	0	0	0	5	0	0	0	1	5	1	0	0	0	0	2	0	0	0	0	5	0	0	0	1	5	1	0	0	0	0	0.318119	0	0	0	0	2.18907	0	0	0	0.420795	3.16921	0.404016	0	0
hsa-Novel52	hsa-Novel52-3p-miR	chr11:76510479..76510499:-	TGGGATCTGGGGTGTCTGGCC	6	1	5	1	0	0	0	0	0	0	0	0	0	0	0	0	6	1	5	1	0	0	0	0	0	0	0	0	0	0	0	0	0.954356	0.228113	0.611226	0.331386	0	0	0	0	0	0	0	0	0	0
hsa-mir-708	hsa-mir-708-3p-miR	chr11:79113075..79113096:-	Aactagactgtgagcttctaga	4	3	1	0	1	102	239	0	146	0	0	3	0	3	10	6	0.920635	1	0.5	0	0.125	41.498	103.077	0	63.0639	0	0	1.16667	0	1	4.75397	2.66667	0.636238	0.68434	0.122245	0	0.394393	44.657	118.131	0	92.1042	0	0	1.21205	0	0.419417
hsa-mir-708	hsa-mir-708-5p-miR	chr11:79113121..79113143:-	aaggagcttacaatctagctggg	9	6	12	3	61	3389	9101	88	3357	3	2	176	11	34	85	35	3.84286	3	6.66667	1.5	30.2206	1712.27	4914.93	46.569	1737.25	1.5	0.7	79.0992	6.16667	18.5333	38.8762	17.7333	1.43153	1.36868	1.46694	0.994159	24.058	1483.75	4498.37	46.2186	2117.76	1.26239	1.26768	71.1067	4.85401	4.75339
hsa-mir-5579	hsa-mir-5579-3p-miR	chr11:79133213..79133234:-	TTAGCTTAAGGAGTACCAGATC	0	0	0	0	0	14	8	0	12	0	0	0	0	0	0	0	0	0	0	0	0	14	6	0	12	0	0	0	0	0	0	0	0	0	0	0	0	6.12939	3.95418	0	7.5702	0	0	0	0	0
as-hsa-mir-5579	as-hsa-mir-5579-5p-miR	chr11:79133215..79133236:+	TCTGGTACTCCTTAAGCTAATG	0	0	0	0	0	2	0	0	0	0	0	0	0	0	0	0	0	0	0	0	0	2	0	0	0	0	0	0	0	0	0	0	0	0	0	0	0	0.875627	0	0	0	0	0	0	0	0
hsa-mir-5579	hsa-mir-5579-5p-miR	chr11:79133249..79133270:-	TATGGTACTCCTTAAGCTAACA	0	0	0	0	0	14	11	0	9	0	0	1	0	0	0	0	0	0	0	0	0	14	11	0	9	0	0	1	0	0	0	0	0	0	0	0	0	6.12939	5.437	0	5.67765	0	0	0.404016	0	0
as-hsa-mir-5579	as-hsa-mir-5579-3p-miR	chr11:79133251..79133268:+	TTAGCTTAAGGAGTACCA	0	0	0	0	0	0	4	0	0	0	0	0	0	0	0	0	0	0	0	0	0	0	2	0	0	0	0	0	0	0	0	0	0	0	0	0	0	0	1.97709	0	0	0	0	0	0	0
hsa-mir-6755	hsa-mir-6755-5p-miR	chr11:85989380..85989401:+	TAGGGTAGACACTGACAACGTT	18	6	24	5	0	0	0	0	0	0	1	1	0	0	0	0	17.5	6	24	5	0	0	0	0	0	0	1	1	0	0	0	0	2.86307	1.36868	2.93388	1.65693	0	0	0	0	0	0	0.633842	0.404016	0	0
hsa-mir-6755	hsa-mir-6755-3p-miR	chr11:85989419..85989441:+	TGTTGTCATGTTTTTTCCCTAGA	0	1	2	1	0	0	0	0	0	0	0	3	0	0	0	0	0	1	2	1	0	0	0	0	0	0	0	3	0	0	0	0	0	0.228113	0.24449	0.331386	0	0	0	0	0	0	0	1.21205	0	0
hsa-Novel350	hsa-Novel350-5p-miR	chr11:92379083..92379104:+	GTAAATGAAGTAAAATACATGA	0	0	0	0	0	0	0	14	2	0	0	0	0	0	0	0	0	0	0	0	0	0	0	14	2	0	0	0	0	0	0	0	0	0	0	0	0	0	0	7.35295	1.2617	0	0	0	0	0
hsa-Novel350	hsa-Novel350-3p-miR	chr11:92379120..92379141:+	TGTATTCTACTTCATTTATCCA	0	0	0	0	0	2	0	0	0	0	0	0	0	0	0	0	0	0	0	0	0	2	0	0	0	0	0	0	0	0	0	0	0	0	0	0	0	0.875627	0	0	0	0	0	0	0	0
ACA25	ACA25-3p-miR	chr11:93463683..93463703:-	TATGTTTTCCTGAGGAGATAT	0	4	0	0	6	2	5	3	2	6	6	2	7	0	0	0	0	4	0	0	3.25	1	2.83333	1.5	0.75	2.83333	2.5	1	3.83333	0	0	0	0	0.912453	0	0	2.36636	0.875627	2.47136	1.57563	1.2617	2.52477	3.80305	0.808031	3.08891	0
ACA25	ACA25-5p-miR	chr11:93463722..93463743:-	GTTCTCTATAGGAAGCCATAGC	2	0	0	0	27	0	19	19	34	17	5	0	24	4	0	1	2	0	0	0	27	0	19	19	34	17	5	0	24	4	0	1	0.318119	0	0	0	10.6486	0	9.39118	9.97901	21.4489	7.15352	3.16921	0	10.5906	0.559223
hsa-mir-1304	hsa-mir-1304-3p-miR	chr11:93466857..93466878:-	tctcactgtagcctCGAACCCC	443	232	511	151	21	49	7	22	20	18	35	8	35	1	5	5	381.897	183.597	444.986	132.792	13.4917	44.9583	2.33333	20.6429	12.2667	17.1667	33.3333	8	32.4345	1	4.16667	3.25	70.4633	52.9223	62.4673	50.0393	8.28226	21.4529	3.45991	11.5546	12.617	7.57431	22.1845	3.23212	15.4446	0.139806
hsa-mir-1304	hsa-mir-1304-5p-miR	chr11:93466893..93466914:-	cggtttgaggctacagtgagat	2	2	2	1	8	43	26	26	20	7	29	1	24	2	8	5	2	2	2	1	8	39.8	24.4	19.6	17.6	6.16667	24.4111	1	23.2	2	8	5	0.318119	0.456227	0.24449	0.331386	3.15515	18.826	12.8511	13.6555	12.617	2.94557	18.3814	0.404016	10.5906	0.279611
hsa-mir-548l	hsa-mir-548l-5p-miR	chr11:94199711..94199732:-	aaaagtatttgcgggttttgtc	8	4	18	2	10	67	11	12	6	7	15	7	2	1	3	8	8	4	18	2	10	67	11	12	6	7	15	7	2	1	3	8	1.27248	0.912453	2.20041	0.662772	3.94393	29.3335	5.437	6.30253	3.7851	2.94557	9.50764	2.82811	0.882547	0.139806
hsa-Novel178	hsa-Novel178-3p-miR	chr11:94840122..94840144:-	tgaattaaggagacatcactaat	0	0	7	1	0	0	0	0	0	0	7	0	0	0	0	0	0	0	7	1	0	0	0	0	0	0	7	0	0	0	0	0	0	0	0.855716	0.331386	0	0	0	0	0	0	4.4369	0	0	0
hsa-mir-1260b	hsa-mir-1260b-5p-miR	chr11:96074611..96074628:+	ATCCCACCACTGCCACCA	67	110	32	53	581	816	1089	342	430	39	275	398	1103	13	13	6	10.7778	19.1921	5.56111	9.57143	115.064	150.725	201.882	61.8667	74.5381	7.35	52.3155	76.9127	202.987	3.08333	4.08333	2.3	10.657	25.0925	3.91184	17.5635	229.142	357.256	538.263	179.622	271.266	16.411	174.307	160.798	486.725	1.81747
as-hsa-mir-3920	as-hsa-mir-3920-3p-miR	chr11:101390603..101390624:+	TAATtctcttaactctctgact	5	3	1	0	0	0	0	0	0	0	0	0	0	0	0	0	4.5	2.5	1	0	0	0	0	0	0	0	0	0	0	0	0	0	0.795297	0.68434	0.122245	0	0	0	0	0	0	0	0	0	0	0
hsa-mir-34b	hsa-mir-34b-5p-miR	chr11:111383676..111383698:+	AGGCAGTGTCATTAGCTGATTGT	0	0	0	0	3	28	0	17	10	5	0	1	0	1	1	0	0	0	0	0	3	27.5	0	15	10	5	0	1	0	1	1	0	0	0	0	0	1.18318	12.2588	0	8.92859	6.3085	2.10398	0	0.404016	0	0.139806
hsa-mir-34b	hsa-mir-34b-3p-miR	chr11:111383713..111383734:+	AATCACTAACTCCACTGCCATC	0	0	0	0	0	4	0	0	0	1	0	1	0	0	0	0	0	0	0	0	0	4	0	0	0	1	0	1	0	0	0	0	0	0	0	0	0	1.75125	0	0	0	0.420795	0	0.404016	0	0
hsa-mir-34c	hsa-mir-34c-5p-miR	chr11:111384176..111384198:+	AGGCAGTGTAGTTAGCTGATTGC	10	10	14	8	1	82	1	32	5	9	1	1	0	1	4	4	10	10	14	8	1	82	1	31	5	9	1	1	0	0.5	3.5	2	1.59059	2.28113	1.71143	2.65109	0.394393	35.9007	0.494272	16.8067	3.15425	3.78716	0.633842	0.404016	0	0.139806
hsa-mir-34c	hsa-mir-34c-3p-miR	chr11:111384209..111384230:+	AATCACTAACCACACGGCCAGG	0	1	0	0	0	5	0	7	0	0	0	0	0	0	0	0	0	1	0	0	0	5	0	7	0	0	0	0	0	0	0	0	0	0.228113	0	0	0	2.18907	0	3.67648	0	0	0	0	0	0
hsa-Novel56	hsa-Novel56-5p-miR	chr11:117052688..117052707:+	GTCTGCAGGGTAGAGTGAGG	28	14	21	4	0	0	0	0	0	0	0	1	0	0	0	0	27.5	14	21	4	0	0	0	0	0	0	0	1	0	0	0	0	4.45366	3.19359	2.56715	1.32554	0	0	0	0	0	0	0	0.404016	0	0
hsa-mir-6716	hsa-mir-6716-3p-miR	chr11:118514766..118514787:+	TCCGAACTCTCCATTCCTCTGC	18	6	13	2	0	2	0	0	0	0	0	0	0	0	1	1	18	6	13	2	0	2	0	0	0	0	0	0	0	0	1	1	2.86307	1.36868	1.58919	0.662772	0	0.875627	0	0	0	0	0	0	0	0
hsa-mir-4492	hsa-mir-4492-3p-miR	chr11:118781474..118781490:+	GGGGCTGGGCGCGCGCC	2	0	0	1	2	0	0	0	0	0	2	1	0	11	0	0	1.11111	0	0	0.111111	2	0	0	0	0	0	2	1	0	7.44444	0	0	0.318119	0	0	0.331386	0.788786	0	0	0	0	0	1.26768	0.404016	0	1.53786
hsa-Novel347	hsa-Novel347-3p-miR	chr11:118965341..118965360:-	AAGACCCGAGCCTGCCGGGG	0	1	0	0	0	3	1	0	3	0	0	0	0	1	0	0	0	1	0	0	0	3	1	0	3	0	0	0	0	1	0	0	0	0.228113	0	0	0	1.31344	0.494272	0	1.89255	0	0	0	0	0.139806
hsa-Novel347	hsa-Novel347-5p-miR	chr11:118965404..118965423:-	tcCGGTAGGGTTCGGGCCTT	13	1	7	0	0	16	4	4	10	2	15	4	0	0	0	1	13	1	7	0	0	16	4	4	10	2	15	4	0	0	0	1	2.06777	0.228113	0.855716	0	0	7.00501	1.97709	2.10084	6.3085	0.84159	9.50764	1.61606	0	0
hsa-mir-125b-1	hsa-mir-125b-1-3p-miR	chr11:121970477..121970498:-	ACGGGTTAGGCTCTTGGGAGCT	0	0	0	0	212	155	583	54	418	9	17	0	387	13	15	2	0	0	0	0	210	151.5	577.542	54	418	9	17	0	384.833	13	15	2	0	0	0	0	83.6113	67.8611	288.161	28.3614	263.695	3.78716	10.7753	0	170.773	1.81747
hsa-mir-125b-1	hsa-mir-125b-1-5p-miR	chr11:121970517..121970538:-	TCCCTGAGACCCTAACTTGTGA	567	711	686	290	11086	3474	23594	2923	5750	480	719	554	17441	9825	20134	16438	283.5	354.833	343	145	5536.59	1736.08	11789.1	1460.54	2872.92	240.833	359.5	276.417	8717.12	4908.05	10033.6	8191.39	90.1867	162.189	83.8602	96.102	4372.24	1520.96	11661.9	1535.19	3627.39	201.982	455.733	223.825	7696.25	1373.59
hsa-let-7a-2	hsa-let-7a-2-5p-miR	chr11:122017276..122017297:-	TGAGGTAGTAGGTTGTATAGTT	292514	186149	410296	73676	141633	63416	89480	30009	55113	81467	106035	51864	98540	282358	447750	408068	75015.8	48211.9	105514	19040.2	35617.6	16205.8	23032.2	7679.05	14232.8	20881.6	26900.8	13257	25343.2	74491.5	117823	106711	46527.1	42463.1	50156.7	24415.2	55859.1	27764.4	44227.5	15761.1	34768.1	34280.9	67209.5	20953.9	43483.1	39475.2
hsa-Novel348	hsa-Novel348-3p-miR	chr11:122022811..122022830:-	AAAAGGGGGCTGAGGTGGAG	0	0	0	0	2	3	7	4	11	0	0	0	3	0	0	0	0	0	0	0	1.5	2	6.5	2.33333	8	0	0	0	3	0	0	0	0	0	0	0	0.788786	1.31344	3.45991	2.10084	6.93935	0	0	0	1.32382	0
hsa-Novel348	hsa-Novel348-5p-miR	chr11:122022853..122022873:-	TCCTTCTCTTCCCCTTAGTTT	0	0	0	0	0	1	2	0	3	0	0	0	1	0	0	0	0	0	0	0	0	1	2	0	3	0	0	0	1	0	0	0	0	0	0	0	0	0.437813	0.988545	0	1.89255	0	0	0	0.441274	0
hsa-mir-100	hsa-mir-100-3p-miR	chr11:122022948..122022969:-	CAAGCTTGTATCTATAGGTATG	0	0	0	0	414	326	1022	84	589	28	60	0	474	0	0	0	0	0	0	0	414	326	1021.25	83.25	589	28	60	0	473.25	0	0	0	0	0	0	0	163.279	142.727	505.146	44.1177	371.571	11.7823	38.0305	0	209.164	0
hsa-mir-100	hsa-mir-100-5p-miR	chr11:122022983..122023004:-	AACCCGTAGATCCGAACTTGTG	1	6	14	2	9627	5285	17112	2190	4455	302	402	2	7938	24176	27361	17299	1	6	14	2	9611.17	5273	17095.7	2187.2	4444.83	302	400.833	1	7928.33	24152	27336.6	17282.2	0.159059	1.36868	1.71143	0.662772	3796.82	2313.84	8457.99	1150.21	2810.44	127.08	254.805	0.808031	3502.83	3379.94
hsa-Novel344	hsa-Novel344-3p-miR	chr11:122026905..122026925:-	CACCACAATCGGATACTTGCT	0	0	0	0	2	0	2	0	10	0	0	0	0	0	0	0	0	0	0	0	2	0	2	0	10	0	0	0	0	0	0	0	0	0	0	0	0.788786	0	0.988545	0	6.3085	0	0	0	0	0
hsa-Novel344	hsa-Novel344-5p-miR	chr11:122026946..122026967:-	CCAGGAATCCTGCTGTGGTGGA	0	0	0	0	6	5	13	0	5	0	0	0	1	0	0	0	0	0	0	0	6	5	12.5	0	5	0	0	0	1	0	0	0	0	0	0	0	2.36636	2.18907	6.42554	0	3.15425	0	0	0	0.441274	0
hsa-Novel180	hsa-Novel180-5p-miR	chr11:126279097..126279118:+	TGGGTTGGATTTGAGAAACAGG	9	2	13	2	0	0	0	0	0	0	0	0	1	0	0	0	9	2	13	2	0	0	0	0	0	0	0	0	1	0	0	0	1.43153	0.456227	1.58919	0.662772	0	0	0	0	0	0	0	0	0.441274	0
hsa-mir-3167	hsa-mir-3167-3p-miR	chr11:126858364..126858385:-	AGGATTTCAGAAATACTGGTGT	0	0	0	0	0	10	1	4	1	0	0	0	0	1	0	0	0	0	0	0	0	9.5	1	4	1	0	0	0	0	1	0	0	0	0	0	0	0	4.37813	0.494272	2.10084	0.63085	0	0	0	0	0.139806
hsa-Novel351	hsa-Novel351-5p-miR	chr11:131565808..131565828:+	ATCCTGTCCCAAGAGTGACAG	0	0	0	0	0	102	0	0	6	0	0	0	0	0	0	0	0	0	0	0	0	101.5	0	0	6	0	0	0	0	0	0	0	0	0	0	0	0	44.657	0	0	3.7851	0	0	0	0	0
hsa-Novel351	hsa-Novel351-3p-miR	chr11:131565845..131565865:+	GCCGCTCAAAGGACAGGGCTG	0	0	0	0	0	67	0	0	1	0	0	0	0	0	0	0	0	0	0	0	0	66.3333	0	0	1	0	0	0	0	0	0	0	0	0	0	0	0	29.3335	0	0	0.63085	0	0	0	0	0
hsa-Novel429	hsa-Novel429-5p-miR	chr12:1948262..1948283:-	TCCTGCCTCAGAGAGGGCACCA	13	30	16	13	4	44	156	21	181	0	0	0	22	0	2	0	10.3333	27.2	14	13	0.8	38.7762	133.086	17.4	154.143	0	0	0	16.1095	0	2	0	2.06777	6.8434	1.95592	4.30802	1.57757	19.2638	77.1065	11.0294	114.184	0	0	0	9.70802	0
hsa-mir-378-Novel2	hsa-mir-378-Novel2-5p-miR	chr12:2881532..2881553:-	agtggacttggagtcaggaggc	13	6	16	5	0	1	2	0	0	0	0	0	0	8	2	1	3.26944	1.05	2.76111	1.025	0	0.2	0.5	0	0	0	0	0	0	1.10278	0.291667	0.2	2.06777	1.36868	1.95592	1.65693	0	0.437813	0.988545	0	0	0	0	0	0	1.11845
hsa-Novel550	hsa-Novel550-5p-miR	chr12:4046522..4046543:-	caggcacttttgaagacagttt	0	0	0	0	0	0	0	0	0	0	0	0	0	1	0	4	0	0	0	0	0	0	0	0	0	0	0	0	0	1	0	4	0	0	0	0	0	0	0	0	0	0	0	0	0	0.139806
hsa-Novel424	hsa-Novel424-3p-miR	chr12:6442314..6442333:-	TGCCGCACTTCTCCCTACAG	0	0	1	0	0	0	1	2	0	0	0	1	0	0	0	0	0	0	1	0	0	0	1	2	0	0	0	1	0	0	0	0	0	0	0.122245	0	0	0	0.494272	1.05042	0	0	0	0.404016	0	0
hsa-Novel424	hsa-Novel424-5p-miR	chr12:6442347..6442371:-	CCTGTGGGGTGGGGGTGCAGGCGCT	0	0	0	0	0	0	1	0	0	0	0	0	0	0	0	0	0	0	0	0	0	0	1	0	0	0	0	0	0	0	0	0	0	0	0	0	0	0	0.494272	0	0	0	0	0	0	0
hsa-mir-6760-Novel	hsa-mir-6760-Novel-5p-miR	chr12:6838634..6838655:+	CACTGTCCCCTTCTCACCCTGA	1	0	0	0	0	0	0	0	0	0	1	0	0	0	0	0	1	0	0	0	0	0	0	0	0	0	1	0	0	0	0	0	0.159059	0	0	0	0	0	0	0	0	0	0.633842	0	0	0
hsa-Novel211	hsa-Novel211-3p-miR	chr12:6965447..6965468:+	TCTGACCCTCTGCTTCCCCCAG	1	0	3	1	0	0	0	0	0	0	0	0	0	0	0	0	0.25	0	3	1	0	0	0	0	0	0	0	0	0	0	0	0	0.159059	0	0.366735	0.331386	0	0	0	0	0	0	0	0	0	0
hsa-mir-200c	hsa-mir-200c-5p-miR	chr12:7072866..7072887:+	CGTCTTACCCAGCAGTGTTTGG	216	143	246	83	0	1	0	0	33	109	70	87	0	0	0	0	216	143	246	83	0	1	0	0	33	109	70	87	0	0	0	0	34.3568	32.6202	30.0723	27.5051	0	0.437813	0	0	20.8181	45.8667	44.369	35.1494	0	0
hsa-mir-200c	hsa-mir-200c-3p-miR	chr12:7072905..7072927:+	TAATACTGCCGGGTAATGATGGA	149522	97441	242942	47625	112	248	35	44	21300	45919	36949	42157	20	14	43	16	149512	97433.3	242926	47621.9	111.333	248	35	44	21284.5	45885	36927.8	42089.1	20	14	43	16	23782.9	22227.6	29698.5	15782.3	44.172	108.578	17.2995	23.1093	13437.1	19322.5	23419.8	17032.1	8.82547	1.95728
as-hsa-mir-141	as-hsa-mir-141-3p-miR	chr12:7073274..7073295:-	CAACACTGTACTGGAAGATGGA	1	0	0	0	0	0	0	0	0	0	0	0	0	0	0	0	1	0	0	0	0	0	0	0	0	0	0	0	0	0	0	0	0.159059	0	0	0	0	0	0	0	0	0	0	0	0	0
hsa-mir-141	hsa-mir-141-5p-miR	chr12:7073276..7073296:+	CATCTTCCAGTACAGTGTTGG	1821	2606	2386	1446	0	1	0	0	216	601	320	389	0	0	1	0	1815.67	2596.5	2381.33	1444.5	0	1	0	0	216	596	317.5	386.5	0	0	1	0	289.647	594.463	291.677	479.184	0	0.437813	0	0	136.264	252.898	202.83	157.162	0	0
hsa-mir-141	hsa-mir-141-3p-miR	chr12:7073318..7073340:+	TAACACTGTCTGGTAAAGATGGC	25689	27191	45413	12040	76	61	30	29	11203	28034	12185	33329	7	0	6	1	25666	27170.7	45382.9	12028.3	76	61	30	29	11191.2	27982.8	12153.7	33011	7	0	5.5	1	4086.08	6202.63	5551.52	3989.89	29.9739	26.7066	14.8282	15.2311	7067.42	11796.6	7723.37	13465.4	3.08891	0
hsa-Novel436	hsa-Novel436-5p-miR	chr12:9680414..9680435:+	ATTtgatgcataaatagtacca	0	0	0	0	0	0	0	0	3	0	3	2	0	0	0	0	0	0	0	0	0	0	0	0	0.75	0	1.25	0.583333	0	0	0	0	0	0	0	0	0	0	0	0	1.89255	0	1.90153	0.808031	0	0
hsa-Novel427	hsa-Novel427-3p-miR	chr12:9680417..9680437:-	aatggtactatttatgcatca	0	0	0	0	0	0	0	0	5	2	1	0	0	0	0	0	0	0	0	0	0	0	0	0	1.25	0.5	0.25	0	0	0	0	0	0	0	0	0	0	0	0	0	3.15425	0.84159	0.633842	0	0	0
hsa-Novel427	hsa-Novel427-5p-miR	chr12:9680454..9680473:-	atgcataaatagtaccattc	0	0	0	0	0	0	0	0	3	0	1	1	0	0	0	0	0	0	0	0	0	0	0	0	0.75	0	0.25	0.25	0	0	0	0	0	0	0	0	0	0	0	0	1.89255	0	0.633842	0.404016	0	0
hsa-Novel436	hsa-Novel436-3p-miR	chr12:9680455..9680475:+	aatggtactatttatgcatca	0	0	0	0	0	0	0	0	5	2	1	0	0	0	0	0	0	0	0	0	0	0	0	0	1.25	0.5	0.25	0	0	0	0	0	0	0	0	0	0	0	0	0	3.15425	0.84159	0.633842	0	0	0
hsa-Novel446	hsa-Novel446-5p-miR	chr12:13041605..13041625:+	tcaggatttaaaggggcactc	1	0	0	0	0	7	4	3	6	1	2	0	0	0	0	1	1	0	0	0	0	7	4	3	6	1	2	0	0	0	0	1	0.159059	0	0	0	0	3.06469	1.97709	1.57563	3.7851	0.420795	1.26768	0	0	0
hsa-Novel446	hsa-Novel446-3p-miR	chr12:13041642..13041663:+	agtgcctccttgaaatctgtgc	0	0	0	0	0	0	0	0	0	0	1	0	0	0	0	0	0	0	0	0	0	0	0	0	0	0	1	0	0	0	0	0	0	0	0	0	0	0	0	0	0	0	0.633842	0	0	0
hsa-Novel209	hsa-Novel209-3p-miR	chr12:16432847..16432869:-	TGGAGCCTGATCTTGAGCAAGTA	0	0	2	0	0	0	0	0	0	0	0	0	0	0	0	0	0	0	2	0	0	0	0	0	0	0	0	0	0	0	0	0	0	0	0.24449	0	0	0	0	0	0	0	0	0	0	0
hsa-Novel433	hsa-Novel433-3p-miR	chr12:26957044..26957063:-	TCCCTTTTCTGGTAGTTCTC	1	0	2	1	0	0	0	0	0	0	2	0	0	2	3	1	1	0	2	1	0	0	0	0	0	0	2	0	0	2	3	1	0.159059	0	0.24449	0.331386	0	0	0	0	0	0	1.26768	0	0	0.279611
hsa-Novel433	hsa-Novel433-5p-miR	chr12:26957085..26957106:-	AGGAATTACCTGGGAATGGGAA	0	0	0	0	0	1	0	1	0	1	0	0	0	0	0	0	0	0	0	0	0	1	0	1	0	1	0	0	0	0	0	0	0	0	0	0	0	0.437813	0	0.525211	0	0.420795	0	0	0	0
hsa-Novel99	hsa-Novel99-5p-miR	chr12:31275478..31275494:+	ccccccgcgaggggggg	88	18	3	80	0	0	0	0	0	0	0	0	0	0	0	0	20.8671	4.375	0.75	20.0048	0	0	0	0	0	0	0	0	0	0	0	0	13.9972	4.10604	0.366735	26.5109	0	0	0	0	0	0	0	0	0	0
hsa-Novel99	hsa-Novel99-3p-miR	chr12:31275533..31275549:+	cccccatagcggggggg	3	0	0	4	0	0	0	0	0	0	0	0	0	0	0	0	0.75	0	0	1	0	0	0	0	0	0	0	0	0	0	0	0	0.477178	0	0	1.32554	0	0	0	0	0	0	0	0	0	0
hsa-Novel425	hsa-Novel425-3p-miR	chr12:31315700..31315720:-	aatggtactatttatgcatca	0	0	0	0	0	0	0	0	5	2	1	0	0	0	0	0	0	0	0	0	0	0	0	0	1.25	0.5	0.25	0	0	0	0	0	0	0	0	0	0	0	0	0	3.15425	0.84159	0.633842	0	0	0
hsa-Novel438	hsa-Novel438-5p-miR	chr12:31315702..31315721:+	atgcataaatagtaccattc	0	0	0	0	0	0	0	0	3	0	1	1	0	0	0	0	0	0	0	0	0	0	0	0	0.75	0	0.25	0.25	0	0	0	0	0	0	0	0	0	0	0	0	1.89255	0	0.633842	0.404016	0	0
hsa-Novel438	hsa-Novel438-3p-miR	chr12:31315738..31315758:+	aatggtactatttatgcatca	0	0	0	0	0	0	0	0	5	2	1	0	0	0	0	0	0	0	0	0	0	0	0	0	1.25	0.5	0.25	0	0	0	0	0	0	0	0	0	0	0	0	0	3.15425	0.84159	0.633842	0	0	0
hsa-Novel425	hsa-Novel425-5p-miR	chr12:31315740..31315761:-	atttgatgcataaatagtacca	0	0	0	0	0	0	0	0	3	0	3	2	0	0	0	0	0	0	0	0	0	0	0	0	0.75	0	1.25	0.583333	0	0	0	0	0	0	0	0	0	0	0	0	1.89255	0	1.90153	0.808031	0	0
hsa-Novel551	hsa-Novel551-3p-miR	chr12:32632505..32632525:-	AGACCTCTCACTGCTAGGCTA	0	0	0	0	0	0	0	0	0	0	0	0	0	1	5	5	0	0	0	0	0	0	0	0	0	0	0	0	0	0.5	2.5	2.5	0	0	0	0	0	0	0	0	0	0	0	0	0	0.139806
hsa-Novel552	hsa-Novel552-3p-miR	chr12:32632536..32632556:+	AGACCTCTCACTGCTAGGCTA	0	0	0	0	0	0	0	0	0	0	0	0	0	1	5	5	0	0	0	0	0	0	0	0	0	0	0	0	0	0.5	2.5	2.5	0	0	0	0	0	0	0	0	0	0	0	0	0	0.139806
hsa-mir-7851	hsa-mir-7851-3p-miR	chr12:42717542..42717563:-	tacctgggagactgaggttgga	2	0	0	0	0	15	2	2	0	0	5	0	1	0	0	0	1.33333	0	0	0	0	6.33333	0.4	0.666667	0	0	1.66667	0	0.333333	0	0	0	0.318119	0	0	0	0	6.5672	0.988545	1.05042	0	0	3.16921	0	0.441274	0
hsa-Novel206	hsa-Novel206-3p-miR	chr12:46582152..46582172:-	TCTGATTTCCTGGCAGCTGAA	2	1	1	1	0	0	0	0	2	0	0	1	0	0	0	0	2	1	1	1	0	0	0	0	2	0	0	1	0	0	0	0	0.318119	0.228113	0.122245	0.331386	0	0	0	0	1.2617	0	0	0.404016	0	0
hsa-Novel206	hsa-Novel206-5p-miR	chr12:46582194..46582216:-	CACTGCCACTGCTGAATCAGAGC	25	9	45	11	5	0	0	0	0	0	1	6	0	1	0	0	25	9	45	11	5	0	0	0	0	0	1	6	0	1	0	0	3.97648	2.05302	5.50103	3.64525	1.97197	0	0	0	0	0	0.633842	2.42409	0	0.139806
hsa-Novel210	hsa-Novel210-3p-miR	chr12:46590646..46590668:-	ATTCTTGTTTCCAGGTCTGGTGA	6	5	12	1	0	0	0	0	0	0	0	0	0	0	0	0	5.5	4.5	12	1	0	0	0	0	0	0	0	0	0	0	0	0	0.954356	1.14057	1.46694	0.331386	0	0	0	0	0	0	0	0	0	0
hsa-Novel422	hsa-Novel422-3p-miR	chr12:48139394..48139413:-	TCCAGTGCAGATTCAGGGAA	0	0	0	0	0	0	0	0	0	3	0	0	0	0	0	0	0	0	0	0	0	0	0	0	0	1.25	0	0	0	0	0	0	0	0	0	0	0	0	0	0	0	1.26239	0	0	0	0
hsa-mir-4793-Novel	hsa-mir-4793-Novel-5p-miR	chr12:48139403..48139423:+	TCTGCACTGGAGTTGGCTCTT	0	0	0	0	0	0	0	0	0	8	0	0	0	0	0	0	0	0	0	0	0	0	0	0	0	8	0	0	0	0	0	0	0	0	0	0	0	0	0	0	0	3.36636	0	0	0	0
hsa-Novel422	hsa-Novel422-5p-miR	chr12:48139465..48139485:-	TCCCTGAATGTGCACTGGAGT	0	0	0	0	0	4	0	0	0	4	0	0	0	1	0	0	0	0	0	0	0	4	0	0	0	4	0	0	0	1	0	0	0	0	0	0	0	1.75125	0	0	0	1.68318	0	0	0	0.139806
hsa-mir-1291	hsa-mir-1291-5p-miR	chr12:49048279..49048301:-	GTGGCCCTGACTGAAGACCAGCA	1	9	8	0	17	0	3	3	5	4	1	4	4	94	82	49	1	8.14286	8	0	16.3333	0	3	3	5	4	1	4	4	94	81.3333	49	0.159059	2.05302	0.977961	0	6.70468	0	1.48282	1.57563	3.15425	1.68318	0.633842	1.61606	1.76509	13.1417
hsa-Novel428	hsa-Novel428-3p-miR	chr12:50192247..50192269:-	TAACTCTGCCTCTCCCTCTGCAG	0	0	0	0	2	0	0	0	0	0	0	0	0	0	0	0	0	0	0	0	2	0	0	0	0	0	0	0	0	0	0	0	0	0	0	0	0.788786	0	0	0	0	0	0	0	0	0
hsa-Novel428	hsa-Novel428-5p-miR	chr12:50192294..50192310:-	TTGCGAGGGAGTAGGGA	0	0	0	0	0	0	2	0	0	0	0	0	0	0	0	0	0	0	0	0	0	0	2	0	0	0	0	0	0	0	0	0	0	0	0	0	0	0	0.988545	0	0	0	0	0	0	0
hsa-mir-1293	hsa-mir-1293-3p-miR	chr12:50627928..50627950:-	CAAATCTCCGGACCACTTAGTCT	9	4	7	1	1	8	0	0	0	0	0	2	2	0	0	0	9	4	7	1	1	8	0	0	0	0	0	2	2	0	0	0	1.43153	0.912453	0.855716	0.331386	0.394393	3.50251	0	0	0	0	0	0.808031	0.882547	0
hsa-mir-1293	hsa-mir-1293-5p-miR	chr12:50627966..50627986:-	TGGGTGGTCTGGAGATTTGTG	35	9	23	4	1	20	2	0	3	0	3	2	5	0	0	0	35	9	23	4	1	20	2	0	3	0	3	2	5	0	0	0	5.56708	2.05302	2.81164	1.32554	0.394393	8.75627	0.988545	0	1.89255	0	1.90153	0.808031	2.20637	0
hsa-Novel441	hsa-Novel441-5p-miR	chr12:51785011..51785032:+	GCATGGGTGGGTGAGGGGAAGA	0	0	0	0	0	0	0	4	0	0	0	1	0	0	0	0	0	0	0	0	0	0	0	2.625	0	0	0	1	0	0	0	0	0	0	0	0	0	0	0	2.10084	0	0	0	0.404016	0	0
hsa-mir-6757	hsa-mir-6757-5p-miR	chr12:53450733..53450754:+	TAGGGATGGGAGGCCAGGATGA	3	0	1	0	2	3	0	0	0	0	0	0	0	1	1	1	3	0	1	0	2	3	0	0	0	0	0	0	0	1	0.333333	1	0.477178	0	0.122245	0	0.788786	1.31344	0	0	0	0	0	0	0	0.139806
hsa-mir-6757	hsa-mir-6757-3p-miR	chr12:53450774..53450795:+	AACACTGGCCTTGCTATCCCCA	0	0	0	0	0	0	0	0	0	0	0	0	0	0	0	2	0	0	0	0	0	0	0	0	0	0	0	0	0	0	0	2	0	0	0	0	0	0	0	0	0	0	0	0	0	0
hsa-Novel444	hsa-Novel444-5p-miR	chr12:53574923..53574948:+	AGAGGCTGGCTGGCCGGAGCGAGGCG	0	0	0	0	0	0	1	0	0	0	1	0	0	0	0	0	0	0	0	0	0	0	1	0	0	0	1	0	0	0	0	0	0	0	0	0	0	0	0.494272	0	0	0	0.633842	0	0	0
hsa-Novel444	hsa-Novel444-3p-miR	chr12:53574968..53574990:+	CTTCGCCTGCCTGTCCTCCACCT	0	0	0	0	0	0	0	0	1	0	0	0	0	0	0	0	0	0	0	0	0	0	0	0	1	0	0	0	0	0	0	0	0	0	0	0	0	0	0	0	0.63085	0	0	0	0	0
hsa-Novel432	hsa-Novel432-3p-miR	chr12:53908044..53908064:-	ACTCAGGCTTCCCACCCCACT	1	0	0	1	1	3	0	0	0	0	0	0	0	0	0	0	1	0	0	1	1	3	0	0	0	0	0	0	0	0	0	0	0.159059	0	0	0.331386	0.394393	1.31344	0	0	0	0	0	0	0	0
hsa-mir-196a-2	hsa-mir-196a-2-5p-miR	chr12:54385546..54385567:+	TAGGTAGTTTCATGTTGTTGGG	110235	79244	173185	37904	6939	3842	1928	549	2267	1773	1793	116	2245	0	0	0	53624.6	38594	84768.4	18373.1	3243.89	1848.81	1006.6	268.729	1171.03	887.937	913.926	53.7833	1133.62	0	0	0	17533.9	18076.6	21171	12560.9	2736.69	1682.08	952.957	288.341	1430.14	746.07	1136.48	46.8658	990.659	0
hsa-mir-196a-2	hsa-mir-196a-2-3p-miR	chr12:54385582..54385603:+	TCGGCAACAAGAAACTGCCTGA	1522	1819	2281	1032	90	71	17	1	13	25	10	5	74	0	0	0	1493.87	1796.48	2234.13	1017	83.75	64.6667	15.6667	1	13	23.5833	5.36667	2.53333	68.8056	0	0	0	242.088	414.938	278.841	341.991	35.4954	31.0848	8.40263	0.525211	8.20105	10.5199	6.33842	2.02008	32.6542	0
hsa-mir-615	hsa-mir-615-5p-miR	chr12:54427751..54427772:+	GGGGGTCCCCGGTGCTCGGATC	85	35	46	29	13	23	2	2	6	9	3	0	2	0	0	0	85	35	46	29	13	23	2	2	6	9	3	0	2	0	0	0	13.52	7.98397	5.62328	9.6102	5.12711	10.0697	0.988545	1.05042	3.7851	3.78716	1.90153	0	0.882547	0
hsa-mir-615	hsa-mir-615-3p-miR	chr12:54427794..54427812:+	TCCGAGCCTGGGTCTCCCT	214	87	166	35	224	365	76	14	112	103	22	3	57	0	0	0	208.5	85.5	160	34.3333	219.833	356.167	76	13.25	109.143	99	22	3	56.125	0	0	0	34.0387	19.8459	20.2927	11.5985	88.3441	159.802	37.5647	7.35295	70.6552	43.3419	13.9445	1.21205	25.1526	0
hsa-mir-148b	hsa-mir-148b-5p-miR	chr12:54731023..54731046:+	GAAGTTCTGTTATACACTCAGGCT	790	403	1131	248	243	200	117	203	119	35	63	98	68	38	63	43	790	403	1131	248	242	199	117	203	119	35	63	96.75	68	38	63	43	125.657	91.9297	138.259	82.1838	95.8375	87.5627	57.8299	106.618	75.0712	14.7278	39.9321	39.5935	30.0066	5.31261
hsa-mir-148b	hsa-mir-148b-3p-miR	chr12:54731062..54731083:+	TCAGTGCATCACAGAACTTTGT	10642	5888	10564	2751	5160	7988	5368	4764	4960	3857	3356	5114	2165	3423	5091	5396	10592.9	5857.95	10511	2739	5142.25	7944.5	5340.5	4738.88	4913	3827.4	3333.53	5076.37	2153.64	3319.67	4973.1	5311.21	1692.71	1343.13	1291.4	911.643	2035.07	3497.25	2653.25	2502.1	3129.02	1623.01	2127.18	2066.14	955.357	478.555
hsa-Novel426	hsa-Novel426-3p-miR	chr12:54802586..54802606:-	CTCCCCTCCTTTCACCCACAG	0	0	0	0	0	1	1	0	0	0	0	0	0	0	0	0	0	0	0	0	0	1	1	0	0	0	0	0	0	0	0	0	0	0	0	0	0	0.437813	0.494272	0	0	0	0	0	0	0
hsa-Novel426	hsa-Novel426-5p-miR	chr12:54802635..54802655:-	GAAGGGGCCGTGGGTGGTGGA	0	0	0	0	0	0	0	0	0	0	1	0	0	0	0	0	0	0	0	0	0	0	0	0	0	0	1	0	0	0	0	0	0	0	0	0	0	0	0	0	0	0	0.633842	0	0	0
hsa-mir-1228	hsa-mir-1228-5p-miR	chr12:57588288..57588311:+	TGGGCGGGGGCAGGTGTGTGGTGG	0	0	1	0	0	0	1	0	0	0	0	0	0	4	1	0	0	0	1	0	0	0	1	0	0	0	0	0	0	4	1	0	0	0	0.122245	0	0	0	0.494272	0	0	0	0	0	0	0.559223
hsa-mir-1228	hsa-mir-1228-3p-miR	chr12:57588338..57588358:+	TCACACCTGCCTCGCCCCCCA	0	0	0	0	1	6	3	0	1	0	0	0	1	0	2	1	0	0	0	0	1	6	3	0	1	0	0	0	1	0	2	1	0	0	0	0	0.394393	2.62688	1.48282	0	0.63085	0	0	0	0.441274	0
hsa-Novel423	hsa-Novel423-3p-miR	chr12:57638009..57638029:-	TCTCCCTACTATCTTCCCTAG	0	0	0	0	0	0	0	0	0	0	2	0	0	0	0	0	0	0	0	0	0	0	0	0	0	0	2	0	0	0	0	0	0	0	0	0	0	0	0	0	0	0	1.26768	0	0	0
hsa-Novel423	hsa-Novel423-5p-miR	chr12:57638056..57638077:-	TAGGGTGGAGTGTGGGTTGAGT	2	0	0	0	0	0	0	0	0	1	0	0	0	0	0	0	2	0	0	0	0	0	0	0	0	1	0	0	0	0	0	0	0.318119	0	0	0	0	0	0	0	0	0.420795	0	0	0	0
hsa-mir-6758	hsa-mir-6758-5p-miR	chr12:57906471..57906495:+	TGGGCTAGAGAGGGGAAGGATGTGA	2	0	2	0	2	0	0	0	1	0	0	0	0	0	0	1	2	0	2	0	0.666667	0	0	0	1	0	0	0	0	0	0	1	0.318119	0	0.24449	0	0.788786	0	0	0	0.63085	0	0	0	0	0
hsa-mir-6758	hsa-mir-6758-3p-miR	chr12:57906514..57906533:+	ACTCATTCTCCTCTGTCCAG	4	3	8	0	0	2	0	4	0	1	0	1	0	0	0	0	4	3	8	0	0	2	0	4	0	1	0	1	0	0	0	0	0.636238	0.68434	0.977961	0	0	0.875627	0	2.10084	0	0.420795	0	0.404016	0	0
hsa-mir-616	hsa-mir-616-3p-miR	chr12:57912966..57912988:-	aagtcattggagggtttgagcag	8	1	9	1	0	0	0	5	1	4	0	3	9	1	5	4	5	0.5	4.33333	0.5	0	0	0	2.2	0.5	2	0	1.5	4.5	0.5	2.5	1.5	1.27248	0.228113	1.10021	0.331386	0	0	0	2.62605	0.63085	1.68318	0	1.21205	3.97146	0.139806
hsa-mir-616	hsa-mir-616-5p-miR	chr12:57913006..57913027:-	actcaaaacccttcagtgactt	0	0	0	0	0	8	2	21	2	5	7	8	4	1	3	2	0	0	0	0	0	2.53333	0.666667	6.56667	0.833333	1.66667	2.33333	2.5	1.33333	0.333333	1	0.666667	0	0	0	0	0	3.50251	0.988545	11.0294	1.2617	2.10398	4.4369	3.23212	1.76509	0.139806
hsa-mir-26a-2	hsa-mir-26a-2-3p-miR	chr12:58218403..58218424:-	CCTATTCTTGATTACTTGTTTC	17	18	12	32	4	14	7	0	6	5	9	16	13	0	3	4	17	18	12	32	4	14	7	0	6	5	9	16	13	0	3	4	2.70401	4.10604	1.46694	10.6044	1.57757	6.12939	3.45991	0	3.7851	2.10398	5.70458	6.46425	5.73656	0
hsa-mir-26a-2	hsa-mir-26a-2-5p-miR	chr12:58218441..58218462:-	TTCAAGTAATCCAGGATAGGCT	9779	8943	11784	4442	23662	40180	27133	10813	19697	51704	38844	42395	22985	23147	24784	18706	4881.53	4466.77	5885.12	2217.58	11769.3	20091	13593.9	5363.79	9855.64	25837.4	19397.4	20922.7	11508.4	11762.9	12503.9	9412.51	1555.44	2040.02	1440.54	1472.02	9332.13	17591.3	13411.1	5679.11	12425.9	21756.8	24621	17128.2	10142.7	3236.08
hsa-Novel207	hsa-Novel207-3p-miR	chr12:62995865..62995886:-	tctgatattccaatttaactgc	2	1	6	3	0	0	0	0	0	0	0	0	0	0	0	0	1	0.5	3.33333	1.33333	0	0	0	0	0	0	0	0	0	0	0	0	0.318119	0.228113	0.733471	0.994159	0	0	0	0	0	0	0	0	0	0
hsa-let-7i	hsa-let-7i-5p-miR	chr12:62997471..62997492:+	TGAGGTAGTAGTTTGTGCTGTT	13965	13096	15556	6331	170689	7917	11635	13194	13971	11034	10423	21781	38618	2580	3785	3539	13869.6	13043.9	15490.3	6302.54	169086	7874.58	11579.4	12959.9	13927.1	10985.2	10353.6	21406.4	38484.5	2502.24	3485.17	3262.37	2221.26	2987.37	1901.65	2098.01	67318.6	3466.17	5750.86	6929.63	8813.61	4643.05	6606.54	8799.86	17041.1	360.699
hsa-let-7i	hsa-let-7i-3p-miR	chr12:62997527..62997548:+	CTGCGCAAGCTACTGCCTTGCT	22	14	17	15	1362	49	135	56	90	79	67	120	303	5	16	3	22	14	17	15	1362	49	135	56	90	79	67	120	303	5	16	3	3.49931	3.19359	2.07817	4.97079	537.163	21.4529	66.7268	29.4118	56.7765	33.2428	42.4674	48.4819	133.706	0.699028
hsa-mir-6502	hsa-mir-6502-5p-miR	chr12:66644871..66644891:+	agctctagaaagattgttgaC	0	0	0	0	0	0	0	0	0	0	0	0	0	2	2	2	0	0	0	0	0	0	0	0	0	0	0	0	0	2	2	2	0	0	0	0	0	0	0	0	0	0	0	0	0	0.279611
hsa-Novel442	hsa-Novel442-5p-miR	chr12:67201760..67201781:+	TGTATTATAATAGCTAACTGTT	0	0	0	0	0	1	0	9	0	0	0	0	0	0	0	0	0	0	0	0	0	0.5	0	4.5	0	0	0	0	0	0	0	0	0	0	0	0	0	0.437813	0	4.7269	0	0	0	0	0	0
hsa-Novel430	hsa-Novel430-5p-miR	chr12:67201797..67201818:-	TGTATTATAATAGCTAACTGTT	0	0	0	0	0	1	0	9	0	0	0	0	0	0	0	0	0	0	0	0	0	0.5	0	4.5	0	0	0	0	0	0	0	0	0	0	0	0	0	0.437813	0	4.7269	0	0	0	0	0	0
hsa-mir-3913-2	hsa-mir-3913-2-5p-miR	chr12:69978526..69978547:+	TGGGACTGATCTTGATGTCTGC	46	43	72	38	2	0	1	0	0	4	7	2	4	0	2	1	22.8333	21.5	36	18.8333	1	0	0.5	0	0	2	3.5	1	2	0	1	0.5	7.31673	9.80887	8.80165	12.5927	0.788786	0	0.494272	0	0	1.68318	4.4369	0.808031	1.76509	0
hsa-mir-3913-1	hsa-mir-3913-1-3p-miR	chr12:69978528..69978549:-	TGGCAGACATCAAGATCAGTCC	2	4	2	0	0	0	0	0	0	3	0	2	5	0	2	1	1	2	1	0	0	0	0	0	0	1.5	0	0.833333	2.5	0	1	0.5	0.318119	0.912453	0.24449	0	0	0	0	0	0	1.26239	0	0.808031	2.20637	0
hsa-mir-3913-2	hsa-mir-3913-2-3p-miR	chr12:69978556..69978577:+	TGGCAGACATCAAGATCAGTCC	2	4	2	0	0	0	0	0	0	3	0	2	5	0	2	1	1	2	1	0	0	0	0	0	0	1.5	0	0.833333	2.5	0	1	0.5	0.318119	0.912453	0.24449	0	0	0	0	0	0	1.26239	0	0.808031	2.20637	0
hsa-mir-3913-1	hsa-mir-3913-1-5p-miR	chr12:69978558..69978579:-	TGGGACTGATCTTGATGTCTGC	46	43	72	38	2	0	1	0	0	4	7	2	4	0	2	1	22.8333	21.5	36	18.8333	1	0	0.5	0	0	2	3.5	1	2	0	1	0.5	7.31673	9.80887	8.80165	12.5927	0.788786	0	0.494272	0	0	1.68318	4.4369	0.808031	1.76509	0
hsa-Novel431	hsa-Novel431-3p-miR	chr12:72079721..72079741:-	TTAGTACCTATAATGTGCTAG	0	0	1	0	2	0	1	0	0	4	0	0	0	0	0	0	0	0	1	0	2	0	1	0	0	3.5	0	0	0	0	0	0	0	0	0.122245	0	0.788786	0	0.494272	0	0	1.68318	0	0	0	0
hsa-Novel434	hsa-Novel434-5p-miR	chr12:76049423..76049444:+	TTTGCCTTGGTCTTCAGAgatc	0	0	0	0	0	0	0	0	58	5	0	0	0	0	0	0	0	0	0	0	0	0	0	0	58	5	0	0	0	0	0	0	0	0	0	0	0	0	0	0	36.5893	2.10398	0	0	0	0
hsa-Novel434	hsa-Novel434-3p-miR	chr12:76049465..76049486:+	tCTGAAGACCAAGTCAGAGGCC	0	0	0	0	0	0	0	0	2	0	0	0	0	0	0	0	0	0	0	0	0	0	0	0	2	0	0	0	0	0	0	0	0	0	0	0	0	0	0	0	1.2617	0	0	0	0	0
hsa-Novel435	hsa-Novel435-3p-miR	chr12:76353186..76353207:+	AGTCTGCCAGAATTTGGGCTTT	1	2	3	0	0	0	0	0	0	0	0	3	0	0	0	0	1	2	3	0	0	0	0	0	0	0	0	3	0	0	0	0	0.159059	0.456227	0.366735	0	0	0	0	0	0	0	0	1.21205	0	0
hsa-mir-1252	hsa-mir-1252-5p-miR	chr12:79813041..79813062:+	AGAAGGAAATTGAATTCATTTA	6	6	11	3	0	8	0	0	4	18	0	2	0	0	4	5	5	5	6.33333	2	0	7.2	0	0	4	15.6667	0	1.33333	0	0	2.5	4.5	0.954356	1.36868	1.3447	0.994159	0	3.50251	0	0	2.5234	7.57431	0	0.808031	0	0
hsa-mir-1252	hsa-mir-1252-3p-miR	chr12:79813078..79813099:+	AATGAGCTTAATTTCCTTTTTT	0	0	0	0	0	0	0	0	0	0	0	1	0	0	0	0	0	0	0	0	0	0	0	0	0	0	0	1	0	0	0	0	0	0	0	0	0	0	0	0	0	0	0	0.404016	0	0
hsa-Novel95	hsa-Novel95-5p-miR	chr12:81300390..81300410:-	tcTGGCTCCTTTCTAATCACT	2	2	2	2	0	0	0	0	0	0	0	1	0	0	0	0	2	2	2	2	0	0	0	0	0	0	0	1	0	0	0	0	0.318119	0.456227	0.24449	0.662772	0	0	0	0	0	0	0	0.404016	0	0
hsa-mir-618	hsa-mir-618-3p-miR	chr12:81329533..81329552:-	TCAGGAGACAAGCAGGTTTA	0	0	1	2	0	0	0	0	0	0	0	1	0	4	0	2	0	0	1	2	0	0	0	0	0	0	0	1	0	4	0	2	0	0	0.122245	0.662772	0	0	0	0	0	0	0	0.404016	0	0.559223
hsa-mir-618	hsa-mir-618-5p-miR	chr12:81329575..81329597:-	AAACTCTACTTGTCCTTCTGAGT	97	111	109	50	0	69	33	164	36	0	0	263	0	6	12	31	95.8333	109.667	108	49.5	0	69	32.5	163.5	36	0	0	260.5	0	6	5.33333	17.8333	15.4288	25.3206	13.3247	16.5693	0	30.2091	16.311	86.1346	22.7106	0	0	106.256	0	0.838834
hsa-mir-4699	hsa-mir-4699-5p-miR	chr12:81552176..81552197:+	AGAAGATTGCAGAGTAAGTTCC	0	0	1	0	0	0	0	0	0	0	0	0	0	1	15	7	0	0	1	0	0	0	0	0	0	0	0	0	0	1	15	7	0	0	0.122245	0	0	0	0	0	0	0	0	0	0	0.139806
hsa-mir-3059-Novel	hsa-mir-3059-Novel-5p-miR	chr12:87138892..87138913:-	TTTCCTCTCTGCCCCATAGGGT	0	0	0	0	0	37	0	0	0	0	0	0	0	0	0	0	0	0	0	0	0	36	0	0	0	0	0	0	0	0	0	0	0	0	0	0	0	16.1991	0	0	0	0	0	0	0	0
hsa-Novel208	hsa-Novel208-5p-miR	chr12:95634764..95634785:-	TGGATGTGAGCAGCgctactgg	3	0	4	1	0	1	0	0	0	0	0	0	0	0	0	0	3	0	4	1	0	1	0	0	0	0	0	0	0	0	0	0	0.477178	0	0.488981	0.331386	0	0.437813	0	0	0	0	0	0	0	0
hsa-mir-331	hsa-mir-331-5p-miR	chr12:95702221..95702241:+	CTAGGTATGGTCCCAGGGATC	227	214	300	90	73	39	45	94	36	62	82	23	18	2	0	1	226.25	214	298.476	90	73	39	45	93.5	36	61.25	82	23	18	2	0	1	36.1065	48.8163	36.6735	29.8248	28.7907	17.0747	22.2423	49.3698	22.7106	26.0893	51.9751	9.29236	7.94292	0.279611
hsa-mir-331	hsa-mir-331-3p-miR	chr12:95702256..95702276:+	GCCCCTGGGCCTATCCTAGAA	235	114	191	107	714	1004	627	1162	686	773	1439	702	262	80	61	26	235	114	191	107	714	1001.17	626.5	1154.75	685.5	770.533	1424.94	699.167	261.333	80	61	26	37.379	26.0049	23.3488	35.4583	281.597	439.565	309.909	610.295	432.763	325.275	912.099	283.619	115.614	11.1845
hsa-mir-135a-2	hsa-mir-135a-2-5p-miR	chr12:97957612..97957634:+	TATGGCTTTTTATTCCTATGTGA	21	36	33	25	0	53	5	1	174	32	34	7469	7	1	1	0	9	17.75	15.5	11.75	0	24.5	2.16667	0.5	85.1667	14.95	16.75	3544.23	3.16667	0.5	0.5	0	3.34025	8.21208	4.03409	8.28466	0	23.2041	2.47136	0.525211	109.768	13.4654	21.5506	3017.59	3.08891	0.139806
hsa-mir-135a-2	hsa-mir-135a-2-3p-miR	chr12:97957650..97957671:+	ATGTAGGGATGGAAGCCATGAA	32	45	18	31	0	0	0	0	3	0	0	186	0	0	0	2	29.5	44.5	17.5	29.5	0	0	0	0	3	0	0	183	0	0	0	2	5.0899	10.2651	2.20041	10.273	0	0	0	0	1.89255	0	0	75.1469	0	0
hsa-mir-3922	hsa-mir-3922-5p-miR	chr12:104985423..104985443:+	TCAAGGCCAGAGGTCCCACAG	0	0	0	0	0	0	0	0	0	0	0	0	2	0	0	0	0	0	0	0	0	0	0	0	0	0	0	0	2	0	0	0	0	0	0	0	0	0	0	0	0	0	0	0	0.882547	0
hsa-mir-3922	hsa-mir-3922-3p-miR	chr12:104985463..104985484:+	TGTGGGACTTCTGGCCTTGACT	0	2	2	0	1	3	0	0	0	1	0	0	3	0	0	0	0	2	2	0	1	3	0	0	0	1	0	0	3	0	0	0	0	0.456227	0.24449	0	0.394393	1.31344	0	0	0	0.420795	0	0	1.32382	0
hsa-mir-548-Novel17	hsa-mir-548-Novel17-3p-miR	chr12:105127411..105127432:+	gtaaaactgcaattacttttgc	0	0	1	0	2	0	0	14	3	2	0	0	0	0	0	0	0	0	0.111111	0	0.211111	0	0	1.52222	0.311111	0.222222	0	0	0	0	0	0	0	0	0.122245	0	0.788786	0	0	7.35295	1.89255	0.84159	0	0	0	0
hsa-Novel437	hsa-Novel437-5p-miR	chr12:105394379..105394400:+	CCACCCATACTGCAGCAAAAGT	0	0	0	0	0	2	0	0	0	0	0	0	0	1	0	0	0	0	0	0	0	2	0	0	0	0	0	0	0	1	0	0	0	0	0	0	0	0.875627	0	0	0	0	0	0	0	0.139806
hsa-Novel437	hsa-Novel437-3p-miR	chr12:105394416..105394437:+	ttttgctgcagtgtggatggta	0	0	0	0	0	3	1	0	0	0	0	0	0	0	0	0	0	0	0	0	0	1.5	0.2	0	0	0	0	0	0	0	0	0	0	0	0	0	0	1.31344	0.494272	0	0	0	0	0	0	0
hsa-Novel97	hsa-Novel97-3p-miR	chr12:108141104..108141123:-	TAGGTCACTGGGGTCAGAGC	10	8	8	3	1	2	0	1	0	0	0	0	0	0	0	2	7	6.33333	6	2.5	1	1.5	0	1	0	0	0	0	0	0	0	1	1.59059	1.82491	0.977961	0.994159	0.394393	0.875627	0	0.525211	0	0	0	0	0	0
hsa-Novel443	hsa-Novel443-5p-miR	chr12:110906561..110906581:+	CCCGCTCTCCCGAAGCTGTTC	0	1	0	0	1	2	1	0	0	1	1	0	4	0	1	0	0	1	0	0	1	2	1	0	0	1	1	0	4	0	1	0	0	0.228113	0	0	0.394393	0.875627	0.494272	0	0	0.420795	0.633842	0	1.76509	0
hsa-Novel443	hsa-Novel443-3p-miR	chr12:110906588..110906606:+	TGTCCGAACGGCTTCGGAG	0	0	0	0	0	0	3	0	0	0	0	0	0	0	0	0	0	0	0	0	0	0	3	0	0	0	0	0	0	0	0	0	0	0	0	0	0	0	1.48282	0	0	0	0	0	0	0
hsa-mir-6760	hsa-mir-6760-5p-miR	chr12:111741951..111741973:+	CAGGGAGAAGGTGGAAGTGCAGA	0	0	0	0	0	0	0	0	0	0	0	0	0	7	2	2	0	0	0	0	0	0	0	0	0	0	0	0	0	6.33333	2	2	0	0	0	0	0	0	0	0	0	0	0	0	0	0.978639
hsa-mir-6760	hsa-mir-6760-3p-miR	chr12:111741992..111742013:+	CACACTGTCCCCTTCTCCCCAG	0	0	0	0	0	0	0	0	0	0	0	0	0	0	1	1	0	0	0	0	0	0	0	0	0	0	0	0	0	0	1	1	0	0	0	0	0	0	0	0	0	0	0	0	0	0
hsa-mir-6761	hsa-mir-6761-5p-miR	chr12:112237643..112237664:+	TCTGAGAGAGCTCGATGGCAGG	0	1	1	0	0	0	0	0	0	1	2	0	0	14	49	31	0	1	1	0	0	0	0	0	0	1	2	0	0	14	49	31	0	0.228113	0.122245	0	0	0	0	0	0	0.420795	1.26768	0	0	1.95728
hsa-mir-6761	hsa-mir-6761-3p-miR	chr12:112237684..112237705:+	CCTCCTACGCTGCTCTCTCACT	0	0	0	0	0	0	0	0	0	0	0	0	0	0	2	1	0	0	0	0	0	0	0	0	0	0	0	0	0	0	2	1	0	0	0	0	0	0	0	0	0	0	0	0	0	0
hsa-mir-3657	hsa-mir-3657-3p-miR	chr12:112475431..112475452:-	ttgtgtcccattattggtgatt	0	0	0	0	6	9	3	18	1	4	9	2	2	0	0	0	0	0	0	0	6	7.5	2	12.5	0.5	3.5	7.5	1	1.5	0	0	0	0	0	0	0	2.36636	3.94032	1.48282	9.4538	0.63085	1.68318	5.70458	0.808031	0.882547	0
hsa-mir-3657	hsa-mir-3657-5p-miR	chr12:112475464..112475487:-	tcaccaataatgggacactaatgt	0	0	0	1	3	1	0	0	0	2	1	0	1	0	0	0	0	0	0	0.5	1.5	1	0	0	0	2	0.333333	0	1	0	0	0	0	0	0	0.331386	1.18318	0.437813	0	0	0	0.84159	0.633842	0	0.441274	0
hsa-Novel94	hsa-Novel94-5p-miR	chr12:113718838..113718859:-	TTGAGAATCTAGACGTGTAAGA	3	0	0	1	0	0	0	0	1	0	0	0	0	0	0	0	3	0	0	1	0	0	0	0	1	0	0	0	0	0	0	0	0.477178	0	0	0.331386	0	0	0	0	0.63085	0	0	0	0	0
hsa-Novel96	hsa-Novel96-3p-miR	chr12:116429177..116429199:-	TTGGGAAGAATTCTGATATTGGT	48	29	88	25	0	0	1	0	0	1	2	4	0	0	1	0	48	29	88	25	0	0	1	0	0	1	2	4	0	0	1	0	7.63485	6.61529	10.7576	8.28466	0	0	0.494272	0	0	0.420795	1.26768	1.61606	0	0
hsa-mir-4700	hsa-mir-4700-5p-miR	chr12:121161005..121161025:+	TCTGGGGATGAGGACAGTGTG	1	1	2	0	0	0	2	0	0	0	0	0	0	2	2	1	1	1	2	0	0	0	2	0	0	0	0	0	0	2	2	1	0.159059	0.228113	0.24449	0	0	0	0.988545	0	0	0	0	0	0	0.279611
hsa-Novel440	hsa-Novel440-5p-miR	chr12:123180473..123180494:+	accagaagcctggcttgtcaga	0	0	0	0	0	3	2	0	0	0	2	0	0	0	0	0	0	0	0	0	0	1.5	1	0	0	0	1	0	0	0	0	0	0	0	0	0	0	1.31344	0.988545	0	0	0	1.26768	0	0	0
hsa-Novel440	hsa-Novel440-3p-miR	chr12:123180518..123180534:+	taccagatttctgggtt	0	0	0	0	0	3	0	0	0	0	0	0	0	0	0	0	0	0	0	0	0	0.6	0	0	0	0	0	0	0	0	0	0	0	0	0	0	0	1.31344	0	0	0	0	0	0	0	0
hsa-Novel439	hsa-Novel439-5p-miR	chr12:123193898..123193919:+	accagaagcctggcttgtcaga	0	0	0	0	0	3	2	0	0	0	2	0	0	0	0	0	0	0	0	0	0	1.5	1	0	0	0	1	0	0	0	0	0	0	0	0	0	0	1.31344	0.988545	0	0	0	1.26768	0	0	0
hsa-Novel439	hsa-Novel439-3p-miR	chr12:123193943..123193959:+	taccagatttctgggtt	0	0	0	0	0	3	0	0	0	0	0	0	0	0	0	0	0	0	0	0	0	0.6	0	0	0	0	0	0	0	0	0	0	0	0	0	0	0	1.31344	0	0	0	0	0	0	0	0
hsa-Novel421	hsa-Novel421-3p-miR	chr12:124921988..124922009:-	CCCCCTTTCCCTGAGCCTGCAT	0	0	0	0	0	3	0	0	0	0	2	1	0	0	0	0	0	0	0	0	0	3	0	0	0	0	2	1	0	0	0	0	0	0	0	0	0	1.31344	0	0	0	0	1.26768	0.404016	0	0
hsa-Novel421	hsa-Novel421-5p-miR	chr12:124922026..124922048:-	CCAGGCTCAGGGAAACTGAGACA	0	1	0	0	0	2	0	0	0	0	0	0	0	0	0	0	0	0.5	0	0	0	2	0	0	0	0	0	0	0	0	0	0	0	0.228113	0	0	0	0.875627	0	0	0	0	0	0	0	0
as-hsa-mir-5188	as-hsa-mir-5188-3p-miR	chr12:125400110..125400131:-	ATCGTACCCATTGAAACCAGAG	0	0	1	0	1	1	0	0	0	0	0	0	0	0	0	0	0	0	1	0	1	1	0	0	0	0	0	0	0	0	0	0	0	0	0.122245	0	0.394393	0.437813	0	0	0	0	0	0	0	0
hsa-Novel445	hsa-Novel445-3p-miR	chr12:132277162..132277184:+	GTGTTCACAGATCAGTACTGGTG	0	1	1	0	0	0	0	5	0	1	0	0	0	0	0	0	0	0.333333	0.166667	0	0	0	0	1.66667	0	0.333333	0	0	0	0	0	0	0	0.228113	0.122245	0	0	0	0	2.62605	0	0.420795	0	0	0	0
hsa-Novel212	hsa-Novel212-3p-miR	chr12:132393421..132393442:+	TCCTGACGCTTCTCTCCCGCAG	1	2	2	0	0	0	0	0	1	0	2	3	0	0	1	1	1	2	2	0	0	0	0	0	1	0	2	3	0	0	1	1	0.159059	0.456227	0.24449	0	0	0	0	0	0.63085	0	1.26768	1.21205	0	0
hsa-Novel98	hsa-Novel98-3p-miR	chr12:132394778..132394798:+	CACTCCTCCTTCCTCCTGCAG	1	0	0	0	0	0	0	0	0	0	0	1	0	0	0	0	1	0	0	0	0	0	0	0	0	0	0	1	0	0	0	0	0.159059	0	0	0	0	0	0	0	0	0	0	0.404016	0	0
hsa-Novel93	hsa-Novel93-3p-miR	chr12:133252104..133252124:-	TCTGTCCTCTTTCCAACCCAG	2	0	2	0	0	0	0	0	6	0	0	0	0	0	0	0	2	0	2	0	0	0	0	0	6	0	0	0	0	0	0	0	0.318119	0	0.24449	0	0	0	0	0	3.7851	0	0	0	0	0
hsa-Novel93	hsa-Novel93-5p-miR	chr12:133252161..133252182:-	TGGGTCTGAGGGAGGAATGGAG	0	0	0	0	0	0	1	0	0	0	0	0	0	0	0	0	0	0	0	0	0	0	1	0	0	0	0	0	0	0	0	0	0	0	0	0	0	0	0.494272	0	0	0	0	0	0	0
hsa-Novel513	hsa-Novel513-5p-miR	chr13:20180282..20180302:+	TGGAGTTGGCATTGGAAGCAG	1	1	0	0	0	0	0	0	0	0	0	0	5	0	0	0	0.25	1	0	0	0	0	0	0	0	0	0	0	4.5	0	0	0	0.159059	0.228113	0	0	0	0	0	0	0	0	0	0	2.20637	0
hsa-Novel119	hsa-Novel119-5p-miR	chr13:21277872..21277893:+	cggcTCggggcggcggcggcgg	402	13	10	745	1	0	0	0	1	0	0	0	0	12	0	1	98.7766	4.95119	2.37063	247.841	0.333333	0	0	0	1	0	0	0	0	2.38333	0	0.111111	63.9419	2.96547	1.22245	246.883	0.394393	0	0	0	0.63085	0	0	0	0	1.67767
hsa-Novel119	hsa-Novel119-3p-miR	chr13:21277914..21277930:+	gccggcgccgggctggg	1	0	0	0	0	0	0	0	0	0	0	0	0	0	0	0	1	0	0	0	0	0	0	0	0	0	0	0	0	0	0	0	0.159059	0	0	0	0	0	0	0	0	0	0	0	0	0
hsa-Novel511	hsa-Novel511-3p-miR	chr13:21974150..21974171:+	caaccactaaactgcttcctgt	0	0	0	0	0	0	0	0	3	0	4	0	1	0	0	0	0	0	0	0	0	0	0	0	3	0	4	0	1	0	0	0	0	0	0	0	0	0	0	0	1.89255	0	2.53537	0	0.441274	0
hsa-mir-2276	hsa-mir-2276-5p-miR	chr13:24736570..24736591:+	GCCCTCTGTCACCTTGCAGACG	4	1	2	1	0	0	1	0	0	2	0	0	0	0	0	0	4	1	2	1	0	0	1	0	0	2	0	0	0	0	0	0	0.636238	0.228113	0.24449	0.331386	0	0	0.494272	0	0	0.84159	0	0	0	0
hsa-mir-2276	hsa-mir-2276-3p-miR	chr13:24736608..24736629:+	TCTGCAAGTGTCAGAGGCGAGG	37	27	41	4	1	4	4	3	8	6	1	2	0	0	0	0	37	27	41	4	1	4	4	3	8	6	1	2	0	0	0	0	5.8852	6.15906	5.01205	1.32554	0.394393	1.75125	1.97709	1.57563	5.0468	2.52477	0.633842	0.808031	0	0
hsa-Novel226	hsa-Novel226-3p-miR	chr13:33864662..33864684:-	GATCTGGACCAAGCTCTTTCATG	0	0	2	0	0	0	0	0	0	0	0	0	0	0	0	0	0	0	2	0	0	0	0	0	0	0	0	0	0	0	0	0	0	0	0.24449	0	0	0	0	0	0	0	0	0	0	0
hsa-Novel226	hsa-Novel226-5p-miR	chr13:33864696..33864716:-	GATGAGAGCTGTGGTCTGGAG	4	1	7	1	0	0	0	0	0	0	0	0	0	0	0	0	4	1	7	1	0	0	0	0	0	0	0	0	0	0	0	0	0.636238	0.228113	0.855716	0.331386	0	0	0	0	0	0	0	0	0	0
hsa-mir-320d-1	hsa-mir-320d-1-3p-miR	chr13:41301965..41301982:-	AAAAGCTGGGTTGAGAGG	1329	396	573	161	3856	2583	3543	2453	1417	2633	2018	1107	2952	2246	3373	6340	185.525	59.4877	85.7881	23.429	542.508	363.667	486.196	369.915	196.416	356.392	273.51	159.777	394.013	401.382	571.889	1058.6	211.39	90.3329	70.0465	53.3532	1520.78	1130.87	1751.21	1288.34	893.915	1107.95	1279.09	447.245	1302.64	314.003
hsa-mir-3168	hsa-mir-3168-5p-miR	chr13:41675212..41675228:-	gagttctacagtcagac	0	3	2	0	1	0	0	330	0	0	1	124	0	226	122	60	0	1.5	0.7	0	0.5	0	0	166	0	0	0.5	62	0	115.167	64.3333	31.5	0	0.68434	0.24449	0	0.394393	0	0	173.32	0	0	0.633842	50.0979	0	31.5961
hsa-mir-5006	hsa-mir-5006-3p-miR	chr13:42142442..42142462:-	TTTCCCTTTCCATCCTGGCAG	0	1	2	0	0	0	1	0	0	0	1	0	0	1	0	0	0	1	2	0	0	0	1	0	0	0	1	0	0	1	0	0	0	0.228113	0.24449	0	0	0	0.494272	0	0	0	0.633842	0	0	0.139806
hsa-Novel116	hsa-Novel116-5p-miR	chr13:42238086..42238107:-	cctcatgtaacttactgaatac	2	0	0	0	0	0	0	0	0	0	0	0	0	0	0	0	2	0	0	0	0	0	0	0	0	0	0	0	0	0	0	0	0.318119	0	0	0	0	0	0	0	0	0	0	0	0	0
hsa-Novel505	hsa-Novel505-3p-miR	chr13:48602649..48602670:-	Ttgttttcaacttacaatgggt	0	0	1	0	0	0	1	6	0	2	0	0	1	0	0	0	0	0	0.333333	0	0	0	0.5	2.33333	0	1	0	0	0.5	0	0	0	0	0	0.122245	0	0	0	0.494272	3.15127	0	0.84159	0	0	0.441274	0
hsa-mir-3613	hsa-mir-3613-3p-miR	chr13:50570564..50570585:-	ACAAAAAAAAAAGCCCAACCCT	1	0	1	0	14	30	7	3	7	13	4	14	16	0	11	6	0.2	0	0.333333	0	13	29.5	7	3	5.4	12.3333	4	9.46667	13.2333	0	3.13333	3.6	0.159059	0	0.122245	0	5.5215	13.1344	3.45991	1.57563	4.41595	5.47034	2.53537	5.65622	7.06038	0
hsa-mir-3613	hsa-mir-3613-5p-miR	chr13:50570601..50570622:-	TGTTGTACTTTTTTTTTTGTTC	24	14	27	3	18	61	6	8	16	29	26	22	80	2	3	3	24	14	25.5833	2.5	16.5333	60.25	6	8	16	29	24.7	20.7	77.1	1.5	3	2.2	3.81743	3.19359	3.30062	0.994159	7.09908	26.7066	2.96563	4.20169	10.0936	12.2031	16.4799	8.88834	35.3019	0.279611
hsa-mir-16-1	hsa-mir-16-1-3p-miR	chr13:50623120..50623142:-	CCAGTATTAACTGTGCTGCTGAA	16	31	25	16	100	35	61	57	81	105	87	49	64	1	3	6	16	31	25	16	100	35	61	57	81	105	87	48.5	64	1	3	6	2.54495	7.07151	3.05613	5.30218	39.4393	15.3235	30.1506	29.937	51.0989	44.1835	55.1443	19.7968	28.2415	0.139806
hsa-mir-16-1	hsa-mir-16-1-5p-miR	chr13:50623163..50623184:-	TAGCAGCACGTAAATATTGGCG	3039	2617	4289	1242	41722	52740	41575	19326	45005	40784	28163	29543	54828	2833	9900	6475	1519.66	1307.77	2146.56	621.167	20700	26295.4	20824.8	9550.82	22489.7	20382.4	14054.5	14563.9	27477.4	1426.7	4943.23	3234.13	483.381	596.973	524.309	411.582	16454.9	23090.3	20549.4	10150.2	28391.4	17161.7	17850.9	11935.8	24194.1	396.069
hsa-mir-15a	hsa-mir-15a-3p-miR	chr13:50623266..50623287:-	CAGGCCATATTGTGCTGCCTCA	0	1	0	0	17	21	12	3	10	25	28	10	17	0	2	3	0	1	0	0	16.5	21	12	3	10	25	28	10	16.5	0	2	3	0	0.228113	0	0	6.70468	9.19408	5.93127	1.57563	6.3085	10.5199	17.7476	4.04016	7.50165	0
hsa-mir-15a	hsa-mir-15a-5p-miR	chr13:50623303..50623324:-	TAGCAGCACATAATGGTTTGTG	2021	1266	2766	555	9491	9443	6507	4346	6459	9063	5893	9137	7593	464	2027	1470	1988.64	1243	2735.49	544.5	8234.87	8170.79	5212.46	3414.24	5500.5	7722.49	5066.38	6545.45	6381.03	242.058	1031.16	746.797	321.459	288.791	338.13	183.919	3743.19	4134.27	3216.23	2282.57	4074.66	3813.67	3735.23	3691.49	3350.59	64.8698
hsa-Novel507	hsa-Novel507-3p-miR	chr13:51904918..51904938:-	CACAGACTTGGTGCCCAGTGC	0	0	0	0	0	1	0	0	0	0	3	0	0	0	0	0	0	0	0	0	0	1	0	0	0	0	3	0	0	0	0	0	0	0	0	0	0	0.437813	0	0	0	0	1.90153	0	0	0
hsa-Novel507	hsa-Novel507-5p-miR	chr13:51904958..51904979:-	ACCTGGACACAATGTCTGTGTG	0	0	0	0	0	10	0	0	0	0	4	0	0	0	0	0	0	0	0	0	0	10	0	0	0	0	4	0	0	0	0	0	0	0	0	0	0	4.37813	0	0	0	0	2.53537	0	0	0
hsa-Novel118	hsa-Novel118-3p-miR	chr13:55161809..55161830:+	GTTCATAGATTTCGTGTGTGTG	5	12	10	1	0	0	0	0	0	0	0	1	0	0	0	0	5	12	10	1	0	0	0	0	0	0	0	1	0	0	0	0	0.795297	2.73736	1.22245	0.331386	0	0	0	0	0	0	0	0.404016	0	0
hsa-Novel117	hsa-Novel117-5p-miR	chr13:55195301..55195322:+	agagggaccagaacatactgtg	11	6	9	6	0	0	0	0	0	0	0	1	0	0	0	1	7	3.83333	6.5	3.83333	0	0	0	0	0	0	0	1	0	0	0	0.5	1.74965	1.36868	1.10021	1.98832	0	0	0	0	0	0	0	0.404016	0	0
hsa-Novel115	hsa-Novel115-5p-miR	chr13:55195339..55195360:-	agagggaccagaacatactgtg	8	4	5	4	0	0	0	0	0	0	0	0	0	0	0	1	4	1.83333	2.5	1.83333	0	0	0	0	0	0	0	0	0	0	0	0.5	1.27248	0.912453	0.611226	1.32554	0	0	0	0	0	0	0	0	0	0
hsa-Novel227	hsa-Novel227-3p-miR	chr13:59092975..59092995:-	tagctgatcagagtgatgttg	21	25	38	12	11	30	7	140	2	18	11	156	5	3	3	4	9.38889	12.1111	18.8667	6	5.42222	14.5778	2.86111	64.3833	1	7.73333	4.4	69.4056	2.83333	1.5	1.5	2	3.34025	5.70283	4.64531	3.97663	4.33832	13.1344	3.45991	73.5295	1.2617	7.57431	6.97227	63.0264	2.20637	0.419417
hsa-Novel509	hsa-Novel509-5p-miR	chr13:76353265..76353285:+	ATTAATCCTCAAGCCTGTACA	0	0	0	0	0	0	0	5	0	0	0	0	0	0	0	0	0	0	0	0	0	0	0	5	0	0	0	0	0	0	0	0	0	0	0	0	0	0	0	2.62605	0	0	0	0	0	0
hsa-Novel228	hsa-Novel228-3p-miR	chr13:80205544..80205565:-	caagttggaaatctagtcttct	1	1	2	1	0	0	0	0	0	0	0	0	0	0	0	0	1	1	2	1	0	0	0	0	0	0	0	0	0	0	0	0	0.159059	0.228113	0.24449	0.331386	0	0	0	0	0	0	0	0	0	0
hsa-Novel510	hsa-Novel510-5p-miR	chr13:81923604..81923625:+	TGAAAGTTCCTAATGTGGCTAT	0	0	0	0	0	5	0	0	0	0	0	0	0	0	0	0	0	0	0	0	0	5	0	0	0	0	0	0	0	0	0	0	0	0	0	0	0	2.18907	0	0	0	0	0	0	0	0
hsa-mir-17	hsa-mir-17-5p-miR	chr13:92002872..92002894:+	CAAAGTGCTTACAGTGCAGGTAG	6933	3018	10129	1593	35973	17762	28645	10427	17161	29967	16103	5502	8278	371	1401	1240	6867.67	2992.64	10047.9	1577.5	35271.7	17541	28276.3	10139.2	16962	29542.7	15902.3	5265.21	7546.55	350.833	1232.08	1114.12	1102.76	688.446	1238.22	527.898	14187.5	7776.44	14158.4	5476.37	10826	12610	10206.8	2222.89	3652.86	51.8679
hsa-mir-17	hsa-mir-17-3p-miR	chr13:92002909..92002931:+	ACTGCAGTGAAGGCACTTGTAGC	234	250	406	95	538	515	853	206	752	308	426	49	259	219	809	516	233.333	250	404.4	94.5	535.425	509.843	850.825	203.625	751	308	423.893	48.25	255.571	218.5	795.95	499.45	37.2199	57.0283	49.6315	31.4817	212.184	225.474	421.614	108.193	474.399	129.605	270.017	19.7968	114.29	30.6174
hsa-mir-18a	hsa-mir-18a-5p-miR	chr13:92003010..92003032:+	TAAGGTGCATCTAGTGCAGATAG	1505	856	2393	418	5000	3635	5904	1716	2687	5050	2584	577	1136	17	71	50	850	494.5	1326	237.5	2888.62	2037.39	3402.63	993.801	1642.57	2831.64	1493.67	332.8	675.833	9.5	41.5	26.5	239.384	195.265	292.533	138.519	1971.97	1591.45	2918.18	901.262	1695.09	2125.01	1637.85	233.117	501.287	2.3767
hsa-mir-18a	hsa-mir-18a-3p-miR	chr13:92003051..92003073:+	ACTGCCCTAAGTGCTCCTTCTGG	74	24	65	14	288	195	227	107	174	137	95	31	50	0	0	2	73.5	24	65	14	288	195	226.5	106.5	174	136.5	95	31	49.5	0	0	2	11.7704	5.47472	7.94593	4.63941	113.585	85.3736	112.2	56.1976	109.768	57.6489	60.215	12.5245	22.0637	0
hsa-mir-19a	hsa-mir-19a-5p-miR	chr13:92003158..92003177:+	AGTTTTGCATAGTTGCACTA	0	0	0	0	76	25	55	26	39	50	12	3	16	0	5	4	0	0	0	0	74.75	22.8333	52.1111	24.5833	38.5	49	12	3	16	0	5	4	0	0	0	0	29.9739	10.9453	27.185	13.6555	24.6032	21.0398	7.60611	1.21205	7.06038	0
hsa-mir-19a	hsa-mir-19a-3p-miR	chr13:92003193..92003215:+	TGTGCAAATCTATGCAAAACTGA	341	210	401	79	6870	3952	4267	2025	2515	4797	2209	493	2625	2	20	11	340	210	401	79	6829.06	3931.08	4249.5	2012.67	2506	4764.7	2191	489.7	2614	2	19.5	11	54.2393	47.9038	49.0203	26.1795	2709.48	1730.24	2109.06	1063.55	1586.59	2018.55	1400.16	199.18	1158.34	0.279611
hsa-mir-20a	hsa-mir-20a-5p-miR	chr13:92003326..92003348:+	TAAAGTGCTTATAGTGCAGGTAG	10741	6557	16338	3749	23939	12170	16659	4322	9110	22445	9584	2758	5616	194	707	570	10718.3	6546.92	16314.8	3745	23769.2	12104.1	16581.8	4273.61	9075.23	22339.6	9539.96	2699.84	5590.25	192.5	702.792	568.333	1708.46	1495.74	1997.24	1242.37	9441.38	5328.19	8234.08	2269.96	5747.05	9444.74	6074.75	1114.28	2478.19	27.1223
hsa-mir-20a	hsa-mir-20a-3p-miR	chr13:92003362..92003383:+	ACTGCATTATGAGCACTTAAAG	12	6	17	6	244	172	371	154	237	343	134	118	175	3	17	14	12	6	16	5.5	211	144	324.658	137.5	202.4	311.5	108.6	100.917	154.5	3	17	14	1.90871	1.36868	2.07817	1.98832	96.2319	75.3039	183.375	80.8825	149.512	144.333	84.9349	47.6738	77.2229	0.419417
hsa-mir-19b-1	hsa-mir-19b-1-5p-miR	chr13:92003461..92003483:+	AGTTTTGCAGGTTTGCATCCAGC	6	5	2	7	533	185	232	86	152	341	105	32	109	0	2	2	6	5	2	6.5	516.143	183.5	229.333	83.75	150	338.5	105	32	108.5	0	2	2	0.954356	1.14057	0.24449	2.3197	210.212	80.9955	114.671	45.1681	95.8893	143.491	66.5535	12.9285	48.0988	0
hsa-mir-19b-1	hsa-mir-19b-1-3p-miR	chr13:92003499..92003521:+	TGTGCAAATCCATGCAAAACTGA	690	378	728	186	13619	8213	10774	4394	5192	11250	6581	1512	10017	80	189	138	345	189	363.583	93	6799.68	4103.75	5379.48	2191.45	2594.08	5618.04	3287.03	750.283	5005.76	39.8333	93.75	68.25	109.751	86.2268	88.9945	61.6378	5371.24	3595.76	5325.29	2307.78	3275.38	4733.94	4171.32	610.872	4420.24	11.1845
hsa-mir-92a-1	hsa-mir-92a-1-5p-miR	chr13:92003578..92003600:+	AGGTTGGGATCGGTTGCAATGCT	33	44	31	19	126	91	157	39	99	163	59	22	69	197	235	202	33	44	31	19	126	91	157	39	99	163	59	22	69	197	235	202	5.24896	10.037	3.7896	6.29634	49.6935	39.841	77.6008	20.4832	62.4542	68.5896	37.3967	8.88834	30.4479	27.5417
hsa-mir-92a-1	hsa-mir-92a-1-3p-miR	chr13:92003615..92003636:+	TATTGCACTTGTCCCGGCCTGT	16346	10804	18024	7003	16824	5069	13084	5815	8394	16490	6658	2048	7238	3980	4597	5214	8180.83	5415.75	9027.12	3515.25	8436.1	2542.35	6618.83	2916.58	4225.85	8326.47	3336.11	1028.62	3702.21	2006.82	2325.11	2622.39	2599.98	2464.54	2203.35	2320.7	6635.27	2219.28	6467.06	3054.1	5295.36	6938.91	4220.12	827.424	3193.94	556.426
hsa-mir-548as	hsa-mir-548as-3p-miR	chr13:93142452..93142473:+	taaaacccacaattatgtttgt	0	0	0	0	59	6	0	0	0	0	0	0	0	0	0	0	0	0	0	0	58	6	0	0	0	0	0	0	0	0	0	0	0	0	0	0	23.2692	2.62688	0	0	0	0	0	0	0	0
hsa-mir-3170	hsa-mir-3170-5p-miR	chr13:98860787..98860808:+	CTGGGGTTCTGAGACAGACAGT	3	3	2	2	0	0	0	0	0	0	1	0	0	2	4	8	3	3	2	2	0	0	0	0	0	0	1	0	0	2	4	8	0.477178	0.68434	0.24449	0.662772	0	0	0	0	0	0	0.633842	0	0	0.279611
as-hsa-mir-3170	as-hsa-mir-3170-5p-miR	chr13:98860841..98860861:-	ATGTCGTCTGGTAACATAGGG	2	0	0	0	0	0	0	0	0	0	0	0	0	0	0	0	2	0	0	0	0	0	0	0	0	0	0	0	0	0	0	0	0.318119	0	0	0	0	0	0	0	0	0	0	0	0	0
hsa-mir-2681	hsa-mir-2681-3p-miR	chr13:102620016..102620036:-	TATCATGGAGTTGGTAAAGCA	0	0	0	0	0	0	0	0	2	0	0	0	0	4	7	3	0	0	0	0	0	0	0	0	2	0	0	0	0	4	7	3	0	0	0	0	0	0	0	0	1.2617	0	0	0	0	0.559223
hsa-Novel506	hsa-Novel506-5p-miR	chr13:103506198..103506219:-	TTGCTTCTGAAGGCAGTTTTGA	0	0	0	0	0	0	0	0	4	0	0	0	0	0	0	0	0	0	0	0	0	0	0	0	4	0	0	0	0	0	0	0	0	0	0	0	0	0	0	0	2.5234	0	0	0	0	0
hsa-Novel508	hsa-Novel508-3p-miR	chr13:106343624..106343644:-	tattcacatatatacatgtgt	0	0	0	0	0	23	0	0	1	0	0	0	0	0	0	0	0	0	0	0	0	11.3333	0	0	0.5	0	0	0	0	0	0	0	0	0	0	0	0	10.0697	0	0	0.63085	0	0	0	0	0
hsa-mir-1267	hsa-mir-1267-5p-miR	chr13:108183565..108183585:-	cctgttgaagtgtaatcccca	0	0	0	0	0	0	2	5	2	0	0	0	0	0	0	0	0	0	0	0	0	0	1.5	2.5	1	0	0	0	0	0	0	0	0	0	0	0	0	0	0.988545	2.62605	1.2617	0	0	0	0	0
hsa-Novel512	hsa-Novel512-5p-miR	chr13:113740909..113740930:+	TGTTTTCTGGGCTGCGATTTGC	0	0	0	0	0	3	0	0	0	0	0	0	0	0	0	0	0	0	0	0	0	3	0	0	0	0	0	0	0	0	0	0	0	0	0	0	0	1.31344	0	0	0	0	0	0	0	0
hsa-mir-548ar	hsa-mir-548ar-3p-miR	chr13:115010016..115010036:+	taaaactgcagttatttttgc	1	3	1	1	3	18	0	17	1	9	8	1	8	0	2	0	1	2.5	0.5	1	2	16.5	0	13.625	1	8.25	7	0.5	7.5	0	2	0	0.159059	0.68434	0.122245	0.331386	1.18318	7.88064	0	8.92859	0.63085	3.78716	5.07074	0.404016	3.53019	0
hsa-mir-4707	hsa-mir-4707-3p-miR	chr14:23426167..23426187:-	AGCCCGCCCCAGCCGAGGTTC	1	3	2	1	3	12	9	0	0	0	0	1	0	0	0	0	1	2.5	2	1	3	12	9	0	0	0	0	1	0	0	0	0	0.159059	0.68434	0.24449	0.331386	1.18318	5.25376	4.44845	0	0	0	0	0.404016	0	0
hsa-mir-4707	hsa-mir-4707-5p-miR	chr14:23426207..23426229:-	GCCCCGGCGCGGGCGGGTTCTGG	87	16	92	8	0	22	8	0	20	0	0	5	0	0	0	0	85.6667	16	91.3333	8	0	22	8	0	20	0	0	5	0	0	0	0	13.8382	3.64981	11.2466	2.65109	0	9.6319	3.95418	0	12.617	0	0	2.02008	0	0
hsa-Novel20	hsa-Novel20-3p-miR	chr14:24906601..24906622:+	TGGTGCTTTGGATCAGGGAAGC	3	0	1	2	0	0	0	0	0	0	0	0	0	0	0	0	3	0	1	2	0	0	0	0	0	0	0	0	0	0	0	0	0.477178	0	0.122245	0.662772	0	0	0	0	0	0	0	0	0	0
hsa-mir-548-Novel4	hsa-mir-548-Novel4-5p-miR	chr14:26641421..26641442:-	aaaagtaattgttgttcttgcc	0	0	0	0	0	18	0	0	0	3	0	0	0	0	0	0	0	0	0	0	0	9	0	0	0	1.5	0	0	0	0	0	0	0	0	0	0	0	7.88064	0	0	0	1.26239	0	0	0	0
hsa-mir-3171	hsa-mir-3171-3p-miR	chr14:28102416..28102437:-	tatatagattccataaatctat	0	0	0	0	0	12	0	0	0	0	0	0	0	0	0	0	0	0	0	0	0	12	0	0	0	0	0	0	0	0	0	0	0	0	0	0	0	5.25376	0	0	0	0	0	0	0	0
hsa-mir-3171	hsa-mir-3171-5p-miR	chr14:28102454..28102475:-	agatgtatggaatctgtatata	1	1	1	0	0	6	0	0	0	0	0	0	0	0	0	0	1	1	1	0	0	6	0	0	0	0	0	0	0	0	0	0	0.159059	0.228113	0.122245	0	0	2.62688	0	0	0	0	0	0	0	0
hsa-Novel260	hsa-Novel260-5p-miR	chr14:30226870..30226891:-	TGTGGACAGAAAAATTAATTGG	0	0	0	0	0	0	0	0	0	0	0	0	3	0	0	0	0	0	0	0	0	0	0	0	0	0	0	0	3	0	0	0	0	0	0	0	0	0	0	0	0	0	0	0	1.32382	0
hsa-mir-624	hsa-mir-624-3p-miR	chr14:31483877..31483897:-	AACACAAGGTATTGGTATTAC	0	0	1	0	14	14	11	9	9	4	11	4	10	0	4	0	0	0	1	0	14	14	11	9	9	4	11	4	10	0	4	0	0	0	0.122245	0	5.5215	6.12939	5.437	4.7269	5.67765	1.68318	6.97227	1.61606	4.41274	0
hsa-mir-624	hsa-mir-624-5p-miR	chr14:31483913..31483933:-	TAGTACCAGTACCTTGTGTTC	9	2	8	7	13	8	20	26	12	7	24	8	14	17	15	14	9	2	8	7	13	8	20	26	12	7	24	8	14	17	15	14	1.43153	0.456227	0.977961	2.3197	5.12711	3.50251	9.88545	13.6555	7.5702	2.94557	15.2122	3.23212	6.17783	2.3767
hsa-mir-548-Novel3	hsa-mir-548-Novel3-5p-miR	chr14:47488667..47488688:-	agaaagtaattgcggttttggc	0	0	0	0	0	16	0	0	0	0	0	0	0	0	0	0	0	0	0	0	0	16	0	0	0	0	0	0	0	0	0	0	0	0	0	0	0	7.00501	0	0	0	0	0	0	0	0
hsa-mir-548y	hsa-mir-548y-5p-miR	chr14:48230264..48230285:-	aaaagtaatcactgtttttgcc	11	8	15	5	0	55	0	0	0	4	0	2	32	0	0	0	2.22619	1.61667	3.05952	1.08333	0	13.4595	0	0	0	1	0	0.5	7.80952	0	0	0	1.74965	1.82491	1.83368	1.65693	0	24.0797	0	0	0	1.68318	0	0.808031	14.1208	0
hsa-mir-4504	hsa-mir-4504-3p-miR	chr14:50766588..50766610:-	tgtgacaatagagatgaacatgg	50	42	74	22	0	2	0	0	1	0	0	0	0	0	1	1	25.5	22	38.5	11.5	0	1	0	0	0.5	0	0	0	0	0	1	0.5	7.95297	9.58076	9.04614	7.2905	0	0.875627	0	0	0.63085	0	0	0	0	0
as-hsa-mir-5580	as-hsa-mir-5580-5p-miR	chr14:54415139..54415158:+	TGGTCTGTGCTGGCTCACTT	0	0	0	0	0	0	0	0	0	0	6	0	0	0	0	0	0	0	0	0	0	0	0	0	0	0	6	0	0	0	0	0	0	0	0	0	0	0	0	0	0	0	3.80305	0	0	0
hsa-mir-5580	hsa-mir-5580-3p-miR	chr14:54415145..54415166:-	CACATATGAAGTGAGCCAGCAC	0	0	0	0	0	5	0	0	0	7	26	0	0	0	0	0	0	0	0	0	0	5	0	0	0	7	26	0	0	0	0	0	0	0	0	0	0	2.18907	0	0	0	2.94557	16.4799	0	0	0
hsa-mir-5580	hsa-mir-5580-5p-miR	chr14:54415181..54415202:-	TGCTGGCTCATTTCATATGTGT	0	0	0	0	0	3	0	0	0	6	10	0	0	0	0	0	0	0	0	0	0	3	0	0	0	5.5	9.5	0	0	0	0	0	0	0	0	0	0	1.31344	0	0	0	2.52477	6.33842	0	0	0
as-hsa-mir-5580	as-hsa-mir-5580-3p-miR	chr14:54415186..54415207:+	TATGAAATGAGCCAGCACAGAC	0	1	0	0	0	0	0	0	0	0	24	0	0	0	0	0	0	1	0	0	0	0	0	0	0	0	23.5	0	0	0	0	0	0	0.228113	0	0	0	0	0	0	0	0	15.2122	0	0	0
hsa-mir-5586	hsa-mir-5586-3p-miR	chr14:60113680..60113701:-	cagagtgacaagctggttaaag	0	0	0	0	0	1	1	0	0	0	0	0	0	0	0	0	0	0	0	0	0	1	1	0	0	0	0	0	0	0	0	0	0	0	0	0	0	0.437813	0.494272	0	0	0	0	0	0	0
hsa-mir-5586	hsa-mir-5586-5p-miR	chr14:60113717..60113738:-	tatccagcttgttactatatgc	0	0	0	0	0	5	1	0	6	0	0	0	0	0	0	0	0	0	0	0	0	2.5	1	0	3	0	0	0	0	0	0	0	0	0	0	0	0	2.18907	0.494272	0	3.7851	0	0	0	0	0
hsa-Novel17	hsa-Novel17-3p-miR	chr14:60503121..60503139:-	ggaatcttctagactggaa	1	0	0	0	0	0	0	0	0	0	0	0	0	0	0	0	1	0	0	0	0	0	0	0	0	0	0	0	0	0	0	0	0.159059	0	0	0	0	0	0	0	0	0	0	0	0	0
hsa-Novel17	hsa-Novel17-5p-miR	chr14:60503151..60503172:-	tctctggtctggaagattcctc	3	0	1	1	0	0	1	0	0	0	0	0	0	1	1	4	3	0	1	1	0	0	1	0	0	0	0	0	0	1	1	4	0.477178	0	0.122245	0.331386	0	0	0.494272	0	0	0	0	0	0	0.139806
as-hsa-mir-625	as-hsa-mir-625-3p-miR	chr14:65937832..65937853:-	gactatagaactttccccctca	298	301	312	167	5	23	37	14	19	12	16	18	5	5	37	15	147.783	150	155.083	83.5	2.5	11.5	18.5	7	9.16667	6	8	9	2.5	2.5	18.5	7.5	47.3997	68.6621	38.1405	55.3415	1.97197	10.0697	18.2881	7.35295	11.9862	5.04954	10.1415	7.27228	2.20637	0.699028
hsa-mir-625	hsa-mir-625-5p-miR	chr14:65937834..65937855:+	agggggaaagttctatagtcct	47	39	46	17	49	295	867	327	247	222	142	478	171	27	47	41	24	19.5	23	8.5	25.5	148.25	439	161.6	123.333	111.167	71	233.769	86.1667	13.5	23.75	20.5	7.47579	8.89642	5.62328	5.63357	19.3253	129.155	428.534	171.744	155.82	93.4165	90.0056	193.119	75.4578	3.77475
as-hsa-mir-625	as-hsa-mir-625-5p-miR	chr14:65937869..65937890:-	agggggaaagttctatagtcct	46	39	46	17	47	293	855	327	248	222	143	478	169	27	46	41	23	19.5	23	8.5	23.5	146.25	427	161.6	124.333	111.167	72	233.769	84.1667	13.5	22.75	20.5	7.31673	8.89642	5.62328	5.63357	18.5365	128.279	422.603	171.744	156.451	93.4165	90.6395	193.119	74.5752	3.77475
hsa-mir-625	hsa-mir-625-3p-miR	chr14:65937871..65937892:+	gactatagaactttccccctca	298	301	312	167	5	23	37	14	19	12	16	18	5	5	37	15	147.783	150	155.083	83.5	2.5	11.5	18.5	7	9.16667	6	8	9	2.5	2.5	18.5	7.5	47.3997	68.6621	38.1405	55.3415	1.97197	10.0697	18.2881	7.35295	11.9862	5.04954	10.1415	7.27228	2.20637	0.699028
hsa-mir-548-Novel5	hsa-mir-548-Novel5-5p-miR	chr14:75899949..75899970:+	aaaagtaatcgcgggttttgcc	0	2	0	0	0	1	0	6	0	0	0	0	0	0	0	2	0	1	0	0	0	0.5	0	3	0	0	0	0	0	0	0	0.642857	0	0.456227	0	0	0	0.437813	0	3.15127	0	0	0	0	0	0
hsa-Novel144	hsa-Novel144-3p-miR	chr14:77563602..77563622:-	tgacctctttattggacagtg	1	1	2	0	0	0	0	0	0	0	0	0	0	0	0	0	1	0.5	2	0	0	0	0	0	0	0	0	0	0	0	0	0	0.159059	0.228113	0.24449	0	0	0	0	0	0	0	0	0	0	0
hsa-Novel262	hsa-Novel262-3p-miR	chr14:77704857..77704878:+	TTCCTTGGCCCACAGTGTCCCA	0	0	0	0	0	3	0	0	0	0	0	0	0	0	0	0	0	0	0	0	0	3	0	0	0	0	0	0	0	0	0	0	0	0	0	0	0	1.31344	0	0	0	0	0	0	0	0
hsa-mir-1260a	hsa-mir-1260a-5p-miR	chr14:77732574..77732593:+	ATCCCACCTCTGCCACCAAA	6	5	3	4	141	26	79	17	39	21	26	93	68	8	10	13	1.4	1.7	0.9	1.61667	43.6353	7.2	42.0611	5.98016	14.7333	5.61667	5.89444	39.5905	32.4333	3.16667	4.33333	10.619	0.954356	1.14057	0.366735	1.32554	55.6094	11.3831	39.0475	8.92859	24.6032	8.8367	16.4799	37.5735	30.0066	1.11845
hsa-Novel259	hsa-Novel259-3p-miR	chr14:81004388..81004409:-	ATAGTCACAAGTAAGAGAGTGA	0	0	0	0	0	1	0	0	0	0	1	0	0	0	0	0	0	0	0	0	0	1	0	0	0	0	1	0	0	0	0	0	0	0	0	0	0	0.437813	0	0	0	0	0.633842	0	0	0
hsa-Novel259	hsa-Novel259-5p-miR	chr14:81004424..81004445:-	ACTGTCCTACTTGTGCCTATCA	0	0	0	0	0	2	0	0	0	0	0	0	1	0	0	0	0	0	0	0	0	2	0	0	0	0	0	0	1	0	0	0	0	0	0	0	0	0.875627	0	0	0	0	0	0	0.441274	0
hsa-Novel261	hsa-Novel261-3p-miR	chr14:83246873..83246889:-	AGCGTGGAGGGATCAAA	0	0	0	0	788	9507	690	575	7307	5535	5222	297	7296	0	0	0	0	0	0	0	265.93	3186.94	234.117	196.76	2443.78	1862.27	1749.11	99.1762	2448.73	0	0	0	0	0	0	0	310.782	4162.29	341.048	301.996	4609.62	2329.1	3309.93	119.993	3219.53	0
hsa-Novel143	hsa-Novel143-3p-miR	chr14:93483148..93483169:-	TGTCTGTGTTCCCTGCCTCACA	3	0	4	0	0	0	0	0	0	0	0	0	0	0	0	0	2.5	0	4	0	0	0	0	0	0	0	0	0	0	0	0	0	0.477178	0	0.488981	0	0	0	0	0	0	0	0	0	0	0
hsa-mir-3173	hsa-mir-3173-3p-miR	chr14:95604260..95604281:-	AAAGGAGGAAATAGGCAGGCCA	2	3	1	2	5	0	4	2	3	1	1	2	1	3	6	2	2	3	1	2	5	0	4	2	3	1	1	2	1	3	5.5	2	0.318119	0.68434	0.122245	0.662772	1.97197	0	1.97709	1.05042	1.89255	0.420795	0.633842	0.808031	0.441274	0.419417
hsa-mir-3173	hsa-mir-3173-5p-miR	chr14:95604298..95604319:-	TGCCCTGCCTGTTTTCTCCTTT	4	8	8	0	2	5	3	2	2	5	2	4	1	0	1	0	4	8	8	0	2	5	2.25	2	1.5	5	2	4	1	0	1	0	0.636238	1.82491	0.977961	0	0.788786	2.18907	1.48282	1.05042	1.2617	2.10398	1.26768	1.61606	0.441274	0
hsa-Novel19	hsa-Novel19-3p-miR	chr14:96000144..96000165:-	TTGCTCTGCTCTCCCTTGTACT	11	0	6	0	0	0	8	0	4	0	7	0	3	0	0	0	11	0	6	0	0	0	8	0	4	0	7	0	3	0	0	0	1.74965	0	0.733471	0	0	0	3.95418	0	2.5234	0	4.4369	0	1.32382	0
hsa-Novel21	hsa-Novel21-5p-miR	chr14:96672894..96672915:+	caaaagtcatctcggttcttgc	8	10	23	2	0	0	1	5	0	0	3	0	0	0	0	0	8	10	23	2	0	0	1	5	0	0	3	0	0	0	0	0	1.27248	2.28113	2.81164	0.662772	0	0	0.494272	2.62605	0	0	1.90153	0	0	0
hsa-mir-151b	hsa-mir-151b-3p-miR	chr14:100575773..100575792:-	tcgaggagctcacagtctag	1980	2023	2344	842	1819	6018	4390	1845	3286	1184	1594	2496	4243	452	1046	758	278.667	283.492	330.716	117.787	254.573	851.01	621.423	260.041	466.181	167.084	225.177	348.144	600.159	64.346	149.246	107.801	314.938	461.473	286.543	279.027	717.401	2634.76	2169.86	969.014	2072.97	498.221	1010.34	1008.42	1872.32	63.1921
hsa-mir-342	hsa-mir-342-5p-miR	chr14:100576010..100576032:+	aggggtgctatctgtgattgagg	936	519	928	212	44	60	131	37	147	23	0	631	21	141	139	167	936	519	928	212	44	60	131	37	147	23	0	627.125	21	140.5	139	167	148.88	118.391	113.443	70.2539	17.3533	26.2688	64.7497	19.4328	92.735	9.67829	0	254.934	9.26674	19.7126
hsa-mir-342	hsa-mir-342-3p-miR	chr14:100576052..100576075:+	tctcacacagaaatcgcacccgtc	1014	621	934	406	618	1005	2681	1008	2539	454	1	17176	846	553	1795	1635	1014	621	934	406	618	1001.03	2680.11	1007.5	2537.53	454	1	17113.6	846	553	1793.67	1632.83	161.286	141.658	114.177	134.543	243.735	440.002	1325.14	529.413	1601.73	191.041	0.633842	6939.37	373.317	77.3125
hsa-Novel18	hsa-Novel18-5p-miR	chr14:100601129..100601150:-	tggtggaactggtcctcggagc	6	3	14	0	0	0	0	0	0	0	0	0	0	0	0	0	6	3	14	0	0	0	0	0	0	0	0	0	0	0	0	0	0.954356	0.68434	1.71143	0	0	0	0	0	0	0	0	0	0	0
hsa-mir-6764	hsa-mir-6764-5p-miR	chr14:100743699..100743720:+	TCCCAGGGTCTGGTCAGAGTTG	1	1	2	0	2	2	0	0	1	2	0	1	0	1	0	1	1	1	2	0	2	2	0	0	1	2	0	1	0	1	0	1	0.159059	0.228113	0.24449	0	0.788786	0.875627	0	0	0.63085	0.84159	0	0.404016	0	0.139806
hsa-mir-345	hsa-mir-345-5p-miR	chr14:100774213..100774233:+	gctgactcctagtccagggct	831	541	829	268	855	397	1196	350	878	1108	357	1920	503	204	296	254	826.2	536.533	825.7	266.667	846.643	393.452	1182.59	344.233	863.667	1098.33	353.31	1879.48	501.75	203.25	296	252.643	132.178	123.409	101.341	88.8115	337.206	173.812	591.15	183.824	553.887	466.241	226.282	775.71	221.961	28.5203
hsa-mir-345	hsa-mir-345-3p-miR	chr14:100774249..100774270:+	GCCCTGAACGAGGGGTCTGGAG	21	18	27	12	1	0	1	0	6	0	2	4	0	0	1	0	21	18	27	12	1	0	1	0	6	0	2	4	0	0	1	0	3.34025	4.10604	3.30062	3.97663	0.394393	0	0.494272	0	3.7851	0	1.26768	1.61606	0	0
hsa-mir-2392	hsa-mir-2392-3p-miR	chr14:101280888..101280907:+	TAGGATGGGGGTGAGAGGTG	0	0	0	0	0	0	0	0	0	0	0	0	0	4	0	0	0	0	0	0	0	0	0	0	0	0	0	0	0	3.16667	0	0	0	0	0	0	0	0	0	0	0	0	0	0	0	0.559223
hsa-mir-770	hsa-mir-770-5p-miR	chr14:101318746..101318766:+	TCCAGTACCACGTGTCAGGGC	0	0	0	0	2	0	0	1	0	0	0	0	0	0	0	0	0	0	0	0	2	0	0	1	0	0	0	0	0	0	0	0	0	0	0	0	0.788786	0	0	0.525211	0	0	0	0	0	0
hsa-mir-770	hsa-mir-770-3p-miR	chr14:101318787..101318807:+	GGCCTGATGTGGTGCTGGGGC	1	0	2	1	1	0	0	0	0	0	0	0	0	0	0	0	1	0	2	1	1	0	0	0	0	0	0	0	0	0	0	0	0.159059	0	0.24449	0.331386	0.394393	0	0	0	0	0	0	0	0	0
hsa-mir-493	hsa-mir-493-5p-miR	chr14:101335412..101335433:+	TTGTACATGGTAGGCTttcatt	89	90	185	33	45	0	0	149	49	0	0	0	0	20	29	20	89	90	185	33	44.5	0	0	134.5	49	0	0	0	0	20	29	19.3333	14.1563	20.5302	22.6153	10.9357	17.7477	0	0	78.2564	30.9117	0	0	0	0	2.79611
hsa-mir-493	hsa-mir-493-3p-miR	chr14:101335453..101335474:+	tgaaggtctactgtgtgccagg	82	66	99	33	49	0	0	12	13	0	0	0	0	34	7	11	45.6667	39.5	53	19.8333	35.6667	0	0	7.16667	6.5	0	0	0	0	25	6.5	6.61111	13.0429	15.0555	12.1023	10.9357	19.3253	0	0	6.30253	8.20105	0	0	0	0	4.75339
hsa-mir-337	hsa-mir-337-5p-miR	chr14:101340852..101340871:+	GAACGGCTTCATACAGGAGT	0	0	0	0	17	0	0	11	8	0	0	0	0	2	11	10	0	0	0	0	16.3333	0	0	11	8	0	0	0	0	2	11	10	0	0	0	0	6.70468	0	0	5.77732	5.0468	0	0	0	0	0.279611
hsa-mir-337	hsa-mir-337-3p-miR	chr14:101340891..101340911:+	TCCTATATGATGCCTTTCTTC	0	0	4	0	28	0	0	36	4	0	0	0	0	0	14	17	0	0	4	0	28	0	0	35.5	4	0	0	0	0	0	14	17	0	0	0.488981	0	11.043	0	0	18.9076	2.5234	0	0	0	0	0
hsa-mir-431	hsa-mir-431-5p-miR	chr14:101347363..101347379:+	TGTCTTGCAGGCCGTCA	0	0	1	0	24	1	0	62	43	0	0	0	0	0	1	0	0	0	1	0	24	1	0	61.5	42.5	0	0	0	0	0	1	0	0	0	0.122245	0	9.46544	0.437813	0	32.5631	27.1266	0	0	0	0	0
hsa-mir-431	hsa-mir-431-3p-miR	chr14:101347404..101347426:+	TGCAGGTCGTCTTGCAGGGCTTC	7	2	10	3	4	0	0	10	3	0	0	0	0	2	0	0	7	2	10	3	4	0	0	10	3	0	0	0	0	2	0	0	1.11342	0.456227	1.22245	0.994159	1.57757	0	0	5.25211	1.89255	0	0	0	0	0.279611
hsa-mir-433	hsa-mir-433-5p-miR	chr14:101348234..101348254:+	TACGGTGAGCCTGTCATTATT	0	0	0	0	1	0	0	0	3	0	0	0	0	0	4	2	0	0	0	0	1	0	0	0	3	0	0	0	0	0	4	2	0	0	0	0	0.394393	0	0	0	1.89255	0	0	0	0	0
hsa-mir-433	hsa-mir-433-3p-miR	chr14:101348286..101348307:+	ATCATGATGGGCTCCTCGGTGT	12	4	10	2	14	0	1	9	25	0	0	1	0	88	55	51	12	4	10	2	14	0	1	9	25	0	0	1	0	88	55	51	1.90871	0.912453	1.22245	0.662772	5.5215	0	0.494272	4.7269	15.7713	0	0	0.404016	0	12.3029
hsa-mir-433_overlap	hsa-mir-433_overlap-5p-miR	chr14:101348286..101348307:+	ATCATGATGGGCTCCTCGGTGT	12	4	10	2	14	0	1	9	25	0	0	1	0	88	55	51	12	4	10	2	14	0	1	9	25	0	0	1	0	88	55	51	1.90871	0.912453	1.22245	0.662772	5.5215	0	0.494272	4.7269	15.7713	0	0	0.404016	0	12.3029
hsa-mir-127	hsa-mir-127-5p-miR	chr14:101349338..101349355:+	CTGAAGCTCAGAGGGCTC	20	29	23	18	84	0	1	25	29	0	0	0	0	57	47	52	20	29	23	18	82.1429	0	1	25	29	0	0	0	0	51.9643	40.9683	49.4286	3.18119	6.61529	2.81164	5.96495	33.129	0	0.494272	13.1303	18.2947	0	0	0	0	7.96892
hsa-mir-127	hsa-mir-127-3p-miR	chr14:101349372..101349393:+	TCGGATCCGTCTGAGCTTGGCT	416	389	382	226	312	2	1	197	123	0	0	0	0	519	971	773	416	389	382	225.5	312	2	1	197	123	0	0	0	0	519	971	773	66.1687	88.7361	46.6976	74.8933	123.051	0.875627	0.494272	103.467	77.5946	0	0	0	0	72.5591
hsa-mir-432	hsa-mir-432-5p-miR	chr14:101350833..101350853:+	TCTTGGAGTAGGTCATTGGGT	108	54	109	20	70	0	0	99	51	0	0	0	0	348	329	497	105.833	54	109	20	69.1667	0	0	97.3333	51	0	0	0	0	345.833	306.917	468.7	17.1784	12.3181	13.3247	6.62772	27.6075	0	0	51.9959	32.1734	0	0	0	0	48.6524
hsa-mir-136	hsa-mir-136-5p-miR	chr14:101351053..101351075:+	ACTCCATTTGTTTTGATGATGGA	5	6	8	5	605	0	0	251	223	0	3	2	0	9	95	107	5	6	8	4.5	596	0	0	247.25	223	0	3	1.33333	0	8.33333	86.3333	94.6667	0.795297	1.36868	0.977961	1.65693	238.608	0	0	131.828	140.68	0	1.90153	0.808031	0	1.25825
hsa-mir-136	hsa-mir-136-3p-miR	chr14:101351087..101351108:+	CATCATCGTCTCAAATGAGTCT	8	11	15	3	48	0	0	19	10	0	0	0	0	40	55	63	8	11	15	3	47.1	0	0	18.5	10	0	0	0	0	40	50.1429	58.0429	1.27248	2.50925	1.83368	0.994159	18.9309	0	0	9.97901	6.3085	0	0	0	0	5.59223
hsa-mir-370	hsa-mir-370-5p-miR	chr14:101377488..101377511:+	caggtcacgtctctgcagttacac	2	1	2	0	1	0	0	1	0	0	0	0	0	2	1	5	2	1	2	0	1	0	0	1	0	0	0	0	0	2	1	5	0.318119	0.228113	0.24449	0	0.394393	0	0	0.525211	0	0	0	0	0	0.279611
hsa-mir-370	hsa-mir-370-3p-miR	chr14:101377523..101377544:+	gcctgctggggtggaacctggt	43	41	43	13	63	0	0	28	25	0	0	0	0	7	0	3	43	41	43	13	63	0	0	28	25	0	0	0	0	7	0	3	6.83955	9.35265	5.25654	4.30802	24.8468	0	0	14.7059	15.7713	0	0	0	0	0.978639
hsa-mir-379	hsa-mir-379-5p-miR	chr14:101488408..101488428:+	TGGTAGACTATGGAACGTAGG	373	623	686	306	132	4	0	127	26	1	0	0	0	152	184	143	373	623	685.5	306	131.25	4	0	124.95	26	1	0	0	0	152	184	143	59.3292	142.115	83.8602	101.404	52.0599	1.75125	0	66.7018	16.4021	0.420795	0	0	0	21.2505
hsa-mir-411	hsa-mir-411-5p-miR	chr14:101489677..101489696:+	TAGTAGACCGTATAGCGTAC	4	11	13	6	127	16	2	60	54	0	0	0	0	366	1590	1023	4	11	13	6	126.5	16	2	60	54	0	0	0	0	366	1590	1019.83	0.636238	2.50925	1.58919	1.98832	50.0879	7.00501	0.988545	31.5127	34.0659	0	0	0	0	51.1689
hsa-mir-411	hsa-mir-411-3p-miR	chr14:101489712..101489732:+	TATGTAACACGGTCCACTAAC	1	1	1	1	44	9	1	57	24	0	0	0	0	0	10	6	1	1	1	1	44	9	1	57	24	0	0	0	0	0	10	6	0.159059	0.228113	0.122245	0.331386	17.3533	3.94032	0.494272	29.937	15.1404	0	0	0	0	0
hsa-mir-299	hsa-mir-299-5p-miR	chr14:101490137..101490158:+	TGGTTTACCGTCCCACATACAT	1	1	0	3	19	2	0	9	9	0	0	0	0	5	6	8	1	1	0	3	19	2	0	9	9	0	0	0	0	5	6	8	0.159059	0.228113	0	0.994159	7.49347	0.875627	0	4.7269	5.67765	0	0	0	0	0.699028
hsa-mir-299	hsa-mir-299-3p-miR	chr14:101490169..101490190:+	TATGTGGGATGGTAAACCGCTT	2	13	2	7	23	1	0	10	2	1	4	0	0	5	10	8	2	13	2	7	23	1	0	10	2	1	4	0	0	5	10	8	0.318119	2.96547	0.24449	2.3197	9.07104	0.437813	0	5.25211	1.2617	0.420795	2.53537	0	0	0.699028
hsa-mir-380	hsa-mir-380-5p-miR	chr14:101491357..101491378:+	ATGGTTGACCATAGAACATGCG	1	5	6	4	0	0	0	10	1	0	0	0	0	0	0	2	1	5	6	4	0	0	0	10	1	0	0	0	0	0	0	2	0.159059	1.14057	0.733471	1.32554	0	0	0	5.25211	0.63085	0	0	0	0	0
hsa-mir-380	hsa-mir-380-3p-miR	chr14:101491393..101491413:+	TATGTAATATGGTCCACATCT	1	1	0	0	30	7	0	10	15	0	0	0	0	0	0	1	1	1	0	0	27.7	7	0	10	15	0	0	0	0	0	0	1	0.159059	0.228113	0	0	11.8318	3.06469	0	5.25211	9.46276	0	0	0	0	0
hsa-mir-329-1	hsa-mir-329-1-5p-miR	chr14:101493134..101493155:+	GAGGTTTTCTGGGTTTCTGTTT	0	1	0	0	1	0	0	3	1	0	0	0	0	3	7	11	0	0.5	0	0	0.5	0	0	1.5	0.5	0	0	0	0	1.5	2.78571	4.66667	0	0.228113	0	0	0.394393	0	0	1.57563	0.63085	0	0	0	0	0.419417
hsa-mir-329-1	hsa-mir-329-1-3p-miR	chr14:101493171..101493192:+	AACACACCTGGTTAACCTCTTT	2	2	1	2	20	2	0	29	24	0	0	0	0	3	22	19	1	1	0.5	1	10	1	0	14	12	0	0	0	0	1.5	11	9.5	0.318119	0.456227	0.122245	0.662772	7.88786	0.875627	0	15.2311	15.1404	0	0	0	0	0.419417
hsa-mir-329-2	hsa-mir-329-2-5p-miR	chr14:101493451..101493472:+	GAGGTTTTCTGGGTTTCTGTTT	0	1	0	0	1	0	0	3	1	0	0	0	0	3	7	11	0	0.5	0	0	0.5	0	0	1.5	0.5	0	0	0	0	1.5	2.78571	4.66667	0	0.228113	0	0	0.394393	0	0	1.57563	0.63085	0	0	0	0	0.419417
hsa-mir-329-2	hsa-mir-329-2-3p-miR	chr14:101493488..101493509:+	AACACACCTGGTTAACCTCTTT	2	2	1	2	20	2	0	29	24	0	0	0	0	3	22	19	1	1	0.5	1	10	1	0	14	12	0	0	0	0	1.5	11	9.5	0.318119	0.456227	0.122245	0.662772	7.88786	0.875627	0	15.2311	15.1404	0	0	0	0	0.419417
hsa-mir-494	hsa-mir-494-5p-miR	chr14:101495985..101496006:+	AGGTTGTCCGTGTTGTCTTCTC	0	0	0	0	1	0	0	0	0	0	0	0	0	0	1	1	0	0	0	0	1	0	0	0	0	0	0	0	0	0	1	1	0	0	0	0	0.394393	0	0	0	0	0	0	0	0	0
hsa-mir-494	hsa-mir-494-3p-miR	chr14:101496018..101496040:+	TGAAACATACACGGGAAACCTCT	17	14	12	6	152	16	0	121	80	0	0	0	0	49	95	62	17	14	12	6	150.75	16	0	120.5	80	0	0	0	0	49	95	62	2.70401	3.19359	1.46694	1.98832	59.9478	7.00501	0	63.5505	50.468	0	0	0	0	6.85048
hsa-mir-543	hsa-mir-543-5p-miR	chr14:101498336..101498357:+	AGTTGCCCGTGTTTTTTTCGCT	0	0	0	0	2	0	0	0	1	0	0	0	0	0	0	1	0	0	0	0	2	0	0	0	1	0	0	0	0	0	0	1	0	0	0	0	0.788786	0	0	0	0.63085	0	0	0	0	0
hsa-mir-543	hsa-mir-543-3p-miR	chr14:101498370..101498391:+	AAACATTCGCGGTGCACTTCTT	0	0	0	0	10	7	0	86	13	0	0	0	0	9	57	64	0	0	0	0	10	7	0	85.25	13	0	0	0	0	9	57	63.2	0	0	0	0	3.94393	3.06469	0	45.1681	8.20105	0	0	0	0	1.25825
hsa-mir-495	hsa-mir-495-5p-miR	chr14:101500104..101500123:+	AGAAGTTGCCCATGTTATTT	0	2	2	1	2	0	0	2	0	0	0	0	0	1	0	0	0	2	2	1	2	0	0	2	0	0	0	0	0	1	0	0	0	0.456227	0.24449	0.331386	0.788786	0	0	1.05042	0	0	0	0	0	0.139806
hsa-mir-495	hsa-mir-495-3p-miR	chr14:101500141..101500163:+	AAACAAACATGGTGCACTTCTTT	1	1	0	0	27	7	0	93	14	0	0	0	0	25	310	207	1	1	0	0	26.5	7	0	93	14	0	0	0	0	25	308	206.5	0.159059	0.228113	0	0	10.6486	3.06469	0	48.8446	8.8319	0	0	0	0	3.49514
hsa-mir-376c	hsa-mir-376c-5p-miR	chr14:101506032..101506053:+	GTGGATATTCCTTCTATGTTTA	0	0	0	0	15	0	0	9	4	0	0	0	0	0	2	2	0	0	0	0	6.83333	0	0	3.33333	2	0	0	0	0	0	1	1	0	0	0	0	5.9159	0	0	4.7269	2.5234	0	0	0	0	0
hsa-mir-376c	hsa-mir-376c-3p-miR	chr14:101506069..101506089:+	AACATAGAGGAAATTCCACGT	3	5	1	0	613	42	1	612	280	0	2	1	0	101	405	288	3	5	1	0	589.208	42	1	589.917	278.5	0	2	1	0	98.75	402.167	284.5	0.477178	1.14057	0.122245	0	241.763	18.3882	0.494272	321.429	176.638	0	1.26768	0.404016	0	14.1204
hsa-mir-376a-2	hsa-mir-376a-2-5p-miR	chr14:101506418..101506439:+	GTAGATTTTCCTTCTATGGTTA	1	1	2	1	17	2	0	31	8	0	0	0	0	1	0	0	1	1	2	1	17	2	0	29	8	0	0	0	0	1	0	0	0.159059	0.228113	0.24449	0.331386	6.70468	0.875627	0	16.2815	5.0468	0	0	0	0	0.139806
hsa-mir-376a-2	hsa-mir-376a-2-3p-miR	chr14:101506455..101506475:+	ATCATAGAGGAAAATCCACGT	0	0	1	0	232	9	0	301	84	0	0	0	0	16	80	72	0	0	0.333333	0	94.5667	2.86667	0	108.733	33.5833	0	0	0	0	7.5	30.5833	26.8333	0	0	0.122245	0	91.4992	3.94032	0	158.088	52.9914	0	0	0	0	2.23689
hsa-mir-654	hsa-mir-654-5p-miR	chr14:101506571..101506592:+	TGGTGGGCCGCAGAACATGTGC	1	2	3	1	2	3	0	7	6	0	0	0	0	3	1	2	1	2	3	1	2	3	0	7	6	0	0	0	0	3	1	2	0.159059	0.456227	0.366735	0.331386	0.788786	1.31344	0	3.67648	3.7851	0	0	0	0	0.419417
hsa-mir-654	hsa-mir-654-3p-miR	chr14:101506606..101506625:+	TATGTCTGCTGACCATCACC	10	5	5	5	96	0	0	23	13	0	0	1	0	14	14	25	10	5	5	5	94.1429	0	0	23	13	0	0	1	0	14	14	25	1.59059	1.14057	0.611226	1.65693	37.8617	0	0	12.0799	8.20105	0	0	0.404016	0	1.95728
hsa-mir-376b	hsa-mir-376b-5p-miR	chr14:101506797..101506818:+	GTGGATATTCCTTCTATGTTTA	0	0	0	0	15	0	0	9	4	0	0	0	0	0	2	2	0	0	0	0	6.83333	0	0	3.33333	2	0	0	0	0	0	1	1	0	0	0	0	5.9159	0	0	4.7269	2.5234	0	0	0	0	0
hsa-mir-376b	hsa-mir-376b-3p-miR	chr14:101506834..101506854:+	ATCATAGAGGAAAATCCATGT	0	0	1	0	149	11	0	256	53	0	0	0	0	2	59	57	0	0	0.333333	0	65.5667	4.86667	0	98.4333	21	0	0	0	0	0.666667	21.5333	20.3333	0	0	0.122245	0	58.7646	4.81595	0	134.454	33.4351	0	0	0	0	0.279611
hsa-mir-1185-1	hsa-mir-1185-1-5p-miR	chr14:101509328..101509349:+	AGAGGATACCCTTTGTATGTTC	0	1	0	0	36	7	0	25	11	0	0	0	0	30	46	26	0	0.5	0	0	18	3.5	0	12.5	5.5	0	0	0	0	15	23	13	0	0.228113	0	0	14.1982	3.06469	0	13.1303	6.93935	0	0	0	0	4.19417
hsa-mir-1185-1	hsa-mir-1185-1-3p-miR	chr14:101509366..101509387:+	ATATACAGGGGGAGACTCTTAT	3	0	1	0	16	3	0	16	33	0	0	0	0	5	14	14	1.5	0	0.5	0	8.5	1.5	0	9.5	17	0	0	0	0	2.5	8	8	0.477178	0	0.122245	0	6.31029	1.31344	0	8.40337	20.8181	0	0	0	0	0.699028
hsa-mir-1185-2	hsa-mir-1185-2-5p-miR	chr14:101510549..101510570:+	AGAGGATACCCTTTGTATGTTC	0	1	0	0	36	7	0	25	11	0	0	0	0	30	46	26	0	0.5	0	0	18	3.5	0	12.5	5.5	0	0	0	0	15	23	13	0	0.228113	0	0	14.1982	3.06469	0	13.1303	6.93935	0	0	0	0	4.19417
hsa-mir-1185-2	hsa-mir-1185-2-3p-miR	chr14:101510587..101510608:+	ATATACAGGGGGAGACTCTCAT	3	0	1	0	15	3	0	13	32	0	0	0	0	5	12	13	1.5	0	0.5	0	7.5	1.5	0	6.5	16	0	0	0	0	2.5	6	7	0.477178	0	0.122245	0	5.9159	1.31344	0	6.82774	20.1872	0	0	0	0	0.699028
hsa-mir-381	hsa-mir-381-5p-miR	chr14:101512264..101512286:+	AGCGAGGTTGCCCTTTGTATATT	0	0	0	0	16	4	0	9	6	0	0	0	0	5	7	2	0	0	0	0	16	4	0	9	6	0	0	0	0	5	7	2	0	0	0	0	6.31029	1.75125	0	4.7269	3.7851	0	0	0	0	0.699028
hsa-mir-381	hsa-mir-381-3p-miR	chr14:101512305..101512326:+	TATACAAGGGCAAGCTCTCTGT	49	113	80	59	336	26	0	161	34	1	0	0	1	7	11	5	49	113	80	59	332.833	26	0	160.5	34	1	0	0	1	6.5	10.5	5	7.79391	25.7768	9.77961	19.5518	132.516	11.3831	0	84.559	21.4489	0.420795	0	0	0.441274	0.978639
hsa-mir-539	hsa-mir-539-5p-miR	chr14:101513666..101513688:+	GGAGAAATTATCCTTGGTGTGTT	0	1	0	1	42	8	0	73	12	0	0	0	0	1	1	3	0	1	0	1	38.3333	8	0	69.3333	12	0	0	0	0	1	1	3	0	0.228113	0	0.331386	16.5645	3.50251	0	38.3404	7.5702	0	0	0	0	0.139806
hsa-mir-539	hsa-mir-539-3p-miR	chr14:101513706..101513727:+	ATCATACAAGGACAATTTCTTT	1	2	3	0	23	7	0	69	15	0	0	0	0	3	40	53	1	2	3	0	19.1	6	0	65.05	15	0	0	0	0	3	40	53	0.159059	0.456227	0.366735	0	9.07104	3.06469	0	36.2396	9.46276	0	0	0	0	0.419417
hsa-mir-889	hsa-mir-889-5p-miR	chr14:101514248..101514266:+	AATGGCTGTCCGTAGTATG	0	0	0	0	0	0	0	1	0	0	0	0	0	2	0	0	0	0	0	0	0	0	0	1	0	0	0	0	0	2	0	0	0	0	0	0	0	0	0	0.525211	0	0	0	0	0	0.279611
hsa-mir-889	hsa-mir-889-3p-miR	chr14:101514286..101514306:+	TTAATATCGGACAACCATTGT	37	24	51	23	98	12	0	100	58	0	0	0	0	20	51	83	37	24	51	23	98	11.5	0	100	58	0	0	0	0	20	51	83	5.8852	5.47472	6.2345	7.62188	38.6505	5.25376	0	52.5211	36.5893	0	0	0	0	2.79611
hsa-mir-655	hsa-mir-655-3p-miR	chr14:101515947..101515968:+	ATAATACATGGTTAACCTCTTT	1	0	0	0	19	6	0	18	3	0	0	0	0	0	15	15	1	0	0	0	15	5.5	0	15.25	2	0	0	0	0	0	13	15	0.159059	0	0	0	7.49347	2.62688	0	9.4538	1.89255	0	0	0	0	0
hsa-mir-382	hsa-mir-382-5p-miR	chr14:101520653..101520672:+	GAAGTTGTTCGTGGTGGATT	34	49	49	16	34	5	0	23	24	0	0	0	0	33	28	32	34	49	49	16	34	5	0	22.5	24	0	0	0	0	33	28	32	5.40802	11.1776	5.99001	5.30218	13.4094	2.18907	0	12.0799	15.1404	0	0	0	0	4.61359
hsa-mir-382	hsa-mir-382-3p-miR	chr14:101520689..101520708:+	AATCATTCACGGACAACACT	2	5	1	1	16	4	0	14	43	0	0	0	0	50	237	217	2	5	1	1	16	4	0	14	43	0	0	0	0	50	236.5	216.5	0.318119	1.14057	0.122245	0.331386	6.31029	1.75125	0	7.35295	27.1266	0	0	0	0	6.99028
hsa-mir-134	hsa-mir-134-5p-miR	chr14:101521031..101521052:+	TGTGACTGGTTGACCAGAGGGG	194	288	230	157	87	3	0	33	12	0	0	0	0	77	29	14	194	288	230	157	87	3	0	33	12	0	0	0	0	77	29	14	30.8575	65.6966	28.1164	52.0276	34.3122	1.31344	0	17.332	7.5702	0	0	0	0	10.765
hsa-mir-485	hsa-mir-485-5p-miR	chr14:101521764..101521784:+	AGAGGCTGGCCGTGATGAATT	0	0	0	0	4	0	0	9	9	0	0	0	0	357	14	18	0	0	0	0	4	0	0	9	9	0	0	0	0	357	14	18	0	0	0	0	1.57757	0	0	4.7269	5.67765	0	0	0	0	49.9106
hsa-mir-485	hsa-mir-485-3p-miR	chr14:101521801..101521822:+	GTCATACACGGCTCTCCTCTCT	0	0	0	0	12	1	0	14	4	0	0	0	0	19	9	14	0	0	0	0	12	1	0	12.6111	4	0	0	0	0	19	9	13.3333	0	0	0	0	4.73272	0.437813	0	7.35295	2.5234	0	0	0	0	2.65631
hsa-mir-154	hsa-mir-154-5p-miR	chr14:101526106..101526127:+	TAGGTTATCCGTGTTGCCTTCG	0	0	1	0	19	0	0	2	2	0	0	0	0	8	27	45	0	0	1	0	19	0	0	2	2	0	0	0	0	8	27	44.1111	0	0	0.122245	0	7.49347	0	0	1.05042	1.2617	0	0	0	0	1.11845
hsa-mir-154	hsa-mir-154-3p-miR	chr14:101526142..101526163:+	AATCATACACGGTTGACCTATT	0	1	0	1	54	30	1	170	23	0	0	0	1	12	19	7	0	1	0	1	54	30	1	169.5	23	0	0	0	1	12	19	7	0	0.228113	0	0.331386	21.2972	13.1344	0.494272	89.2859	14.5096	0	0	0	0.441274	1.67767
hsa-mir-377	hsa-mir-377-5p-miR	chr14:101528393..101528414:+	AGAGGTTGCCCTTGGTGAATTC	0	0	0	0	13	1	0	0	9	0	0	0	0	47	80	80	0	0	0	0	13	1	0	0	9	0	0	0	0	47	80	79.5	0	0	0	0	5.12711	0.437813	0	0	5.67765	0	0	0	0	6.57086
hsa-mir-377	hsa-mir-377-3p-miR	chr14:101528431..101528452:+	ATCACACAAAGGCAACTTTTGT	1	1	0	0	286	16	0	168	39	0	0	0	0	3	21	10	1	1	0	0	281	16	0	168	39	0	0	0	0	3	21	10	0.159059	0.228113	0	0	112.796	7.00501	0	88.2354	24.6032	0	0	0	0	0.419417
hsa-mir-409	hsa-mir-409-5p-miR	chr14:101531651..101531672:+	AGGTTACCCGAGCAACTTTGCA	0	2	2	0	66	6	0	21	39	0	0	0	0	197	162	188	0	2	2	0	66	6	0	21	39	0	0	0	0	197	162	188	0	0.456227	0.24449	0	26.0299	2.62688	0	11.0294	24.6032	0	0	0	0	27.5417
hsa-mir-409	hsa-mir-409-3p-miR	chr14:101531683..101531699:+	GAATGTTGCTCGGTGAA	23	23	23	8	143	7	0	98	52	0	0	0	0	70	124	114	23	22.125	23	8	143	7	0	98	52	0	0	0	0	68.2679	124	114	3.65837	5.24661	2.81164	2.65109	56.3982	3.06469	0	51.4707	32.8042	0	0	0	0	9.78639
hsa-mir-369	hsa-mir-369-5p-miR	chr14:101531943..101531963:+	AGATCGACCGTGTTATATTCG	0	0	0	0	29	2	0	24	14	0	0	0	0	32	73	58	0	0	0	0	29	2	0	24	14	0	0	0	0	32	73	58	0	0	0	0	11.4374	0.875627	0	12.6051	8.8319	0	0	0	0	4.47378
hsa-mir-369	hsa-mir-369-3p-miR	chr14:101531978..101531998:+	AATAATACATGGTTGATCTTT	29	28	32	11	195	14	2	181	70	0	0	1	0	16	82	76	29	27.2	32	11	193.833	14	2	179.25	69.1429	0	0	1	0	15.3333	82	76	4.61272	6.38717	3.91184	3.64525	76.9067	6.12939	0.988545	95.0632	44.1595	0	0	0.404016	0	2.23689
hsa-mir-410	hsa-mir-410-5p-miR	chr14:101532262..101532282:+	AGGTTGTCTGTGATGAGTTCG	0	1	0	0	1	0	0	0	0	0	0	0	0	0	0	0	0	1	0	0	1	0	0	0	0	0	0	0	0	0	0	0	0	0.228113	0	0	0.394393	0	0	0	0	0	0	0	0	0
hsa-mir-410	hsa-mir-410-3p-miR	chr14:101532298..101532318:+	AATATAACACAGATGGCCTGT	6	3	5	0	96	12	0	168	70	0	0	0	0	8	10	12	6	3	5	0	95	12	0	164.667	69.3333	0	0	0	0	8	10	12	0.954356	0.68434	0.611226	0	37.8617	5.25376	0	88.2354	44.1595	0	0	0	0	1.11845
hsa-mir-1247	hsa-mir-1247-3p-miR	chr14:102026663..102026683:-	CGGGAACGTCGAGACTGGAGC	11	9	7	5	0	0	0	0	0	19	7	0	0	0	0	0	11	9	7	5	0	0	0	0	0	19	7	0	0	0	0	0	1.74965	2.05302	0.855716	1.65693	0	0	0	0	0	7.99511	4.4369	0	0	0
hsa-mir-1247	hsa-mir-1247-5p-miR	chr14:102026699..102026720:-	ACCCGTCCCGTTCGTCCCCGGA	0	0	1	0	13	0	0	30	0	1733	457	18	2	0	0	0	0	0	1	0	13	0	0	30	0	1732	457	18	2	0	0	0	0	0	0.122245	0	5.12711	0	0	15.7563	0	729.238	289.666	7.27228	0.882547	0
hsa-Novel145	hsa-Novel145-3p-miR	chr14:102828045..102828066:-	atctgttacttttgcaccaagc	1	1	4	1	0	0	0	0	0	0	0	0	0	1	0	0	0.333333	0.333333	1.25	0.333333	0	0	0	0	0	0	0	0	0	0.333333	0	0	0.159059	0.228113	0.488981	0.331386	0	0	0	0	0	0	0	0	0	0.139806
hsa-Novel534	hsa-Novel534-3p-miR	chr14:103372210..103372230:+	AAAGGACCTTGTGAGACGGAG	1	1	6	1	0	0	0	0	0	0	0	0	0	4	21	3	1	1	6	1	0	0	0	0	0	0	0	0	0	4	21	3	0.159059	0.228113	0.733471	0.331386	0	0	0	0	0	0	0	0	0	0.559223
hsa-mir-203b	hsa-mir-203b-3p-miR	chr14:104583766..104583787:-	TTGAACTGTTAAGAACCACTGG	1551	655	1826	486	1	0	0	0	0	45	5	0	0	0	0	0	1551	655	1825.5	484.5	1	0	0	0	0	45	5	0	0	0	0	0	246.701	149.414	223.22	161.054	0.394393	0	0	0	0	18.9358	3.16921	0	0	0
hsa-mir-203a	hsa-mir-203a-5p-miR	chr14:104583768..104583789:+	AGTGGTTCTTAACAGTTCAACA	60	25	48	37	1	7	2	0	14	47	69	79	0	0	0	0	58.6667	24.3333	45.3333	37	1	7	2	0	14	46.5	69	79	0	0	0	0	9.54356	5.70283	5.86777	12.2613	0.394393	3.06469	0.988545	0	8.8319	19.7774	43.7351	31.9172	0	0
hsa-mir-203b	hsa-mir-203b-5p-miR	chr14:104583805..104583826:-	TAGTGGTCCTAAACATTTCACA	1	1	0	0	0	0	0	0	0	2	0	0	0	0	0	0	1	1	0	0	0	0	0	0	0	2	0	0	0	0	0	0	0.159059	0.228113	0	0	0	0	0	0	0	0.84159	0	0	0	0
hsa-mir-203a	hsa-mir-203a-3p-miR	chr14:104583807..104583827:+	TGAAATGTTTAGGACCACTAG	201798	130768	323518	72070	127	200	44	2	158	2660	2117	2758	0	101	155	171	198685	127843	319724	70923.5	121.25	195.25	44	2	155.5	2555.96	2071.68	2561.99	0	99.5	149.5	163.5	32097.9	29829.9	39548.5	23883	50.0879	87.5627	21.748	1.05042	99.6744	1119.31	1341.84	1114.28	0	14.1204
hsa-Novel22	hsa-Novel22-5p-miR	chr14:105714928..105714948:+	CGGCGCCCCCCGCggccgggc	1	0	0	0	0	0	0	0	0	0	0	0	0	0	0	0	1	0	0	0	0	0	0	0	0	0	0	0	0	0	0	0	0.159059	0	0	0	0	0	0	0	0	0	0	0	0	0
hsa-Novel22	hsa-Novel22-3p-miR	chr14:105714964..105714986:+	taggctgggctcgggcagggtcg	3	1	1	2	0	0	0	0	1	1	0	0	0	1	0	0	3	1	1	2	0	0	0	0	1	1	0	0	0	1	0	0	0.477178	0.228113	0.122245	0.662772	0	0	0	0	0.63085	0.420795	0	0	0	0.139806
as-hsa-mir-3118-2	as-hsa-mir-3118-2-3p-miR	chr15:21038134..21038155:-	tgtgattgcattatgaaaatta	0	0	1	0	0	4	0	0	0	0	0	0	0	0	0	0	0	0	0.1	0	0	0.4	0	0	0	0	0	0	0	0	0	0	0	0	0.122245	0	0	1.75125	0	0	0	0	0	0	0	0
as-hsa-mir-3118-2	as-hsa-mir-3118-2-5p-miR	chr15:21038167..21038186:-	attttcataatgcagtcaca	0	0	0	0	0	7	0	8	0	1	0	0	0	0	0	0	0	0	0	0	0	1.16667	0	1.33333	0	0.166667	0	0	0	0	0	0	0	0	0	0	0	3.06469	0	4.20169	0	0.420795	0	0	0	0
as-hsa-mir-3118-3	as-hsa-mir-3118-3-3p-miR	chr15:22049284..22049305:-	tgtgattgcattatgaaaatta	0	0	1	0	0	4	0	0	0	0	0	0	0	0	0	0	0	0	0.1	0	0	0.4	0	0	0	0	0	0	0	0	0	0	0	0	0.122245	0	0	1.75125	0	0	0	0	0	0	0	0
as-hsa-mir-3118-3	as-hsa-mir-3118-3-5p-miR	chr15:22049317..22049336:-	attttcataatgcagtcaca	0	0	0	0	0	7	0	8	0	1	0	0	0	0	0	0	0	0	0	0	0	1.16667	0	1.33333	0	0.166667	0	0	0	0	0	0	0	0	0	0	0	3.06469	0	4.20169	0	0.420795	0	0	0	0
hsa-Novel416	hsa-Novel416-5p-miR	chr15:22438884..22438905:+	caagggaaaaaaacattaagtc	0	0	0	0	0	31	0	0	0	0	0	0	0	0	0	0	0	0	0	0	0	26.2333	0	0	0	0	0	0	0	0	0	0	0	0	0	0	0	13.5722	0	0	0	0	0	0	0	0
hsa-Novel416	hsa-Novel416-3p-miR	chr15:22438918..22438939:+	cttaatgtttttttcctctgtt	0	0	0	0	0	7	0	0	0	0	0	0	0	0	0	0	0	0	0	0	0	7	0	0	0	0	0	0	0	0	0	0	0	0	0	0	0	3.06469	0	0	0	0	0	0	0	0
hsa-mir-339-Novel3	hsa-mir-339-Novel3-5p-miR	chr15:22953983..22954003:+	tccctgtcctccaggtgctca	0	1	0	0	1	24	0	0	1	2	7	0	0	0	0	0	0	0.166667	0	0	1	6.15	0	0	1	0.45	2	0	0	0	0	0	0	0.228113	0	0	0.394393	10.5075	0	0	0.63085	0.84159	4.4369	0	0	0
hsa-mir-4715	hsa-mir-4715-3p-miR	chr15:26093905..26093926:-	TGCCACCTTAACTGCAGCCAAT	0	0	0	0	0	0	0	0	0	2	0	0	0	0	0	0	0	0	0	0	0	0	0	0	0	2	0	0	0	0	0	0	0	0	0	0	0	0	0	0	0	0.84159	0	0	0	0
hsa-mir-4715	hsa-mir-4715-5p-miR	chr15:26093942..26093961:-	GTTGGCTGCAGTTAAGGTGG	0	0	0	0	0	0	0	0	0	1	0	0	0	0	0	0	0	0	0	0	0	0	0	0	0	1	0	0	0	0	0	0	0	0	0	0	0	0	0	0	0	0.420795	0	0	0	0
hsa-mir-211	hsa-mir-211-3p-miR	chr15:31357263..31357282:-	GCAGGGACAGCAAAGGGGTG	0	0	0	0	0	0	0	0	0	0	0	0	3	1	0	0	0	0	0	0	0	0	0	0	0	0	0	0	3	0.333333	0	0	0	0	0	0	0	0	0	0	0	0	0	0	1.32382	0.139806
hsa-mir-211	hsa-mir-211-5p-miR	chr15:31357298..31357319:-	TTCCCTTTGTCATCCTTCGCCT	1	0	0	0	0	0	0	0	38	3	0	1	189	0	0	0	1	0	0	0	0	0	0	0	34.8333	3	0	1	188	0	0	0	0.159059	0	0	0	0	0	0	0	23.9723	1.26239	0	0.404016	83.4007	0
hsa-mir-3942	hsa-mir-3942-3p-miR	chr15:35664480..35664501:-	TTTCAGATAACAGTATTACATC	0	0	1	0	3	3	4	0	1	0	0	1	1	0	0	0	0	0	1	0	3	3	4	0	1	0	0	1	1	0	0	0	0	0	0.122245	0	1.18318	1.31344	1.97709	0	0.63085	0	0	0.404016	0.441274	0
hsa-mir-3942	hsa-mir-3942-5p-miR	chr15:35664521..35664542:-	AGCAATACTGTTACCTGAAATA	38	27	86	23	0	7	2	0	1	0	0	1	5	0	3	5	38	27	86	23	0	7	2	0	1	0	0	1	5	0	3	5	6.04426	6.15906	10.5131	7.62188	0	3.06469	0.988545	0	0.63085	0	0	0.404016	2.20637	0
hsa-mir-627	hsa-mir-627-3p-miR	chr15:42491789..42491810:-	TCTTTTCTTTGAGACTCACTAC	5	0	2	1	4	8	3	7	10	7	8	6	15	0	2	1	3.33333	0	1.5	0.333333	3.33333	7.33333	1.83333	7	7	3.66667	4.83333	3	9.33333	0	1.33333	1	0.795297	0	0.24449	0.331386	1.57757	3.50251	1.48282	3.67648	6.3085	2.94557	5.07074	2.42409	6.6191	0
hsa-mir-627	hsa-mir-627-5p-miR	chr15:42491828..42491849:-	GTGAGTCTCTAAGAAAAGAGGA	330	268	458	168	110	56	30	42	21	27	35	29	58	0	0	0	330	267.5	458	168	106	56	30	40.5	21	27	35	27.5	57.3333	0	0	0	52.4896	61.1344	55.9883	55.6729	43.3832	24.5176	14.8282	22.0589	13.2479	11.3615	22.1845	11.7165	25.5939	0
hsa-mir-147b	hsa-mir-147b-5p-miR	chr15:45725259..45725281:+	TGGAAACATTTCTGCACAAACTA	1	0	0	0	0	0	0	0	1	0	2	0	1	0	0	0	1	0	0	0	0	0	0	0	1	0	2	0	1	0	0	0	0.159059	0	0	0	0	0	0	0	0.63085	0	1.26768	0	0.441274	0
hsa-mir-147b	hsa-mir-147b-3p-miR	chr15:45725296..45725316:+	GTGTGCGGAAATGCTTCTGCT	2	4	1	2	24	16	20	6	2	2	47	3	11	1	0	0	2	3.5	1	2	24	16	20	6	2	2	46.1	3	11	1	0	0	0.318119	0.912453	0.122245	0.662772	9.46544	7.00501	9.88545	3.15127	1.2617	0.84159	29.7906	1.21205	4.85401	0.139806
hsa-Novel418	hsa-Novel418-5p-miR	chr15:49622628..49622649:+	tcagatattctggattactcag	0	1	0	1	0	4	0	0	0	0	0	0	0	0	0	0	0	1	0	1	0	4	0	0	0	0	0	0	0	0	0	0	0	0.228113	0	0.331386	0	1.75125	0	0	0	0	0	0	0	0
hsa-Novel418	hsa-Novel418-3p-miR	chr15:49622662..49622681:+	tgagtggtggaatatctgat	1	0	1	0	0	0	2	0	0	0	0	0	1	0	0	0	1	0	1	0	0	0	2	0	0	0	0	0	1	0	0	0	0.159059	0	0.122245	0	0	0	0.988545	0	0	0	0	0	0.441274	0
hsa-mir-4713	hsa-mir-4713-5p-miR	chr15:51534397..51534419:+	TTCTCCCACTACCAGGCTCCCAT	1	1	2	1	0	0	5	0	2	4	3	22	0	0	0	0	1	1	2	1	0	0	5	0	2	4	3	22	0	0	0	0	0.159059	0.228113	0.24449	0.331386	0	0	2.47136	0	1.2617	1.68318	1.90153	8.88834	0	0
hsa-mir-4713	hsa-mir-4713-3p-miR	chr15:51534433..51534455:+	GATCCAGACAGTGGGAGAAAAAT	4	3	7	0	0	0	0	0	0	0	2	1	0	0	0	0	4	3	7	0	0	0	0	0	0	0	2	1	0	0	0	0	0.636238	0.68434	0.855716	0	0	0	0	0	0	0	1.26768	0.404016	0	0
hsa-mir-1266	hsa-mir-1266-3p-miR	chr15:52569329..52569349:-	ccctgttctatgccctgaggg	7	5	17	2	0	0	0	0	0	0	0	2	0	0	0	0	7	5	17	2	0	0	0	0	0	0	0	2	0	0	0	0	1.11342	1.14057	2.07817	0.662772	0	0	0	0	0	0	0	0.808031	0	0
hsa-mir-1266	hsa-mir-1266-5p-miR	chr15:52569363..52569385:-	CCTCAgggctgtagaacagggct	286	185	341	119	2	0	0	3	1	0	2	0	0	0	0	1	286	185	341	118.5	2	0	0	3	1	0	2	0	0	0	0	1	45.491	42.201	41.6856	39.435	0.788786	0	0	1.57563	0.63085	0	1.26768	0	0	0
hsa-mir-628	hsa-mir-628-3p-miR	chr15:55665156..55665172:-	TCTAGTAAGAGTGGCAG	14	8	15	2	3	3	3	10	7	2	5	2	11	2	3	14	9.4	3.7	8.3	1.5	2.2	2.25	3	8.7	7	2	5	2	10.25	1.2	2.5	11.5833	2.22683	1.82491	1.83368	0.662772	1.18318	1.31344	1.48282	5.25211	4.41595	0.84159	3.16921	0.808031	4.85401	0.279611
hsa-mir-628	hsa-mir-628-5p-miR	chr15:55665189..55665210:-	ATGCTGACATATTTACTAGAGG	124	65	188	22	47	63	41	69	29	14	18	23	69	29	78	61	124	65	188	22	47	62.1	41	68	29	14	18	23	69	29	78	60.1429	19.7234	14.8274	22.9821	7.2905	18.5365	27.5822	20.2652	36.2396	18.2947	5.89113	11.4092	9.29236	30.4479	4.05436
hsa-Novel90	hsa-Novel90-3p-miR	chr15:56657483..56657504:-	CTCGGCCTTTGCTCGCAGCACT	8	5	6	4	2	4	1	0	4	1	0	5	0	0	0	0	8	4.5	6	4	2	4	1	0	4	1	0	5	0	0	0	0	1.27248	1.14057	0.733471	1.32554	0.788786	1.75125	0.494272	0	2.5234	0.420795	0	2.02008	0	0
hsa-mir-2116	hsa-mir-2116-3p-miR	chr15:59463392..59463412:-	TCCTCCCATGCCAAGAACTCC	1	2	0	2	4	8	0	28	1	1	3	2	4	0	4	0	0.5	1.5	0	1	3.5	4	0	20.6667	0.5	1	2	1	3.5	0	1.66667	0	0.159059	0.456227	0	0.662772	1.57757	3.50251	0	14.7059	0.63085	0.420795	1.90153	0.808031	1.76509	0
hsa-mir-2116	hsa-mir-2116-5p-miR	chr15:59463427..59463448:-	GGTTCTTAGCATAGGAGGTCTT	0	1	3	0	5	3	10	13	3	0	11	0	2	1	0	0	0	1	3	0	5	3	10	13	3	0	11	0	2	1	0	0	0	0.228113	0.366735	0	1.97197	1.31344	4.94272	6.82774	1.89255	0	6.97227	0	0.882547	0.139806
hsa-mir-190a	hsa-mir-190a-5p-miR	chr15:63116170..63116192:+	TGATATGTTTGATATATTAGGTT	293	212	380	118	613	2333	217	257	214	47	113	240	322	0	3	4	290.833	210	379.5	117	588	2298.5	212.167	250.667	214	46.5	112.5	235.75	318.167	0	3	3.33333	46.6044	48.36	46.4531	39.1036	241.763	1021.42	107.257	134.979	135.002	19.7774	71.6242	96.9637	142.09	0
hsa-mir-190a	hsa-mir-190a-3p-miR	chr15:63116206..63116227:+	ACTATATATCAAACATATTCCT	0	0	0	0	16	27	4	7	2	0	0	4	10	1	6	0	0	0	0	0	15.1667	20.1429	3.14286	7	1.14286	0	0	2.28571	9.14286	1	6	0	0	0	0	0	6.31029	11.821	1.97709	3.67648	1.2617	0	0	1.61606	4.41274	0.139806
hsa-mir-4511	hsa-mir-4511-3p-miR	chr15:66011601..66011621:-	ACAGGGTAAATGCAATAGTTC	0	0	0	0	0	0	0	0	0	0	0	1	0	0	0	0	0	0	0	0	0	0	0	0	0	0	0	1	0	0	0	0	0	0	0	0	0	0	0	0	0	0	0	0.404016	0	0
hsa-mir-4511	hsa-mir-4511-5p-miR	chr15:66011636..66011656:-	GAAGAACTGTTGCATTTGCCC	2	3	3	2	0	0	0	0	0	0	0	0	3	0	2	2	2	3	3	2	0	0	0	0	0	0	0	0	3	0	2	2	0.318119	0.68434	0.366735	0.662772	0	0	0	0	0	0	0	0	1.32382	0
hsa-mir-4512	hsa-mir-4512-3p-miR	chr15:66789304..66789324:-	cagggcctcactgtatcgccc	2	5	5	1	1	9	0	1	0	2	1	1	0	0	0	0	2	4.5	5	0.5	1	9	0	1	0	2	1	1	0	0	0	0	0.318119	1.14057	0.611226	0.331386	0.394393	3.94032	0	0.525211	0	0.84159	0.633842	0.404016	0	0
hsa-mir-629	hsa-mir-629-3p-miR	chr15:70371726..70371747:-	GTTCTCCCAACGTAAGCCCAGC	7	30	17	29	64	45	42	32	18	81	14	13	2	0	0	0	7	30	17	29	63.1667	45	41.5	31	18	80	14	12.5	2	0	0	0	1.11342	6.8434	2.07817	9.6102	25.2412	19.7016	20.7594	16.8067	11.3553	34.0844	8.87379	5.2522	0.882547	0
as-hsa-mir-629	as-hsa-mir-629-5p-miR	chr15:70371728..70371747:+	TGGGCTTACGTTGGGAGAAC	1	5	8	1	2	0	0	2	0	0	0	0	0	2	0	0	0.5	3.5	5.5	1	2	0	0	1	0	0	0	0	0	0.5	0	0	0.159059	1.14057	0.977961	0.331386	0.788786	0	0	1.05042	0	0	0	0	0	0.279611
hsa-mir-629	hsa-mir-629-5p-miR	chr15:70371765..70371786:-	TGGGTTTACGTTGGGAGAACTT	5227	4540	5821	2315	668	589	358	277	237	714	193	186	95	337	169	223	5226	4536.5	5817	2315	668	588.5	356.833	276	237	713.333	193	185.5	94.5	333.2	128.833	220.643	831.403	1035.63	711.589	767.159	263.455	257.872	176.95	145.483	149.512	300.448	122.332	75.1469	41.921	47.1145
hsa-Novel419	hsa-Novel419-5p-miR	chr15:72530285..72530306:+	CTAGTCCTAACCAAGCATGTCT	0	0	0	0	1	0	0	0	4	0	0	0	0	0	0	0	0	0	0	0	1	0	0	0	4	0	0	0	0	0	0	0	0	0	0	0	0.394393	0	0	0	2.5234	0	0	0	0	0
hsa-Novel419	hsa-Novel419-3p-miR	chr15:72530323..72530345:+	ACTGCTTGAGCCCAGGACTACAT	0	0	0	0	0	1	0	0	0	0	0	0	0	0	0	0	0	0	0	0	0	0.5	0	0	0	0	0	0	0	0	0	0	0	0	0	0	0	0.437813	0	0	0	0	0	0	0	0
hsa-mir-6881	hsa-mir-6881-3p-miR	chr15:74703701..74703723:-	ATCCTCTTTCGTCCTTCCCACTC	0	0	1	0	0	2	1	0	0	0	0	0	0	0	0	0	0	0	1	0	0	2	1	0	0	0	0	0	0	0	0	0	0	0	0.122245	0	0	0.875627	0.494272	0	0	0	0	0	0	0
hsa-Novel92	hsa-Novel92-5p-miR	chr15:75074328..75074347:+	ccccggcgcccggcaggggg	4	0	0	3	0	0	0	0	0	0	0	0	0	0	0	0	2	0	0	1	0	0	0	0	0	0	0	0	0	0	0	0	0.636238	0	0	0.994159	0	0	0	0	0	0	0	0	0	0
hsa-Novel92	hsa-Novel92-3p-miR	chr15:75074367..75074383:+	gccccgccgcgcgccgg	169	17	3	123	0	0	0	0	1	1	1	0	0	0	0	0	144.467	11.8	3	100.325	0	0	0	0	1	1	1	0	0	0	0	0	26.881	3.87793	0.366735	40.7605	0	0	0	0	0.63085	0.420795	0.633842	0	0	0
hsa-Novel413	hsa-Novel413-3p-miR	chr15:76486415..76486435:-	cagccaagtggtccccaccaa	0	0	0	0	0	1	0	0	0	0	0	0	0	0	1	0	0	0	0	0	0	1	0	0	0	0	0	0	0	0	1	0	0	0	0	0	0	0.437813	0	0	0	0	0	0	0	0
hsa-Novel413	hsa-Novel413-5p-miR	chr15:76486449..76486472:-	gtgtggggagcacgtgaggctggg	4	0	3	0	3	5	1	1	1	1	2	3	0	0	0	0	4	0	3	0	3	5	1	1	1	1	2	3	0	0	0	0	0.636238	0	0.366735	0	1.18318	2.18907	0.494272	0.525211	0.63085	0.420795	1.26768	1.21205	0	0
hsa-Novel89	hsa-Novel89-3p-miR	chr15:79496701..79496723:-	TAGTTATCATCTCTGGCTCTGAT	5	3	7	1	0	0	0	0	0	0	0	0	0	0	0	0	5	3	7	1	0	0	0	0	0	0	0	0	0	0	0	0	0.795297	0.68434	0.855716	0.331386	0	0	0	0	0	0	0	0	0	0
hsa-mir-184	hsa-mir-184-3p-miR	chr15:79502182..79502203:+	TGGACGGAGAACTGATAAGGGT	1660	975	2031	529	0	5	0	1	10	7	0	4	0	0	0	3	1659	973.7	2029.7	528.5	0	5	0	1	10	7	0	4	0	0	0	3	264.039	222.41	248.28	175.303	0	2.18907	0	0.525211	6.3085	2.94557	0	1.61606	0	0
hsa-mir-549a	hsa-mir-549a-3p-miR	chr15:81134334..81134355:-	GTGACAACTATGGAtgagctct	1	3	2	0	0	0	0	0	2	6	17	0	0	0	0	0	0.5	1.5	1	0	0	0	0	0	1	3	8.5	0	0	0	0	0	0.159059	0.68434	0.24449	0	0	0	0	0	1.2617	2.52477	10.7753	0	0	0
as-hsa-mir-549a	as-hsa-mir-549a-5p-miR	chr15:81134336..81134357:+	agctcaTCCATAGTTGTCACTG	0	0	1	0	0	0	0	0	7	2	11	0	0	0	0	0	0	0	0.5	0	0	0	0	0	3.5	1	5.5	0	0	0	0	0	0	0	0.122245	0	0	0	0	0	4.41595	0.84159	6.97227	0	0	0
hsa-mir-549a	hsa-mir-549a-5p-miR	chr15:81134366..81134387:-	AGCTCATCCATAGTTGTCACTG	0	0	1	0	0	0	0	0	7	2	13	0	0	0	0	0	0	0	0.5	0	0	0	0	0	3.5	1	7.5	0	0	0	0	0	0	0	0.122245	0	0	0	0	0	4.41595	0.84159	8.23995	0	0	0
as-hsa-mir-549a	as-hsa-mir-549a-3p-miR	chr15:81134368..81134389:+	GTGACAACTATGGATGAGCTCT	1	3	2	0	0	0	0	0	3	6	20	0	0	0	0	0	0.5	1.5	1	0	0	0	0	0	2	3	11.5	0	0	0	0	0	0.159059	0.68434	0.24449	0	0	0	0	0	1.89255	2.52477	12.6768	0	0	0
ACA45	ACA45-5p-miR	chr15:83424761..83424782:+	AAGGTAGATAGAACAGGTCTTG	8736	5132	12910	2104	761	302	529	519	662	219	205	1850	681	556	3146	2304	8721.43	5127.75	12888.7	2099.75	753.85	299.75	527.333	512.5	649.179	215.833	204.5	1806.11	675.1	554	3139.27	2299.1	1389.54	1170.68	1578.18	697.237	300.133	132.22	261.47	272.584	417.623	92.1541	129.938	747.429	300.507	77.7319
ACA45	ACA45-3p-miR	chr15:83424800..83424822:+	AGACCTACTTATCTACCAACAGC	96	22	61	35	142	48	104	155	157	24	40	340	82	3	45	36	95	21	61	34	141	48	103	151.5	155.5	24	38.5	332.667	77.5	3	43.5	36	15.2697	5.01849	7.45695	11.5985	56.0038	21.015	51.4043	81.4077	99.0435	10.0991	25.3537	137.365	36.1844	0.419417
hsa-mir-1276	hsa-mir-1276-3p-miR	chr15:86313740..86313761:-	TGTCTCCACTGAGCACTTGGGC	2	2	4	1	0	1	1	0	0	0	0	0	0	0	0	0	2	2	4	1	0	1	1	0	0	0	0	0	0	0	0	0	0.318119	0.456227	0.488981	0.331386	0	0.437813	0.494272	0	0	0	0	0	0	0
hsa-mir-1276	hsa-mir-1276-5p-miR	chr15:86313777..86313798:-	TAAAGAGCCCTGTGGAGACACC	98	67	118	28	1	7	3	7	7	0	5	2	0	0	0	0	94.5	67	118	27.5	1	6.25	3	7	7	0	5	2	0	0	0	0	15.5878	15.2836	14.4249	9.27881	0.394393	3.06469	1.48282	3.67648	4.41595	0	3.16921	0.808031	0	0
hsa-Novel414	hsa-Novel414-3p-miR	chr15:87578330..87578350:-	atacgtacgtgtatatataca	0	0	0	0	0	0	0	0	0	0	0	4	0	0	0	0	0	0	0	0	0	0	0	0	0	0	0	0.85	0	0	0	0	0	0	0	0	0	0	0	0	0	0	0	1.61606	0	0
hsa-Novel414	hsa-Novel414-5p-miR	chr15:87578409..87578431:-	caggtatatatacacgtacgtat	0	0	0	0	0	0	0	0	0	0	0	4	0	0	0	0	0	0	0	0	0	0	0	0	0	0	0	2	0	0	0	0	0	0	0	0	0	0	0	0	0	0	0	1.61606	0	0
hsa-mir-1179	hsa-mir-1179-5p-miR	chr15:89151352..89151373:+	AAGCATTCTTTCATTGGTTGGT	1	3	4	2	2	6	18	0	5	13	6	21	44	0	0	2	1	3	4	2	2	6	17	0	4	13	6	20.5	42.5	0	0	2	0.159059	0.68434	0.488981	0.662772	0.788786	2.62688	8.8969	0	3.15425	5.47034	3.80305	8.48433	19.416	0
hsa-mir-1179	hsa-mir-1179-3p-miR	chr15:89151389..89151408:+	AACCAATAAGAGGATGCCAT	0	0	0	0	0	2	0	0	0	0	0	1	0	0	0	0	0	0	0	0	0	2	0	0	0	0	0	1	0	0	0	0	0	0	0	0	0	0.875627	0	0	0	0	0	0.404016	0	0
hsa-mir-7-2	hsa-mir-7-2-5p-miR	chr15:89155087..89155110:+	TGGAAGACTAGTGATTTTGTTGTT	5513	2222	6372	723	1448	51563	1506	7966	6041	34959	5292	9033	4114	187	277	210	1781.1	715.51	2032.32	234.811	444.093	16732.1	490.55	2567.32	1999.06	11329.5	1731.16	2876.1	1344.58	62.3333	92.25	71.9167	876.894	506.868	778.946	239.592	571.081	22575	744.374	4183.83	3810.97	14710.6	3354.29	3649.47	1815.4	26.1437
hsa-mir-3529	hsa-mir-3529-5p-miR	chr15:89155125..89155146:-	AGGTAGACTGGGATTTGTTGTT	1	0	0	0	0	0	0	0	0	0	0	0	0	3	3	7	1	0	0	0	0	0	0	0	0	0	0	0	0	3	3	7	0.159059	0	0	0	0	0	0	0	0	0	0	0	0	0.419417
hsa-mir-7-2	hsa-mir-7-2-3p-miR	chr15:89155128..89155148:+	AACAAATCCCAGTCTACCTAA	0	0	0	0	0	0	0	0	0	0	0	0	0	0	0	1	0	0	0	0	0	0	0	0	0	0	0	0	0	0	0	1	0	0	0	0	0	0	0	0	0	0	0	0	0	0
hsa-Novel91	hsa-Novel91-5p-miR	chr15:89863584..89863607:-	TGTAGGCTGATGTTGATACTGGAG	69	37	82	32	4	2	1	1	11	0	5	1	1	1	1	2	69	36.5	81.5	32	3.5	2	1	1	11	0	5	1	1	1	1	2	10.9751	8.44019	10.0241	10.6044	1.57757	0.875627	0.494272	0.525211	6.93935	0	3.16921	0.404016	0.441274	0.139806
hsa-mir-9-3	hsa-mir-9-3-5p-miR	chr15:89911263..89911285:+	TCTTTGGTTATCTAGCTGTATGA	9543	6499	15431	4505	4	1733	498	278	1959	1153	40	254	2416	11	14	14	3182.92	2166.86	5151	1502.62	1.33333	579.8	165.644	91.5024	655.794	383.621	13.3333	84.2417	804.226	3.66667	4.66667	4.66667	1517.9	1482.51	1886.36	1492.89	1.57757	758.731	246.148	146.009	1235.84	485.177	25.3537	102.62	1066.12	1.53786
hsa-mir-9-3	hsa-mir-9-3-3p-miR	chr15:89911302..89911323:+	ATAAAGCTAGATAACCGAAAGT	56	32	61	14	2	573	381	83	787	840	22	114	893	6	21	12	18.6667	10.6667	20.3333	4.66667	0.666667	190.917	126.783	28.3333	261.595	279.917	7.33333	37.9167	296.935	2	7	4	8.90733	7.29963	7.45695	4.63941	0.788786	250.867	188.318	43.5925	496.479	353.468	13.9445	46.0578	394.057	0.838834
hsa-mir-5094	hsa-mir-5094-3p-miR	chr15:90393879..90393901:-	GTAGGTACAGTGGGCTCACTGAA	3	4	3	3	0	0	0	0	1	0	0	0	0	0	0	0	3	4	3	3	0	0	0	0	1	0	0	0	0	0	0	0	0.477178	0.912453	0.366735	0.994159	0	0	0	0	0.63085	0	0	0	0	0
hsa-mir-5094	hsa-mir-5094-5p-miR	chr15:90393919..90393942:-	aTCAGTGAATGCCTTGAACCTAAC	37	19	42	7	1	6	4	8	12	0	0	4	2	0	0	0	37	19	42	7	1	6	4	8	12	0	0	3.5	2	0	0	0	5.8852	4.33415	5.1343	2.3197	0.394393	2.62688	1.97709	4.20169	7.5702	0	0	1.61606	0.882547	0
hsa-mir-5009	hsa-mir-5009-5p-miR	chr15:90427219..90427241:-	tggactttttcagatttggggat	32	21	41	11	0	0	0	0	0	2	1	2	0	0	0	0	25.5952	15.1345	32.6667	7.55952	0	0	0	0	0	2	1	1.16667	0	0	0	0	5.0899	4.79038	5.01205	3.64525	0	0	0	0	0	0.84159	0.633842	0.808031	0	0
hsa-mir-3174	hsa-mir-3174-5p-miR	chr15:90549996..90550016:+	tagtgagttagagatgcagag	15	10	19	6	1	17	5	4	3	11	1	4	0	1	2	2	15	10	19	6	1	17	5	4	3	11	1	4	0	1	2	2	2.38589	2.28113	2.32266	1.98832	0.394393	7.44283	2.47136	2.10084	1.89255	4.62875	0.633842	1.61606	0	0.139806
hsa-mir-3174	hsa-mir-3174-3p-miR	chr15:90550044..90550065:+	atctgcattttaattcacatgc	1	0	0	0	0	0	0	0	0	0	0	0	0	0	0	0	0.5	0	0	0	0	0	0	0	0	0	0	0	0	0	0	0	0.159059	0	0	0	0	0	0	0	0	0	0	0	0	0
hsa-Novel205	hsa-Novel205-5p-miR	chr15:90550587..90550608:+	ACATCACTGTAGAGAAGACCAG	2	1	4	0	0	0	0	0	0	0	0	0	0	0	0	0	2	1	4	0	0	0	0	0	0	0	0	0	0	0	0	0	0.318119	0.228113	0.488981	0	0	0	0	0	0	0	0	0	0	0
hsa-Novel205	hsa-Novel205-3p-miR	chr15:90550629..90550649:+	tggactcttgcagtgtgtggg	3	0	6	0	0	0	0	0	0	0	0	0	0	0	0	0	3	0	6	0	0	0	0	0	0	0	0	0	0	0	0	0	0.477178	0	0.733471	0	0	0	0	0	0	0	0	0	0	0
hsa-mir-3175	hsa-mir-3175-5p-miR	chr15:93447638..93447659:+	CGGGGAGAGAACGCAGTGACGT	39	19	30	12	1	3	0	0	0	0	0	1	0	0	0	0	39	19	30	12	1	3	0	0	0	0	0	1	0	0	0	0	6.20332	4.33415	3.66735	3.97663	0.394393	1.31344	0	0	0	0	0	0.404016	0	0
hsa-mir-3175	hsa-mir-3175-3p-miR	chr15:93447675..93447695:+	TGTCGGGCGCTTTCTCCTCCC	1	0	0	0	0	1	0	0	0	0	0	0	0	0	0	0	1	0	0	0	0	1	0	0	0	0	0	0	0	0	0	0	0.159059	0	0	0	0	0.437813	0	0	0	0	0	0	0	0
hsa-Novel417	hsa-Novel417-5p-miR	chr15:97127817..97127837:+	CAGCCTCAATGTCTATGGTGC	0	0	0	0	0	5	0	0	0	0	0	0	0	0	0	0	0	0	0	0	0	5	0	0	0	0	0	0	0	0	0	0	0	0	0	0	0	2.18907	0	0	0	0	0	0	0	0
hsa-Novel417	hsa-Novel417-3p-miR	chr15:97127860..97127881:+	TCACCATAGACACTGGTCCTGG	0	0	0	0	0	9	0	0	0	0	0	0	0	0	0	0	0	0	0	0	0	9	0	0	0	0	0	0	0	0	0	0	0	0	0	0	0	3.94032	0	0	0	0	0	0	0	0
hsa-mir-4714	hsa-mir-4714-5p-miR	chr15:99327664..99327685:+	AACTCTGACCCCTTAGGTTGAT	1	1	1	0	1	0	1	0	0	0	0	4	2	0	0	0	1	1	1	0	1	0	1	0	0	0	0	3.5	2	0	0	0	0.159059	0.228113	0.122245	0	0.394393	0	0.494272	0	0	0	0	1.61606	0.882547	0
hsa-mir-4714	hsa-mir-4714-3p-miR	chr15:99327702..99327723:+	CCAACCTAGGTGGTCAGAGTTG	3	1	5	0	4	0	1	0	0	0	0	0	3	0	0	0	3	1	5	0	4	0	1	0	0	0	0	0	3	0	0	0	0.477178	0.228113	0.611226	0	1.57757	0	0.494272	0	0	0	0	0	1.32382	0
hsa-Novel415	hsa-Novel415-5p-miR	chr15:99453691..99453712:+	TACTGTCTTCAGTCCCTCTGCT	0	0	0	0	0	0	0	13	0	0	0	0	0	0	0	0	0	0	0	0	0	0	0	13	0	0	0	0	0	0	0	0	0	0	0	0	0	0	0	6.82774	0	0	0	0	0	0
hsa-Novel420	hsa-Novel420-5p-miR	chr15:101460166..101460187:+	TTCCTGGGGTTGCGGGGCGGCC	0	0	0	0	0	0	0	0	1	0	0	0	0	0	0	0	0	0	0	0	0	0	0	0	1	0	0	0	0	0	0	0	0	0	0	0	0	0	0	0	0.63085	0	0	0	0	0
hsa-Novel420	hsa-Novel420-3p-miR	chr15:101460219..101460240:+	TCACGCTTCTTGCCCAGGTGGT	0	0	0	0	0	0	0	3	1	0	0	0	0	0	0	0	0	0	0	0	0	0	0	3	1	0	0	0	0	0	0	0	0	0	0	0	0	0	0	1.57563	0.63085	0	0	0	0	0
hsa-mir-3176	hsa-mir-3176-3p-miR	chr16:593336..593356:+	ACTGGCCTGGGACTACCGGGG	79	41	71	23	14	67	16	29	44	3	19	6	2	0	0	0	76.9	40.2	71	21.5333	13.2	67	16	29	44	3	19	5.2	2	0	0	0	12.5657	9.35265	8.6794	7.62188	5.5215	29.3335	7.90836	15.2311	27.7574	1.26239	12.043	2.42409	0.882547	0
hsa-Novel199	hsa-Novel199-3p-miR	chr16:716429..716449:+	TCGGCCCTCACCCACTCCATT	0	0	2	0	0	0	0	0	0	0	0	0	0	0	0	0	0	0	2	0	0	0	0	0	0	0	0	0	0	0	0	0	0	0	0.24449	0	0	0	0	0	0	0	0	0	0	0
hsa-mir-3177	hsa-mir-3177-3p-miR	chr16:1785039..1785059:+	TGCACGGCACTGGGGACACGT	53	27	73	12	0	5	1	1	4	2	2	1	2	0	0	0	53	27	73	11.5	0	5	1	1	4	2	2	1	2	0	0	0	8.43015	6.15906	8.92389	3.97663	0	2.18907	0.494272	0.525211	2.5234	0.84159	1.26768	0.404016	0.882547	0
hsa-Novel73	hsa-Novel73-5p-miR	chr16:2128390..2128410:+	ATCCACCTCCTCACCTCAGGC	6	0	0	1	0	1	0	0	0	0	0	1	0	0	0	0	6	0	0	1	0	1	0	0	0	0	0	1	0	0	0	0	0.954356	0	0	0.331386	0	0.437813	0	0	0	0	0	0.404016	0	0
hsa-Novel73	hsa-Novel73-3p-miR	chr16:2128435..2128455:+	CCAGGGGTTGGGGTGGTAGAG	3	3	2	0	3	0	0	0	0	0	0	0	0	0	0	0	3	3	2	0	3	0	0	0	0	0	0	0	0	0	0	0	0.477178	0.68434	0.24449	0	1.18318	0	0	0	0	0	0	0	0	0
hsa-Novel72	hsa-Novel72-3p-miR	chr16:2145806..2145827:-	tgcttccgcggggatttctgac	61	23	58	7	0	3	2	0	4	0	3	0	0	0	0	0	61	23	58	7	0	3	2	0	4	0	3	0	0	0	0	0	9.70262	5.24661	7.09022	2.3197	0	1.31344	0.988545	0	2.5234	0	1.90153	0	0	0
hsa-Novel72	hsa-Novel72-5p-miR	chr16:2145844..2145867:-	aggtatctccggcccaaagctctg	3	0	0	0	0	0	0	0	0	0	2	0	0	0	0	0	3	0	0	0	0	0	0	0	0	0	2	0	0	0	0	0	0.477178	0	0	0	0	0	0	0	0	0	1.26768	0	0	0
hsa-mir-6511b-1	hsa-mir-6511b-1-3p-miR	chr16:2156679..2156700:-	TCACCACCCCTTCTGCCTGCAG	7	3	6	3	9	10	7	4	7	4	7	15	3	1	0	0	3.5	1.5	3	1.5	4.5	5	3.33333	2	3.5	2	3.5	6.83333	1.5	0.5	0	0	1.11342	0.68434	0.733471	0.994159	3.54954	4.37813	3.45991	2.10084	4.41595	1.68318	4.4369	6.06023	1.32382	0.139806
hsa-mir-6511b-1	hsa-mir-6511b-1-5p-miR	chr16:2156719..2156744:-	CTGCAGGCAGAAGTGGGGCTGACAGG	3	0	2	0	0	2	1	1	1	0	0	2	0	3	0	1	0.428571	0	0.285714	0	0	0.267857	0.142857	0.142857	0.142857	0	0	0.285714	0	0.410714	0	0.125	0.477178	0	0.24449	0	0	0.875627	0.494272	0.525211	0.63085	0	0	0.808031	0	0.419417
hsa-Novel193	hsa-Novel193-5p-miR	chr16:2166168..2166191:-	TTCGGGTAGGGGGAGTCTGGGCTT	10	4	11	0	0	1	0	2	0	0	0	0	0	0	0	0	10	4	11	0	0	1	0	1.11111	0	0	0	0	0	0	0	0	1.59059	0.912453	1.3447	0	0	0.437813	0	1.05042	0	0	0	0	0	0
hsa-mir-3180-5	hsa-mir-3180-5-3p-miR	chr16:2186074..2186095:-	TGGGGCGGAGCTTCCGGAGGCC	14	4	8	3	0	9	1	0	3	0	6	0	174	0	0	0	2.8	0.8	1.6	0.6	0	1.8	0.2	0	0.6	0	1.2	0	34.7667	0	0	0	2.22683	0.912453	0.977961	0.994159	0	3.94032	0.494272	0	1.89255	0	3.80305	0	76.7816	0
hsa-mir-3180-5	hsa-mir-3180-5-5p-miR	chr16:2186118..2186139:-	CTTCCAGACGCTCCGCCCCACG	1	0	0	0	0	1	0	0	0	0	0	0	16	0	0	0	0.2	0	0	0	0	0.2	0	0	0	0	0	0	3.2	0	0	0	0.159059	0	0	0	0	0.437813	0	0	0	0	0	0	7.06038	0
hsa-mir-3677	hsa-mir-3677-5p-miR	chr16:2320716..2320734:+	CAGTGGCCAGAGCCCTGCA	1	2	1	0	1	12	3	0	5	1	0	1	1	0	0	0	1	2	1	0	1	12	3	0	5	1	0	1	1	0	0	0	0.159059	0.456227	0.122245	0	0.394393	5.25376	1.48282	0	3.15425	0.420795	0	0.404016	0.441274	0
hsa-mir-3677	hsa-mir-3677-3p-miR	chr16:2320752..2320772:+	CTCGTGGGCTCTGGCCACGGC	98	50	113	29	1	10	1	0	0	0	0	0	0	0	0	0	49	25	56	14.5	0.5	5	0.5	0	0	0	0	0	0	0	0	0	15.5878	11.4057	13.8137	9.6102	0.394393	4.37813	0.494272	0	0	0	0	0	0	0
hsa-mir-940	hsa-mir-940-5p-miR	chr16:2321768..2321791:+	CAGGAGCGGGGCCTGGGCAGCCCC	0	0	0	0	0	0	0	0	0	0	1	0	0	0	0	0	0	0	0	0	0	0	0	0	0	0	1	0	0	0	0	0	0	0	0	0	0	0	0	0	0	0	0.633842	0	0	0
hsa-mir-940	hsa-mir-940-3p-miR	chr16:2321807..2321827:+	AAGGCAGGGCCCCCGCTCCCC	4	1	2	0	19	35	6	6	30	8	9	9	5	4	1	0	4	1	2	0	19	31.3095	6	6	28.1667	8	8.5	8.33333	4.5	3.5	1	0	0.636238	0.228113	0.24449	0	7.49347	15.3235	2.96563	3.15127	18.9255	3.36636	5.70458	3.63614	2.20637	0.559223
as-hsa-mir-4717	as-hsa-mir-4717-3p-miR	chr16:2324631..2324651:-	ACACATGGGTGGCTGTGGCCT	2	1	2	2	3	2	0	0	2	0	0	2	1	0	0	0	0.533333	0.5	0.833333	0.833333	1.33333	1	0	0	0.833333	0	0	1	0.5	0	0	0	0.318119	0.228113	0.24449	0.662772	1.18318	0.875627	0	0	1.2617	0	0	0.808031	0.441274	0
hsa-mir-4717	hsa-mir-4717-5p-miR	chr16:2324633..2324653:+	GCCACAGCCACCCATGTGTAG	0	0	0	1	0	0	0	0	1	0	0	0	0	0	0	0	0	0	0	0.5	0	0	0	0	0.5	0	0	0	0	0	0	0	0	0	0	0.331386	0	0	0	0	0.63085	0	0	0	0	0
as-hsa-mir-4717	as-hsa-mir-4717-5p-miR	chr16:2324660..2324680:-	GCCACAGCCACCCATGTGTAG	0	0	0	1	0	0	0	0	1	0	0	0	0	0	0	0	0	0	0	0.5	0	0	0	0	0.5	0	0	0	0	0	0	0	0	0	0	0.331386	0	0	0	0	0.63085	0	0	0	0	0
hsa-mir-4717	hsa-mir-4717-3p-miR	chr16:2324662..2324682:+	ACACATGGGTGGCTGTGGCCT	2	1	2	2	3	2	0	0	2	0	0	2	1	0	0	0	0.533333	0.5	0.833333	0.833333	1.33333	1	0	0	0.833333	0	0	1	0.5	0	0	0	0.318119	0.228113	0.24449	0.662772	1.18318	0.875627	0	0	1.2617	0	0	0.808031	0.441274	0
hsa-Novel195	hsa-Novel195-3p-miR	chr16:2550784..2550804:+	ACTGACCTGAGCATCCTGCAG	8	10	21	2	1	0	2	4	5	1	0	0	0	1	0	0	8	10	21	2	1	0	2	4	5	1	0	0	0	1	0	0	1.27248	2.28113	2.56715	0.662772	0.394393	0	0.988545	2.10084	3.15425	0.420795	0	0	0	0.139806
hsa-Novel194	hsa-Novel194-5p-miR	chr16:8159665..8159686:+	atcggtgccatcttctctgctc	2	2	3	0	0	1	0	0	0	0	0	0	12	0	0	0	2	2	3	0	0	1	0	0	0	0	0	0	12	0	0	0	0.318119	0.456227	0.366735	0	0	0.437813	0	0	0	0	0	0	5.29528	0
hsa-Novel194	hsa-Novel194-3p-miR	chr16:8159709..8159731:+	aagagaagggaagatggtgccac	0	0	0	0	0	1	0	0	0	0	0	0	2	0	0	0	0	0	0	0	0	1	0	0	0	0	0	0	2	0	0	0	0	0	0	0	0	0.437813	0	0	0	0	0	0	0.882547	0
hsa-Novel78	hsa-Novel78-5p-miR	chr16:10857485..10857506:+	TGCATGAATGGATGTGATTGGG	5	0	4	0	1	0	0	0	0	1	0	0	0	0	0	0	5	0	4	0	1	0	0	0	0	1	0	0	0	0	0	0	0.795297	0	0.488981	0	0.394393	0	0	0	0	0.420795	0	0	0	0
hsa-Novel544	hsa-Novel544-5p-miR	chr16:11016677..11016697:-	ACCtgaaccatatgaaattgc	0	0	0	0	0	0	0	0	0	0	0	0	0	0	7	4	0	0	0	0	0	0	0	0	0	0	0	0	0	0	7	4	0	0	0	0	0	0	0	0	0	0	0	0	0	0
hsa-mir-193b	hsa-mir-193b-5p-miR	chr16:14397837..14397858:+	CGGGGTTTTGAGGGCGAGATGA	287	242	236	98	164	99	31	214	71	37	49	132	173	1255	831	1166	287	242	236	98	164	99	31	212.5	71	37	49	132	173	1255	831	1165.2	45.65	55.2034	28.8499	32.4758	64.6805	43.3435	15.3224	112.395	44.7904	15.5694	31.0583	53.3301	76.3403	175.456
hsa-mir-193b	hsa-mir-193b-3p-miR	chr16:14397874..14397895:+	AACTGGCCCTCAAAGTCCCGCT	804	396	480	308	5223	1683	311	1547	367	254	319	1677	1535	179	168	153	796	392.5	475.5	306	5199.18	1678.5	309.5	1533.67	365.5	253.111	317.611	1636.97	1531.7	176.5	157.111	146.75	127.884	90.3329	58.6777	102.067	2059.92	736.84	153.719	812.501	231.522	106.882	202.196	677.534	677.355	25.0252
hsa-mir-365a	hsa-mir-365a-5p-miR	chr16:14403157..14403179:+	AGGGACTTTTGGGGGCAGATGTG	911	656	907	333	48	29	2	16	11	0	5	30	26	154	212	213	910.1	653.867	905.2	332.333	46.6429	29	2	16	11	0	5	30	25.3333	154	211.5	211.458	144.903	149.642	110.876	110.352	18.9309	12.6966	0.988545	8.40337	6.93935	0	3.16921	12.1205	11.4731	21.5301
hsa-mir-365a	hsa-mir-365a-3p-miR	chr16:14403197..14403218:+	TAATGCCCCTAAAAATCCTTAT	269	85	176	200	4339	2081	864	5631	1077	410	414	6380	1662	20	390	429	134.5	42.5	89.5	101	2165.57	1037.68	431.31	2808.6	538.333	204.833	206.667	3175.21	830.06	10	194.417	213.75	42.787	19.3896	21.5151	66.2772	1711.27	911.09	427.051	2957.46	679.426	172.526	262.411	2577.62	733.397	2.79611
hsa-mir-3179-1	hsa-mir-3179-1-3p-miR	chr16:14995416..14995437:+	AGAAGGGGTGAAATTTAAACGT	1	0	0	0	0	3	0	14	0	3	5	5	5	2	13	16	0.333333	0	0	0	0	1	0	4.66667	0	1	1.66667	1.66667	1.66667	0.666667	4.33333	5.33333	0.159059	0	0	0	0	1.31344	0	7.35295	0	1.26239	3.16921	2.02008	2.20637	0.279611
hsa-mir-3180-1	hsa-mir-3180-1-5p-miR	chr16:15005094..15005115:+	CTTCCAGACGCTCCGCCCCACG	1	0	0	0	0	1	0	0	0	0	0	0	16	0	0	0	0.2	0	0	0	0	0.2	0	0	0	0	0	0	3.2	0	0	0	0.159059	0	0	0	0	0.437813	0	0	0	0	0	0	7.06038	0
hsa-mir-3180-1	hsa-mir-3180-1-3p-miR	chr16:15005138..15005159:+	TGGGGCGGAGCTTCCGGAGGCC	14	4	8	3	0	9	1	0	3	0	6	0	174	0	0	0	2.8	0.8	1.6	0.6	0	1.8	0.2	0	0.6	0	1.2	0	34.7667	0	0	0	2.22683	0.912453	0.977961	0.994159	0	3.94032	0.494272	0	1.89255	0	3.80305	0	76.7816	0
hsa-mir-6511a-1	hsa-mir-6511a-1-5p-miR	chr16:15019795..15019820:+	CTGCAGGCAGAAGTGGGGCTGACAGG	3	0	2	0	0	2	1	1	1	0	0	2	0	3	0	1	0.428571	0	0.285714	0	0	0.267857	0.142857	0.142857	0.142857	0	0	0.285714	0	0.410714	0	0.125	0.477178	0	0.24449	0	0	0.875627	0.494272	0.525211	0.63085	0	0	0.808031	0	0.419417
hsa-mir-6511a-1	hsa-mir-6511a-1-3p-miR	chr16:15019837..15019859:+	CCTCACCATCCCTTCTGCCTGCA	11	4	15	7	8	8	5	16	12	2	9	14	4	3	0	0	2.2	0.8	3	1.4	1.56667	1.6	1	3.11111	2.4	0.4	1.76667	2.71111	0.8	0.6	0	0	1.74965	0.912453	1.83368	2.3197	3.15515	3.50251	2.47136	8.40337	7.5702	0.84159	5.70458	5.65622	1.76509	0.419417
hsa-mir-6511b-2	hsa-mir-6511b-2-3p-miR	chr16:15227932..15227953:-	TCACCACCCCTTCTGCCTGCAG	7	3	6	3	9	10	7	4	7	4	7	15	3	1	0	0	3.5	1.5	3	1.5	4.5	5	3.33333	2	3.5	2	3.5	6.83333	1.5	0.5	0	0	1.11342	0.68434	0.733471	0.994159	3.54954	4.37813	3.45991	2.10084	4.41595	1.68318	4.4369	6.06023	1.32382	0.139806
hsa-mir-6511b-2	hsa-mir-6511b-2-5p-miR	chr16:15227972..15227997:-	CTGCAGGCAGAAGTGGGGCTGACAGG	3	0	2	0	0	2	1	1	1	0	0	2	0	3	0	1	0.428571	0	0.285714	0	0	0.267857	0.142857	0.142857	0.142857	0	0	0.285714	0	0.410714	0	0.125	0.477178	0	0.24449	0	0	0.875627	0.494272	0.525211	0.63085	0	0	0.808031	0	0.419417
hsa-mir-3180-4	hsa-mir-3180-4-3p-miR	chr16:15248803..15248824:-	TGGGGCGGAGCTTCCGGAGGCC	14	4	8	3	0	9	1	0	3	0	6	0	174	0	0	0	2.8	0.8	1.6	0.6	0	1.8	0.2	0	0.6	0	1.2	0	34.7667	0	0	0	2.22683	0.912453	0.977961	0.994159	0	3.94032	0.494272	0	1.89255	0	3.80305	0	76.7816	0
hsa-mir-3180-4	hsa-mir-3180-4-5p-miR	chr16:15248847..15248868:-	CTTCCAGACGCTCCGCCCCACG	1	0	0	0	0	1	0	0	0	0	0	0	16	0	0	0	0.2	0	0	0	0	0.2	0	0	0	0	0	0	3.2	0	0	0	0.159059	0	0	0	0	0.437813	0	0	0	0	0	0	7.06038	0
hsa-mir-6506	hsa-mir-6506-5p-miR	chr16:15704929..15704951:-	ACTGGGATGTCACTGAATATGGT	0	0	0	0	0	0	0	0	0	0	0	0	0	1	2	2	0	0	0	0	0	0	0	0	0	0	0	0	0	1	2	2	0	0	0	0	0	0	0	0	0	0	0	0	0	0.139806
hsa-mir-484	hsa-mir-484-5p-miR	chr16:15737158..15737179:+	TCAGGCTCAGTCCCCTCCCGAT	399	192	216	125	1789	1593	1555	996	1620	968	664	578	1121	85	165	89	395.7	191.5	215	124.5	1764.95	1579.6	1532.03	975.233	1607.05	958.8	659.9	571.533	1116.87	85	161.5	88	63.4647	43.7978	26.4049	41.4233	705.569	697.437	768.594	523.11	1021.98	407.33	420.871	233.521	494.668	11.8835
hsa-mir-484	hsa-mir-484-3p-miR	chr16:15737201..15737220:+	CCCGGGGGGTGACCCTGGCT	0	0	0	0	0	1	0	0	0	0	0	0	0	0	0	0	0	0	0	0	0	1	0	0	0	0	0	0	0	0	0	0	0	0	0	0	0	0.437813	0	0	0	0	0	0	0	0
hsa-mir-3179-2	hsa-mir-3179-2-3p-miR	chr16:16394067..16394088:+	AGAAGGGGTGAAATTTAAACGT	1	0	0	0	0	3	0	14	0	3	5	5	5	2	13	16	0.333333	0	0	0	0	1	0	4.66667	0	1	1.66667	1.66667	1.66667	0.666667	4.33333	5.33333	0.159059	0	0	0	0	1.31344	0	7.35295	0	1.26239	3.16921	2.02008	2.20637	0.279611
hsa-mir-3180-2	hsa-mir-3180-2-5p-miR	chr16:16403749..16403770:+	CTTCCAGACGCTCCGCCCCACG	1	0	0	0	0	1	0	0	0	0	0	0	16	0	0	0	0.2	0	0	0	0	0.2	0	0	0	0	0	0	3.2	0	0	0	0.159059	0	0	0	0	0.437813	0	0	0	0	0	0	7.06038	0
hsa-mir-3180-2	hsa-mir-3180-2-3p-miR	chr16:16403793..16403814:+	TGGGGCGGAGCTTCCGGAGGCC	14	4	8	3	0	9	1	0	3	0	6	0	174	0	0	0	2.8	0.8	1.6	0.6	0	1.8	0.2	0	0.6	0	1.2	0	34.7667	0	0	0	2.22683	0.912453	0.977961	0.994159	0	3.94032	0.494272	0	1.89255	0	3.80305	0	76.7816	0
hsa-mir-6511a-2	hsa-mir-6511a-2-5p-miR	chr16:16418446..16418471:+	CTGCAGGCAGAAGTGGGGCTGACAGG	3	0	2	0	0	2	1	1	1	0	0	2	0	3	0	1	0.428571	0	0.285714	0	0	0.267857	0.142857	0.142857	0.142857	0	0	0.285714	0	0.410714	0	0.125	0.477178	0	0.24449	0	0	0.875627	0.494272	0.525211	0.63085	0	0	0.808031	0	0.419417
hsa-mir-6511a-2	hsa-mir-6511a-2-3p-miR	chr16:16418488..16418510:+	CCTCACCATCCCTTCTGCCTGCA	11	4	15	7	8	8	5	16	12	2	9	14	4	3	0	0	2.2	0.8	3	1.4	1.56667	1.6	1	3.11111	2.4	0.4	1.76667	2.71111	0.8	0.6	0	0	1.74965	0.912453	1.83368	2.3197	3.15515	3.50251	2.47136	8.40337	7.5702	0.84159	5.70458	5.65622	1.76509	0.419417
hsa-mir-6511a-3	hsa-mir-6511a-3-5p-miR	chr16:16462734..16462759:+	CTGCAGGCAGAAGTGGGGCTGACAGG	3	0	2	0	0	2	1	1	1	0	0	2	0	3	0	1	0.428571	0	0.285714	0	0	0.267857	0.142857	0.142857	0.142857	0	0	0.285714	0	0.410714	0	0.125	0.477178	0	0.24449	0	0	0.875627	0.494272	0.525211	0.63085	0	0	0.808031	0	0.419417
hsa-mir-6511a-3	hsa-mir-6511a-3-5p-miR	chr16:16462735..16462758:+	TGCAGGCAGAAGTGGGGCTGACAG	3	0	2	0	0	2	2	1	1	0	0	2	0	3	0	1	0.428571	0	0.285714	0	0	0.267857	0.285714	0.142857	0.142857	0	0	0.285714	0	0.410714	0	0.125	0.477178	0	0.24449	0	0	0.875627	0.988545	0.525211	0.63085	0	0	0.808031	0	0.419417
hsa-mir-6511a-3	hsa-mir-6511a-3-3p-miR	chr16:16462776..16462798:+	CCTCACCATCCCTTCTGCCTGCA	11	4	15	7	8	8	5	16	12	2	9	14	4	3	0	0	2.2	0.8	3	1.4	1.56667	1.6	1	3.11111	2.4	0.4	1.76667	2.71111	0.8	0.6	0	0	1.74965	0.912453	1.83368	2.3197	3.15515	3.50251	2.47136	8.40337	7.5702	0.84159	5.70458	5.65622	1.76509	0.419417
hsa-mir-6511a-4	hsa-mir-6511a-4-3p-miR	chr16:18437871..18437893:-	CCTCACCATCCCTTCTGCCTGCA	11	4	15	7	8	8	5	16	12	2	9	14	4	3	0	0	2.2	0.8	3	1.4	1.56667	1.6	1	3.11111	2.4	0.4	1.76667	2.71111	0.8	0.6	0	0	1.74965	0.912453	1.83368	2.3197	3.15515	3.50251	2.47136	8.40337	7.5702	0.84159	5.70458	5.65622	1.76509	0.419417
hsa-mir-6511a-4	hsa-mir-6511a-4-5p-miR	chr16:18437910..18437935:-	CTGCAGGCAGAAGTGGGGCTGACAGG	3	0	2	0	0	2	1	1	1	0	0	2	0	3	0	1	0.428571	0	0.285714	0	0	0.267857	0.142857	0.142857	0.142857	0	0	0.285714	0	0.410714	0	0.125	0.477178	0	0.24449	0	0	0.875627	0.494272	0.525211	0.63085	0	0	0.808031	0	0.419417
hsa-mir-3180-3	hsa-mir-3180-3-3p-miR	chr16:18496046..18496067:-	TGGGGCGGAGCTTCCGGAGGCC	14	4	8	3	0	9	1	0	3	0	6	0	174	0	0	0	2.8	0.8	1.6	0.6	0	1.8	0.2	0	0.6	0	1.2	0	34.7667	0	0	0	2.22683	0.912453	0.977961	0.994159	0	3.94032	0.494272	0	1.89255	0	3.80305	0	76.7816	0
hsa-mir-3180-3	hsa-mir-3180-3-5p-miR	chr16:18496090..18496111:-	CTTCCAGACGCTCCGCCCCACG	1	0	0	0	0	1	0	0	0	0	0	0	16	0	0	0	0.2	0	0	0	0	0.2	0	0	0	0	0	0	3.2	0	0	0	0.159059	0	0	0	0	0.437813	0	0	0	0	0	0	7.06038	0
hsa-mir-3179-3	hsa-mir-3179-3-3p-miR	chr16:18505762..18505783:-	AGAAGGGGTGAAATTTAAACGT	1	0	0	0	0	3	0	14	0	3	5	5	5	2	13	16	0.333333	0	0	0	0	1	0	4.66667	0	1	1.66667	1.66667	1.66667	0.666667	4.33333	5.33333	0.159059	0	0	0	0	1.31344	0	7.35295	0	1.26239	3.16921	2.02008	2.20637	0.279611
hsa-Novel381	hsa-Novel381-3p-miR	chr16:21498146..21498166:-	TCAGATGCTTCCTAGTTGGAA	1	0	0	0	5	3	0	12	7	0	0	3	1	0	0	0	0.25	0	0	0	1.25	0.75	0	3	1.75	0	0	0.75	0.25	0	0	0	0.159059	0	0	0	1.97197	1.31344	0	6.30253	4.41595	0	0	1.21205	0.441274	0
hsa-mir-3680-1	hsa-mir-3680-1-3p-miR	chr16:21517384..21517406:-	tttgcatgaccctgggagtaggt	3	0	4	0	1	0	1	0	0	1	0	0	0	0	0	0	1	0	1.33333	0	0.333333	0	0.333333	0	0	0.333333	0	0	0	0	0	0	0.477178	0	0.488981	0	0.394393	0	0.494272	0	0	0.420795	0	0	0	0
hsa-mir-3680-1	hsa-mir-3680-1-5p-miR	chr16:21517422..21517443:-	gactcactcacaggattgtgca	10	5	4	7	0	5	1	3	0	1	3	0	0	0	0	0	5	2.5	2	3.5	0	2.5	0.5	1.5	0	0.5	1.5	0	0	0	0	0	1.59059	1.14057	0.488981	2.3197	0	2.18907	0.494272	1.57563	0	0.420795	1.90153	0	0	0
hsa-Novel382	hsa-Novel382-3p-miR	chr16:21929632..21929652:-	TCAGATGCTTCCTAGTTGGAA	1	0	0	0	5	3	0	12	7	0	0	3	1	0	0	0	0.25	0	0	0	1.25	0.75	0	3	1.75	0	0	0.75	0.25	0	0	0	0.159059	0	0	0	1.97197	1.31344	0	6.30253	4.41595	0	0	1.21205	0.441274	0
hsa-Novel388	hsa-Novel388-5p-miR	chr16:22335777..22335798:+	AGGGGAGGGGGCTGGCTGTGCC	1	0	0	1	0	0	0	0	0	0	0	0	1	1	0	1	0.25	0	0	0.25	0	0	0	0	0	0	0	0	0.5	0.5	0	0.25	0.159059	0	0	0.331386	0	0	0	0	0	0	0	0	0.441274	0.139806
hsa-Novel388	hsa-Novel388-3p-miR	chr16:22335803..22335823:+	GCTGGGCCCCCTCCCCTCCAG	0	0	0	0	1	0	0	0	3	0	0	0	0	0	0	0	0	0	0	0	1	0	0	0	3	0	0	0	0	0	0	0	0	0	0	0	0.394393	0	0	0	1.89255	0	0	0	0	0
hsa-Novel545	hsa-Novel545-5p-miR	chr16:23079770..23079789:-	TCTGGTTTGAAGAGGGACAG	0	0	2	0	0	0	0	0	0	0	0	0	0	1	0	3	0	0	2	0	0	0	0	0	0	0	0	0	0	1	0	3	0	0	0.24449	0	0	0	0	0	0	0	0	0	0	0.139806
hsa-mir-4721	hsa-mir-4721-3p-miR	chr16:28855182..28855203:-	TCACCGTCATTGCTTGCTCTCC	5	4	3	1	0	0	0	0	0	0	0	0	0	0	0	0	5	4	3	1	0	0	0	0	0	0	0	0	0	0	0	0	0.795297	0.912453	0.366735	0.331386	0	0	0	0	0	0	0	0	0	0
hsa-mir-4721	hsa-mir-4721-5p-miR	chr16:28855249..28855269:-	TGAGGGCTCCAGGTGACGGTG	30	7	26	6	0	0	0	0	0	0	0	0	0	0	0	0	30	6.1	26	6	0	0	0	0	0	0	0	0	0	0	0	0	4.77178	1.59679	3.17837	1.98832	0	0	0	0	0	0	0	0	0	0
hsa-mir-4517	hsa-mir-4517-5p-miR	chr16:28969908..28969933:+	AAATATGATGAAACTCACAGCTGAGG	13	68	76	7	65	14	20	28	28	36	19	21	16	0	0	0	13	68	76	7	65	14	20	28	28	36	19	21	16	0	0	0	2.06777	15.5117	9.29063	2.3197	25.6356	6.12939	9.88545	14.7059	17.6638	15.1486	12.043	8.48433	7.06038	0
hsa-mir-3680-2	hsa-mir-3680-2-3p-miR	chr16:29610514..29610536:-	tttgcatgaccctgggagtaggt	3	0	4	0	1	0	1	0	0	1	0	0	0	0	0	0	1	0	1.33333	0	0.333333	0	0.333333	0	0	0.333333	0	0	0	0	0	0	0.477178	0	0.488981	0	0.394393	0	0.494272	0	0	0.420795	0	0	0	0
hsa-mir-3680-2	hsa-mir-3680-2-5p-miR	chr16:29610552..29610573:-	gactcactcacaggattgtgca	10	5	4	7	0	5	1	3	0	1	3	0	0	0	0	0	5	2.5	2	3.5	0	2.5	0.5	1.5	0	0.5	1.5	0	0	0	0	0	1.59059	1.14057	0.488981	2.3197	0	2.18907	0.494272	1.57563	0	0.420795	1.90153	0	0	0
hsa-Novel200	hsa-Novel200-3p-miR	chr16:54127406..54127427:+	CTGTGTTCTCCTGACTCACCGC	1	0	2	0	0	0	0	0	0	0	0	0	0	0	0	0	1	0	2	0	0	0	0	0	0	0	0	0	0	0	0	0	0.159059	0	0.24449	0	0	0	0	0	0	0	0	0	0	0
hsa-mir-138-2	hsa-mir-138-2-5p-miR	chr16:56892439..56892461:+	AGCTGGTGTTGTGAATCAGGCCG	15	6	16	1	1150	237	2415	823	793	524	13	0	471	7	8	7	7.5	3.33333	8	0.5	585.403	120.083	1221.94	416.028	404.5	263.643	6.5	0	239.25	3.16667	3.83333	3.16667	2.38589	1.36868	1.95592	0.331386	453.552	103.762	1193.67	432.249	500.264	220.497	8.23995	0	207.84	0.978639
hsa-mir-138-2	hsa-mir-138-2-3p-miR	chr16:56892486..56892507:+	GCTATTTCACGACACCAGGGTT	0	0	0	0	0	0	0	0	0	0	2	0	0	0	0	0	0	0	0	0	0	0	0	0	0	0	2	0	0	0	0	0	0	0	0	0	0	0	0	0	0	0	1.26768	0	0	0
hsa-Novel384	hsa-Novel384-5p-miR	chr16:57673361..57673382:+	TCTCAGCCTCTATTCCCTGGCT	0	0	0	0	1	0	0	0	0	0	0	0	7	0	0	0	0	0	0	0	1	0	0	0	0	0	0	0	7	0	0	0	0	0	0	0	0.394393	0	0	0	0	0	0	0	3.08891	0
hsa-Novel384	hsa-Novel384-3p-miR	chr16:57673406..57673427:+	TGAGGGAGCAGTGGCTGGGGTG	2	1	1	1	0	0	1	3	0	0	0	0	0	0	0	0	2	1	1	1	0	0	1	2.5	0	0	0	0	0	0	0	0	0.318119	0.228113	0.122245	0.331386	0	0	0.494272	1.57563	0	0	0	0	0	0
hsa-Novel74	hsa-Novel74-5p-miR	chr16:57770371..57770392:+	TAGCTCTGTCCTTGGGAATCGC	8	3	13	1	0	1	1	0	0	0	0	0	0	0	0	0	8	3	13	1	0	1	0.5	0	0	0	0	0	0	0	0	0	1.27248	0.68434	1.58919	0.331386	0	0.437813	0.494272	0	0	0	0	0	0	0
hsa-mir-6772	hsa-mir-6772-3p-miR	chr16:57806203..57806224:-	TTGCTCCTGACTCTGTGCCCAC	0	0	0	0	1	0	0	0	0	0	0	0	4	0	0	0	0	0	0	0	1	0	0	0	0	0	0	0	4	0	0	0	0	0	0	0	0.394393	0	0	0	0	0	0	0	1.76509	0
hsa-mir-6772	hsa-mir-6772-5p-miR	chr16:57806238..57806259:-	TGGGTGTAGGCTGGAGCTGAGG	0	0	0	0	0	1	0	0	0	0	0	0	0	0	0	0	0	0	0	0	0	1	0	0	0	0	0	0	0	0	0	0	0	0	0	0	0	0.437813	0	0	0	0	0	0	0	0
ACA46	ACA46-3p-miR	chr16:58582406..58582430:-	TGTTGCTGTATAGAGTTAAGGAACA	19	55	68	7	2	2	2	0	0	1	2	7	8	5	7	2	19	55	68	7	1.125	2	2	0	0	1	2	6.125	8	5	7	2	3.02213	12.5462	8.31267	2.3197	0.788786	0.875627	0.988545	0	0	0.420795	1.26768	2.82811	3.53019	0.699028
ACA46	ACA46-5p-miR	chr16:58582449..58582471:-	TTCCTGGCTCTCTGTTGCACAGC	20	14	39	5	0	0	0	0	0	0	1	1	0	1	0	0	20	13.5	39	5	0	0	0	0	0	0	1	1	0	1	0	0	3.18119	3.19359	4.76756	1.65693	0	0	0	0	0	0	0.633842	0.404016	0	0.139806
hsa-mir-328	hsa-mir-328-3p-miR	chr16:67236230..67236251:-	CTGGCCCTCTCTGCCCTTCCGT	17	9	11	10	3	43	23	18	14	15	26	10	10	8	12	9	17	9	10.5	10	3	41	23	16.5	14	14.5	25.5	9.5	10	8	11.5	8	2.70401	2.05302	1.3447	3.31386	1.18318	18.826	11.3683	9.4538	8.8319	6.31193	16.4799	4.04016	4.41274	1.11845
hsa-Novel190	hsa-Novel190-5p-miR	chr16:67860520..67860542:-	TCCCTGTCACCTCTGGACCTGCA	2	0	3	0	0	0	0	0	0	0	0	0	0	0	1	0	2	0	3	0	0	0	0	0	0	0	0	0	0	0	1	0	0.318119	0	0.366735	0	0	0	0	0	0	0	0	0	0	0
hsa-Novel380	hsa-Novel380-3p-miR	chr16:67970216..67970237:-	TGCGGTCCCTCCCTCTCCTCAG	1	0	0	0	0	1	1	0	0	2	0	0	0	0	0	0	1	0	0	0	0	1	1	0	0	2	0	0	0	0	0	0	0.159059	0	0	0	0	0.437813	0.494272	0	0	0.84159	0	0	0	0
hsa-Novel379	hsa-Novel379-3p-miR	chr16:67991719..67991739:-	CACCCAGCTGAGCCGCTCACC	0	0	0	0	0	2	1	4	1	0	0	0	0	0	0	0	0	0	0	0	0	0.4	1	4	1	0	0	0	0	0	0	0	0	0	0	0	0	0.875627	0.494272	2.10084	0.63085	0	0	0	0	0
hsa-Novel383	hsa-Novel383-3p-miR	chr16:69368880..69368901:-	TGCCATCTTCCATGGCTGGGTG	0	0	0	0	0	0	0	4	0	0	0	0	0	0	0	0	0	0	0	0	0	0	0	3.33333	0	0	0	0	0	0	0	0	0	0	0	0	0	0	0	2.10084	0	0	0	0	0	0
hsa-Novel385	hsa-Novel385-3p-miR	chr16:69373884..69373906:+	TCTCCAGTCCTCTTTTTGCCCTC	2	0	1	0	0	3	0	0	0	1	0	3	0	0	0	0	2	0	1	0	0	3	0	0	0	1	0	2.5	0	0	0	0	0.318119	0	0.122245	0	0	1.31344	0	0	0	0.420795	0	1.21205	0	0
hsa-mir-1538	hsa-mir-1538-3p-miR	chr16:69599711..69599733:-	CGGCCCGGGCTGCTGCTGTTCCT	4	0	6	3	0	1	0	1	2	0	1	0	0	0	0	0	4	0	6	3	0	1	0	1	2	0	1	0	0	0	0	0	0.636238	0	0.733471	0.994159	0	0.437813	0	0.525211	1.2617	0	0.633842	0	0	0
hsa-mir-140	hsa-mir-140-5p-miR	chr16:69967006..69967027:+	CAGTGGTTTTACCCTATGGTAG	338	308	505	152	718	3071	776	440	307	283	567	346	1482	3	20	11	338	308	505	152	717.5	3065.09	774	440	305.167	282.333	566	345.5	1482	3	18.3333	11	53.7621	70.2589	61.7338	50.3707	283.174	1344.53	383.555	231.093	193.671	119.085	359.389	139.789	653.967	0.419417
hsa-mir-140	hsa-mir-140-3p-miR	chr16:69967046..69967066:+	ACCACAGGGTAGAACCACGGA	8433	7889	11670	3972	929	4823	1567	1196	666	424	939	686	2310	31196	32540	19690	8432.5	7886.53	11669.5	3971.14	925.625	4815	1567	1188.91	665.5	421.31	938	683	2308.64	31191.2	32532.4	19685.9	1341.35	1799.59	1426.6	1316.27	366.391	2111.57	774.525	628.152	420.146	178.417	595.178	277.155	1019.34	4361.38
tRNA-Lys-TTT-1-1	tRNA-Lys-TTT-1-1-3p-miR	chr16:73512221..73512242:-	tccagggttcaagtccctgttc	68	16	37	43	42	24	13	43	43	7	24	24	6	10	139	14	7.43889	1.75	4.26111	11.6944	5.45833	2.92222	1.39722	5.77222	5.98333	0.883333	2.74167	3.17778	0.647222	1.06667	14.7333	1.47778	10.816	3.64981	4.52307	14.2496	16.5645	10.5075	6.42554	22.5841	27.1266	2.94557	15.2122	9.69637	2.64764	1.39806
hsa-mir-4719	hsa-mir-4719-5p-miR	chr16:76902845..76902866:+	TGTATGTTATAGATTTGTGATT	1	1	3	1	0	0	0	0	0	0	0	0	0	0	0	0	1	1	3	0.5	0	0	0	0	0	0	0	0	0	0	0	0	0.159059	0.228113	0.366735	0.331386	0	0	0	0	0	0	0	0	0	0
hsa-mir-4719	hsa-mir-4719-3p-miR	chr16:76902885..76902906:+	TCACAAATCTATAATATGCAGG	3	0	2	0	0	4	0	0	0	0	0	0	0	0	0	0	3	0	2	0	0	4	0	0	0	0	0	0	0	0	0	0	0.477178	0	0.24449	0	0	1.75125	0	0	0	0	0	0	0	0
hsa-Novel77	hsa-Novel77-5p-miR	chr16:78414401..78414422:+	CAGCCGTATCAGTGAAGAGTGA	0	0	0	0	0	0	0	0	0	0	0	1	0	0	0	0	0	0	0	0	0	0	0	0	0	0	0	1	0	0	0	0	0	0	0	0	0	0	0	0	0	0	0	0.404016	0	0
hsa-Novel77	hsa-Novel77-3p-miR	chr16:78414431..78414452:+	ACTCTTTAAGGATAGGGCTGAA	2	1	1	2	1	7	0	0	0	1	3	0	0	0	0	0	2	1	1	2	1	7	0	0	0	1	3	0	0	0	0	0	0.318119	0.228113	0.122245	0.662772	0.394393	3.06469	0	0	0	0.420795	1.90153	0	0	0
hsa-mir-7854	hsa-mir-7854-5p-miR	chr16:81567510..81567531:+	CTTCCATCTCCATCACCTTGAG	1	0	0	0	0	4	0	0	2	1	0	0	0	0	0	0	1	0	0	0	0	4	0	0	2	1	0	0	0	0	0	0	0.159059	0	0	0	0	1.75125	0	0	1.2617	0.420795	0	0	0	0
hsa-mir-7854	hsa-mir-7854-3p-miR	chr16:81567547..81567568:+	TGAGGTGACCGCAGATGGGAAG	13	2	4	1	0	8	14	10	15	5	2	3	0	4	0	0	13	2	4	1	0	8	13	5.1	15	5	1	3	0	4	0	0	2.06777	0.456227	0.488981	0.331386	0	3.50251	6.91981	5.25211	9.46276	2.10398	1.26768	1.21205	0	0.559223
hsa-Novel76	hsa-Novel76-3p-miR	chr16:81706024..81706045:+	tgtgcactgtacacatacatgt	4	1	2	0	0	0	0	0	4	0	0	0	0	0	0	0	4	1	2	0	0	0	0	0	4	0	0	0	0	0	0	0	0.636238	0.228113	0.24449	0	0	0	0	0	2.5234	0	0	0	0	0
hsa-Novel387	hsa-Novel387-5p-miR	chr16:83239998..83240018:+	AGATCCACTGCACACCTCCTC	0	0	0	0	2	0	0	0	0	0	0	0	0	0	0	0	0	0	0	0	2	0	0	0	0	0	0	0	0	0	0	0	0	0	0	0	0.788786	0	0	0	0	0	0	0	0	0
hsa-Novel387	hsa-Novel387-3p-miR	chr16:83240057..83240076:+	AGGAGCTGTGCCCTGGATCT	0	0	0	0	0	1	0	0	0	0	0	0	0	0	0	0	0	0	0	0	0	1	0	0	0	0	0	0	0	0	0	0	0	0	0	0	0	0.437813	0	0	0	0	0	0	0	0
hsa-Novel386	hsa-Novel386-5p-miR	chr16:84004049..84004070:+	TGAGGTTCAGCCAGGAGGAGGG	5	1	3	3	0	0	0	0	0	1	0	0	0	0	0	0	5	1	3	3	0	0	0	0	0	1	0	0	0	0	0	0	0.795297	0.228113	0.366735	0.994159	0	0	0	0	0	0.420795	0	0	0	0
hsa-Novel386	hsa-Novel386-3p-miR	chr16:84004087..84004108:+	CCTCCCATAGCTGTGCTTCAGT	0	0	0	0	2	5	1	0	1	0	0	0	0	0	0	0	0	0	0	0	1.5	5	1	0	1	0	0	0	0	0	0	0	0	0	0	0	0.788786	2.18907	0.494272	0	0.63085	0	0	0	0	0
hsa-Novel192	hsa-Novel192-3p-miR	chr16:84538180..84538201:-	TACCTGGGCTGAGGTTCGCAGT	0	0	6	0	0	0	0	0	0	0	0	0	0	0	0	0	0	0	6	0	0	0	0	0	0	0	0	0	0	0	0	0	0	0	0.733471	0	0	0	0	0	0	0	0	0	0	0
hsa-Novel197	hsa-Novel197-5p-miR	chr16:84697856..84697876:+	TTCTCCCCATCTCAGCCTGGG	0	0	1	0	0	0	0	0	0	0	0	0	0	0	0	0	0	0	1	0	0	0	0	0	0	0	0	0	0	0	0	0	0	0	0.122245	0	0	0	0	0	0	0	0	0	0	0
hsa-Novel75	hsa-Novel75-5p-miR	chr16:85507487..85507506:+	TCCCAGGCACTAGCATGACC	2	0	0	0	1	0	2	0	0	0	0	0	0	0	0	0	2	0	0	0	1	0	2	0	0	0	0	0	0	0	0	0	0.318119	0	0	0	0.394393	0	0.988545	0	0	0	0	0	0	0
hsa-Novel75	hsa-Novel75-3p-miR	chr16:85507527..85507548:+	AGCTGGTCCAATGCCTGGGAGA	34	20	22	5	0	0	1	0	0	0	0	1	0	0	0	0	33.5	20	22	5	0	0	1	0	0	0	0	1	0	0	0	0	5.40802	4.56227	2.68939	1.65693	0	0	0.494272	0	0	0	0	0.404016	0	0
hsa-mir-1910	hsa-mir-1910-5p-miR	chr16:85775275..85775295:-	CCAGTCCTGTGCCTGCCGCCT	12	2	9	2	0	3	4	0	10	0	1	4	0	0	0	0	12	1.33333	9	2	0	3	4	0	10	0	1	4	0	0	0	0	1.90871	0.456227	1.10021	0.662772	0	1.31344	1.97709	0	6.3085	0	0.633842	1.61606	0	0
hsa-Novel198	hsa-Novel198-3p-miR	chr16:87842107..87842126:+	TCTGCAACATGTTGGCCTCC	4	2	5	2	2	0	0	0	0	1	0	0	0	0	0	0	4	2	5	2	2	0	0	0	0	1	0	0	0	0	0	0	0.636238	0.456227	0.611226	0.662772	0.788786	0	0	0	0	0.420795	0	0	0	0
hsa-mir-6775	hsa-mir-6775-3p-miR	chr16:87868198..87868218:-	AGGCCCTGTCCTCTGCCCCAG	3	2	2	0	4	0	0	0	0	0	1	2	0	1	0	0	3	2	2	0	4	0	0	0	0	0	1	2	0	1	0	0	0.477178	0.456227	0.24449	0	1.57757	0	0	0	0	0	0.633842	0.808031	0	0.139806
hsa-mir-6775	hsa-mir-6775-5p-miR	chr16:87868245..87868261:-	TCGGGGCATGGGGGAGG	1	1	0	0	0	0	0	0	0	0	0	0	0	0	0	0	0.333333	1	0	0	0	0	0	0	0	0	0	0	0	0	0	0	0.159059	0.228113	0	0	0	0	0	0	0	0	0	0	0	0
hsa-Novel191	hsa-Novel191-5p-miR	chr16:87868652..87868673:-	GAGCTCATCTGCTGAAGGTGAC	1	3	6	1	0	0	0	0	0	0	0	0	0	0	0	0	1	2.5	6	0.5	0	0	0	0	0	0	0	0	0	0	0	0	0.159059	0.68434	0.733471	0.331386	0	0	0	0	0	0	0	0	0	0
hsa-Novel71	hsa-Novel71-5p-miR	chr16:87880531..87880553:-	TCTGAGCCTCGGTGTCTTCCCCT	8	1	6	0	0	0	0	0	0	0	0	0	0	0	0	0	4.4	0.2	2.1	0	0	0	0	0	0	0	0	0	0	0	0	0	1.27248	0.228113	0.733471	0	0	0	0	0	0	0	0	0	0	0
hsa-mir-5189	hsa-mir-5189-5p-miR	chr16:88535351..88535371:+	TCTGGGCACAGGCGGATGGAC	8	8	17	3	0	0	0	0	0	0	0	0	0	3	3	0	8	8	17	3	0	0	0	0	0	0	0	0	0	3	3	0	1.27248	1.82491	2.07817	0.994159	0	0	0	0	0	0	0	0	0	0.419417
hsa-mir-5189	hsa-mir-5189-3p-miR	chr16:88535392..88535412:+	TGCCAACCGTCAGAGCCCAGA	0	0	4	0	0	0	0	10	0	0	0	0	0	0	0	0	0	0	4	0	0	0	0	10	0	0	0	0	0	0	0	0	0	0	0.488981	0	0	0	0	5.25211	0	0	0	0	0	0
hsa-Novel70	hsa-Novel70-3p-miR	chr16:89005168..89005189:-	TCTGAATTTCCTTCCCTGGCAG	3	1	2	0	0	0	0	0	0	0	0	0	0	0	0	0	3	1	2	0	0	0	0	0	0	0	0	0	0	0	0	0	0.477178	0.228113	0.24449	0	0	0	0	0	0	0	0	0	0	0
hsa-Novel196	hsa-Novel196-3p-miR	chr16:89785785..89785805:+	TCTGACTGCCTTTCTCTCCAG	1	2	4	0	1	0	0	0	0	0	1	0	0	0	0	0	1	2	4	0	1	0	0	0	0	0	1	0	0	0	0	0	0.159059	0.456227	0.488981	0	0.394393	0	0	0	0	0	0.633842	0	0	0
hsa-Novel389	hsa-Novel389-5p-miR	chr16:90027282..90027304:+	CCTGGGCTGCAGGCGCACCCTTC	0	0	0	0	0	2	0	0	0	0	0	0	0	0	0	0	0	0	0	0	0	2	0	0	0	0	0	0	0	0	0	0	0	0	0	0	0	0.875627	0	0	0	0	0	0	0	0
hsa-Novel389	hsa-Novel389-3p-miR	chr16:90027317..90027338:+	AGTGTGTGTCCCTCCACCCTAG	0	0	0	0	0	0	0	0	2	0	0	0	0	0	0	0	0	0	0	0	0	0	0	0	2	0	0	0	0	0	0	0	0	0	0	0	0	0	0	0	1.2617	0	0	0	0	0
hsa-Novel186	hsa-Novel186-5p-miR	chr17:1547618..1547639:+	TGGCTTTCTCCTGATCTCAGGC	1	1	2	0	0	0	2	0	0	3	0	0	0	0	0	0	1	1	2	0	0	0	2	0	0	3	0	0	0	0	0	0	0.159059	0.228113	0.24449	0	0	0	0.988545	0	0	1.26239	0	0	0	0
hsa-mir-22	hsa-mir-22-3p-miR	chr17:1617208..1617229:-	AAGCTGCCAGTTGAAGAACTGT	1107	525	874	267	15831	25855	14768	14296	6479	4648	5126	3551	9416	2833	9402	7969	1106	525	872	267	15778.4	25752.6	14740.2	14147.8	6466.83	4634.84	5109.08	3507.46	9393.34	2815.67	9325.72	7890.21	176.079	119.759	106.842	88.4801	6243.64	11319.7	7299.41	7508.42	4087.28	1955.86	3249.08	1434.66	4155.03	396.069
hsa-mir-22	hsa-mir-22-5p-miR	chr17:1617246..1617267:-	AGTTCTTCAGTGGCAAGCTTTA	67	25	37	27	133	554	581	817	358	460	287	213	674	179	837	850	67	25	37	27	131.7	551.25	580.333	806.437	356.643	459.5	286.5	211.5	670.5	179	835.333	849.5	10.657	5.70283	4.52307	8.94743	52.4543	242.549	287.172	429.097	225.844	193.566	181.913	86.0553	297.418	25.0252
hsa-mir-132	hsa-mir-132-3p-miR	chr17:1953223..1953244:-	TAACAGTCTACAGCCATGGTCG	220	217	363	79	108	109	88	47	41	195	60	95	403	34	49	105	220	217	363	79	108	109	87.125	47	41	194.25	60	93.6667	401.667	34	47.4	101.8	34.9931	49.5006	44.375	26.1795	42.5945	47.7217	43.496	24.6849	25.8649	82.055	38.0305	38.3815	177.833	4.75339
hsa-mir-132	hsa-mir-132-5p-miR	chr17:1953259..1953280:-	ACCGTGGCTTTCGATTGTTACT	1	1	3	1	25	69	25	9	19	33	28	14	141	4	12	6	1	1	3	1	25	69	25	9	19	33	28	14	140.5	4	12	6	0.159059	0.228113	0.366735	0.331386	9.85983	30.2091	12.3568	4.7269	11.9862	13.8862	17.7476	5.65622	62.2196	0.559223
hsa-mir-212	hsa-mir-212-3p-miR	chr17:1953583..1953604:-	TAACAGTCTCCAGTCACGGCCA	5	4	6	1	12	37	22	10	10	27	23	18	29	2	3	6	5	4	6	1	12	37	22	10	10	27	23	17.5	29	2	3	6	0.795297	0.912453	0.733471	0.331386	4.73272	16.1991	10.874	5.25211	6.3085	11.3615	14.5784	7.27228	12.7969	0.279611
hsa-mir-212	hsa-mir-212-5p-miR	chr17:1953622..1953644:-	ACCTTGGCTCTAGACTGCTTACT	1	2	1	0	9	20	3	3	5	10	4	3	11	2	0	0	1	2	1	0	9	20	3	3	5	10	4	3	11	2	0	0	0.159059	0.456227	0.122245	0	3.54954	8.75627	1.48282	1.57563	3.15425	4.20795	2.53537	1.21205	4.85401	0.279611
hsa-Novel184	hsa-Novel184-3p-miR	chr17:3853891..3853911:-	CATCTCTGATTCCCTGACCAG	0	0	1	0	0	0	0	0	0	0	0	0	0	0	0	0	0	0	1	0	0	0	0	0	0	0	0	0	0	0	0	0	0	0	0.122245	0	0	0	0	0	0	0	0	0	0	0
hsa-Novel184	hsa-Novel184-5p-miR	chr17:3853935..3853955:-	TGGGCCAGGACTAAGGGATGG	15	2	19	4	0	0	0	0	0	0	0	0	0	0	0	0	15	2	19	4	0	0	0	0	0	0	0	0	0	0	0	0	2.38589	0.456227	2.32266	1.32554	0	0	0	0	0	0	0	0	0	0
hsa-Novel367	hsa-Novel367-3p-miR	chr17:4862938..4862960:-	CTACCCTCCTCTCTGCCCCTAGT	0	0	1	0	0	1	2	0	1	0	1	0	0	0	0	0	0	0	1	0	0	1	2	0	1	0	1	0	0	0	0	0	0	0	0.122245	0	0	0.437813	0.988545	0	0.63085	0	0.633842	0	0	0
hsa-Novel362	hsa-Novel362-3p-miR	chr17:4863212..4863232:-	TGCCCCCACTTTCACCCCTAG	0	0	0	0	0	3	0	0	0	0	0	0	0	0	0	0	0	0	0	0	0	3	0	0	0	0	0	0	0	0	0	0	0	0	0	0	0	1.31344	0	0	0	0	0	0	0	0
hsa-Novel374	hsa-Novel374-3p-miR	chr17:4904045..4904065:+	TTTACCCTCTCCTGCCCCTCA	0	0	0	0	0	4	0	0	0	0	0	0	0	0	0	1	0	0	0	0	0	2.5	0	0	0	0	0	0	0	0	0	1	0	0	0	0	0	1.75125	0	0	0	0	0	0	0	0
hsa-mir-4520-2	hsa-mir-4520-2-3p-miR	chr17:6558802..6558823:+	TGGACAGAAAACACGCAGGtgg	2	1	7	0	0	0	0	0	0	0	0	0	0	0	0	0	1.5	1	5	0	0	0	0	0	0	0	0	0	0	0	0	0	0.318119	0.228113	0.855716	0	0	0	0	0	0	0	0	0	0	0
hsa-mir-195	hsa-mir-195-5p-miR	chr17:6920985..6921006:-	TAGCAGCACAGAAATATTGGCA	33	33	54	11	144	354	273	73	288	75	50	547	3204	1460	4122	1779	33	31.4762	54	11	126.9	337.643	260.421	48.1667	281.167	63.8333	44.3333	480.617	3159.87	1457.12	4100.73	1768.54	5.24896	7.52774	6.60124	3.64525	56.7926	154.986	134.936	38.3404	181.685	31.5596	31.6921	220.997	1413.84	204.116
hsa-mir-497	hsa-mir-497-3p-miR	chr17:6921257..6921278:-	CAAACCACACTGTGGTGTTAGA	2	2	1	0	5	0	2	5	1	0	0	7	28	0	0	0	2	2	1	0	5	0	2	5	1	0	0	7	28	0	0	0	0.318119	0.456227	0.122245	0	1.97197	0	0.988545	2.62605	0.63085	0	0	2.82811	12.3557	0
hsa-mir-497	hsa-mir-497-5p-miR	chr17:6921297..6921318:-	CAGCAGCACACTGTGGTTTGTA	55	32	65	12	110	287	145	48	203	22	30	583	1919	268	538	354	54	32	65	12	106.083	280.325	141.5	44.3333	201.25	22	30	558.371	1885.43	265.361	534.667	352	8.74827	7.29963	7.94593	3.97663	43.3832	125.652	71.6695	25.2101	128.063	9.25749	19.0153	235.541	846.804	37.4679
hsa-mir-324	hsa-mir-324-3p-miR	chr17:7126627..7126646:-	ACTGCCCCAGGTGCTGCTGG	124	53	89	32	470	384	355	156	132	196	154	145	350	16	6	12	120.2	51.2	84.5	30.5	457.694	373	353.5	142.833	131	191.5	153	135.083	344.5	12	5	9.25	19.7234	12.09	10.8798	10.6044	185.365	168.12	175.467	81.9329	83.2722	82.4758	97.6117	58.5823	154.446	2.23689
hsa-mir-324	hsa-mir-324-5p-miR	chr17:7126661..7126683:-	CGCATCCCCTAGGGCATTGGTGT	129	77	143	48	1316	2238	1302	628	831	401	700	904	650	24	74	79	129	77	143	48	1314.17	2235.33	1302	627.5	831	401	700	902.333	650	24	74	74.75	20.5187	17.5647	17.4811	15.9065	519.021	979.826	643.543	329.832	524.237	168.739	443.69	365.23	286.828	3.35534
as-hsa-mir-324	as-hsa-mir-324-3p-miR	chr17:7126665..7126684:+	CAATGCCCTAGGGGATGCGG	1	0	1	0	1	1	0	2	0	0	0	0	0	0	0	0	1	0	1	0	1	1	0	2	0	0	0	0	0	0	0	0	0.159059	0	0.122245	0	0.394393	0.437813	0	1.05042	0	0	0	0	0	0
hsa-Novel370	hsa-Novel370-3p-miR	chr17:7210151..7210172:-	GAGGCCATTCGGCTCTGAGGTC	0	0	0	0	1	0	0	0	0	1	1	0	0	0	0	0	0	0	0	0	0.5	0	0	0	0	1	0.5	0	0	0	0	0	0	0	0	0	0.394393	0	0	0	0	0.420795	0.633842	0	0	0
hsa-Novel370	hsa-Novel370-5p-miR	chr17:7210185..7210207:-	ACCCTCAGTCCGTATTGGTCTCT	1	0	0	0	2	0	1	0	0	1	0	0	2	0	0	0	1	0	0	0	2	0	1	0	0	1	0	0	2	0	0	0	0.159059	0	0	0	0.788786	0	0.494272	0	0	0.420795	0	0	0.882547	0
ACA48	ACA48-5p-miR	chr17:7478031..7478053:+	TGTCCCTGACCTGGGTAGAGTGG	8	49	30	3	204	21	122	265	34	38	16	217	209	0	3	1	8	49	30	3	195.833	19.75	121	259.667	32.5	37	15.25	216.5	208.333	0	3	1	1.27248	11.1776	3.66735	0.994159	80.4562	9.19408	60.3012	139.181	21.4489	15.9902	10.1415	87.6714	92.2262	0
ACA48	ACA48-3p-miR	chr17:7478071..7478093:+	CCATCTCATATCAGCCAGGGACA	2	0	0	0	0	0	0	0	1	0	0	1	0	0	0	0	0.666667	0	0	0	0	0	0	0	0.5	0	0	0.333333	0	0	0	0	0.318119	0	0	0	0	0	0	0	0.63085	0	0	0.404016	0	0
hsa-Novel63	hsa-Novel63-3p-miR	chr17:7738774..7738795:-	TCGGTCCCTAACCCCCTCCGGA	13	5	8	4	24	0	18	5	6	3	2	4	1	0	0	0	13	5	8	4	24	0	18	5	6	3	2	4	1	0	0	0	2.06777	1.14057	0.977961	1.32554	9.46544	0	8.8969	2.62605	3.7851	1.26239	1.26768	1.61606	0.441274	0
hsa-Novel185	hsa-Novel185-3p-miR	chr17:7810649..7810670:+	TGACCCCATTGTCCTCTTCCAG	1	0	2	0	0	1	5	0	3	1	3	0	2	0	0	0	1	0	2	0	0	1	5	0	3	1	3	0	2	0	0	0	0.159059	0	0.24449	0	0	0.437813	2.47136	0	1.89255	0.420795	1.90153	0	0.882547	0
hsa-mir-744	hsa-mir-744-5p-miR	chr17:11985226..11985247:+	TGCGGGGCTAGGGCTAACAGCA	2157	772	1958	408	715	2236	902	917	966	0	1307	398	193	1223	310	405	2153.83	771	1956.5	408	713.75	2229.58	899.5	912.5	965.5	0	1304.83	395.833	192	1223	310	405	343.091	176.103	239.356	135.206	281.991	978.951	445.834	481.618	609.401	0	828.432	160.798	85.1658	170.982
hsa-mir-744	hsa-mir-744-3p-miR	chr17:11985283..11985303:+	CTGTTGCCACTAACCTCAACC	11	9	31	6	19	43	11	27	14	0	13	17	9	0	2	1	11	9	31	6	19	42.5	11	27	14	0	12.5	17	9	0	2	1	1.74965	2.05302	3.7896	1.98832	7.49347	18.826	5.437	14.1807	8.8319	0	8.23995	6.86827	3.97146	0
hsa-Novel359	hsa-Novel359-3p-miR	chr17:15134398..15134418:-	CTTGTCCCTCTCCTTCCCCAG	0	0	0	0	2	0	0	0	0	0	0	0	0	0	0	0	0	0	0	0	2	0	0	0	0	0	0	0	0	0	0	0	0	0	0	0	0.788786	0	0	0	0	0	0	0	0	0
hsa-Novel359	hsa-Novel359-5p-miR	chr17:15134444..15134467:-	CGGGGTGGCGGAGAGGGGGCCGCT	0	0	0	0	0	0	1	0	0	0	0	0	0	2	0	0	0	0	0	0	0	0	1	0	0	0	0	0	0	0.3	0	0	0	0	0	0	0	0	0.494272	0	0	0	0	0	0	0.279611
hsa-mir-4731	hsa-mir-4731-3p-miR	chr17:15154951..15154972:-	CACACAAGTGGCCCCCAACACt	0	0	0	0	0	1	1	0	1	0	0	0	0	0	0	0	0	0	0	0	0	1	1	0	1	0	0	0	0	0	0	0	0	0	0	0	0	0.437813	0.494272	0	0.63085	0	0	0	0	0
hsa-mir-4731	hsa-mir-4731-5p-miR	chr17:15154983..15155004:-	TGCTGGGGGCCACATGAGTGTG	0	0	0	0	0	0	0	0	3	0	0	0	3	0	0	0	0	0	0	0	0	0	0	0	3	0	0	0	3	0	0	0	0	0	0	0	0	0	0	0	1.89255	0	0	0	1.32382	0
hsa-mir-1288_overlap	hsa-mir-1288_overlap-5p-miR	chr17:16185372..16185392:+	TGGACTGCCCTGATCTGGAGA	7	5	5	5	0	0	0	0	2	0	0	0	0	0	0	0	7	5	5	5	0	0	0	0	2	0	0	0	0	0	0	0	1.11342	1.14057	0.611226	1.65693	0	0	0	0	1.2617	0	0	0	0	0
hsa-Novel355	hsa-Novel355-3p-miR	chr17:17140424..17140445:-	CTGGTTCTGCCAGCTCCCCTGA	1	0	1	0	4	29	0	2	2	3	9	5	0	0	0	0	1	0	1	0	4	29	0	2	2	3	9	5	0	0	0	0	0.159059	0	0.122245	0	1.57757	12.6966	0	1.05042	1.2617	1.26239	5.70458	2.02008	0	0
hsa-mir-6777	hsa-mir-6777-3p-miR	chr17:17716794..17716813:-	TCCACTCTCCTGGCCCCCAG	1	0	0	0	1	6	1	2	0	3	0	0	1	0	0	0	1	0	0	0	1	5.5	1	1.5	0	3	0	0	1	0	0	0	0.159059	0	0	0	0.394393	2.62688	0.494272	1.05042	0	1.26239	0	0	0.441274	0
hsa-mir-6777	hsa-mir-6777-5p-miR	chr17:17716834..17716854:-	ACGGGGAGTCAGGCAGTGGTG	1	2	0	0	3	1	0	1	2	0	0	2	0	3	0	4	1	2	0	0	3	1	0	1	2	0	0	2	0	3	0	4	0.159059	0.456227	0	0	1.18318	0.437813	0	0.525211	1.2617	0	0	0.808031	0	0.419417
hsa-mir-33b	hsa-mir-33b-3p-miR	chr17:17717172..17717192:-	CAGTGCCTCGGCAGTGCAGCC	0	0	0	1	115	77	10	100	15	34	20	26	21	1	0	0	0	0	0	1	110.167	75	10	98	14.5	34	19	26	21	1	0	0	0	0	0	0.331386	45.3552	33.7116	4.94272	52.5211	9.46276	14.307	12.6768	10.5044	9.26674	0.139806
hsa-mir-33b	hsa-mir-33b-5p-miR	chr17:17717210..17717230:-	GTGCATTGCTGTTGCATTGCA	136	224	417	45	440	610	531	350	153	361	208	432	199	20	50	14	134.083	220.35	415.333	45	428.685	602.036	523.636	340.226	151.833	359.667	199.833	415.55	195.333	19.5	48.4167	12.6667	21.6321	51.0974	50.9762	14.9124	173.533	267.066	262.459	183.824	96.5201	151.907	131.839	174.535	87.8134	2.79611
hsa-mir-6778	hsa-mir-6778-5p-miR	chr17:18244174..18244195:-	AGTGGGAGGACAGGAGGCAGGT	1	0	0	0	1	0	0	0	0	0	0	0	0	2	2	1	1	0	0	0	1	0	0	0	0	0	0	0	0	2	2	1	0.159059	0	0	0	0.394393	0	0	0	0	0	0	0	0	0.279611
hsa-Novel371	hsa-Novel371-5p-miR	chr17:18935738..18935759:+	TGCCTTGTGGTTTTCACACAGC	0	0	0	0	0	0	0	7	0	0	1	0	0	0	0	0	0	0	0	0	0	0	0	3.5	0	0	0.5	0	0	0	0	0	0	0	0	0	0	0	0	3.67648	0	0	0.633842	0	0	0
hsa-Novel371	hsa-Novel371-3p-miR	chr17:18935781..18935801:+	TGAGCAAACTCACAAGGCTGG	0	0	0	0	0	0	2	5	0	0	1	0	0	0	0	0	0	0	0	0	0	0	1	2.5	0	0	0.5	0	0	0	0	0	0	0	0	0	0	0	0.988545	2.62605	0	0	0.633842	0	0	0
hsa-Novel357	hsa-Novel357-3p-miR	chr17:19045371..19045391:-	TGAGCAAACTCACAAGGCTGG	0	0	0	0	0	0	2	5	0	0	1	0	0	0	0	0	0	0	0	0	0	0	1	2.5	0	0	0.5	0	0	0	0	0	0	0	0	0	0	0	0.988545	2.62605	0	0	0.633842	0	0	0
hsa-Novel357	hsa-Novel357-5p-miR	chr17:19045413..19045434:-	TGCCTTGTGGTTTTCACACAGC	0	0	0	0	0	0	0	7	0	0	1	0	0	0	0	0	0	0	0	0	0	0	0	3.5	0	0	0.5	0	0	0	0	0	0	0	0	0	0	0	0	3.67648	0	0	0.633842	0	0	0
hsa-mir-1180	hsa-mir-1180-3p-miR	chr17:19247826..19247847:-	TTTCCGGCTCGCGTGGGTGTGT	9	3	14	2	60	154	178	111	275	80	160	31	27	0	0	0	9	3	13.5	2	60	153.333	177.5	109.5	275	80	160	30.5	27	0	0	0	1.43153	0.68434	1.71143	0.662772	23.6636	67.4233	87.9805	58.2984	173.484	33.6636	101.415	12.5245	11.9144	0
hsa-mir-1180	hsa-mir-1180-5p-miR	chr17:19247862..19247881:-	GGACCCACCCGGCCGGGAAT	1	0	1	0	4	15	14	11	27	8	7	4	1	0	0	0	1	0	1	0	4	15	14	10.5	27	8	6.5	4	1	0	0	0	0.159059	0	0.122245	0	1.57757	6.5672	6.91981	5.77732	17.033	3.36636	4.4369	1.61606	0.441274	0
hsa-mir-4723	hsa-mir-4723-5p-miR	chr17:26687683..26687705:+	TGGGGGAGCCATGAGATAAGAGC	0	0	1	1	3	1	2	0	2	2	0	3	3	0	0	1	0	0	1	1	3	1	2	0	2	2	0	3	3	0	0	1	0	0	0.122245	0.331386	1.18318	0.437813	0.988545	0	1.2617	0.84159	0	1.21205	1.32382	0
hsa-mir-4723	hsa-mir-4723-3p-miR	chr17:26687736..26687756:+	CCTCTCTGGCTCCTCCCCAAA	2	0	0	0	0	0	0	0	4	0	0	0	0	0	0	0	2	0	0	0	0	0	0	0	3.5	0	0	0	0	0	0	0	0.318119	0	0	0	0	0	0	0	2.5234	0	0	0	0	0
hsa-Novel372	hsa-Novel372-3p-miR	chr17:27075506..27075527:+	CCTCTCTACTTCTGTGGCCCCA	0	0	3	0	0	0	0	4	0	0	0	0	0	0	0	0	0	0	2.33333	0	0	0	0	4	0	0	0	0	0	0	0	0	0	0	0.366735	0	0	0	0	2.10084	0	0	0	0	0	0
hsa-mir-451a	hsa-mir-451a-5p-miR	chr17:27188426..27188442:-	AAACCGTTACCATTACT	2	0	3	2	1	2	3	2	6	4	1	18	22	169	4629	1069	2	0	3	2	1	2	3	2	6	4	1	18	22	169	4603.83	1068.1	0.318119	0	0.366735	0.662772	0.394393	0.875627	1.48282	1.05042	3.7851	1.68318	0.633842	7.27228	9.70802	23.6272
hsa-mir-144	hsa-mir-144-3p-miR	chr17:27188568..27188585:-	TACAGTATAGATGATGTA	0	0	1	0	0	1	2	2	2	0	0	12	3	13	77	28	0	0	1	0	0	1	2	2	2	0	0	11.1429	3	13	62.6429	24.5	0	0	0.122245	0	0	0.437813	0.988545	1.05042	1.2617	0	0	4.84819	1.32382	1.81747
hsa-mir-144	hsa-mir-144-5p-miR	chr17:27188606..27188622:-	GGATATCATCATATACT	7	4	14	5	0	0	0	0	0	0	0	0	1	18	311	47	7	4	14	5	0	0	0	0	0	0	0	0	1	17.1667	309.5	47	1.11342	0.912453	1.71143	1.65693	0	0	0	0	0	0	0	0	0.441274	2.5165
hsa-mir-548-Novel14	hsa-mir-548-Novel14-3p-miR	chr17:27380821..27380842:-	gtaaaactgcaattacttttgc	0	0	1	0	2	0	0	14	3	2	0	0	0	0	0	0	0	0	0.111111	0	0.211111	0	0	1.52222	0.311111	0.222222	0	0	0	0	0	0	0	0	0.122245	0	0.788786	0	0	7.35295	1.89255	0.84159	0	0	0	0
hsa-mir-4523	hsa-mir-4523-5p-miR	chr17:27717686..27717706:+	gACCGAGAGGGCCTCGGCTGT	0	0	1	1	1	14	0	0	1	0	0	0	0	0	0	0	0	0	1	1	1	14	0	0	1	0	0	0	0	0	0	0	0	0	0.122245	0.331386	0.394393	6.12939	0	0	0.63085	0	0	0	0	0
hsa-Novel377	hsa-Novel377-5p-miR	chr17:27919470..27919495:+	GGGGTCATTCAGGAAGGAGACAGTCT	0	2	0	1	0	1	0	0	0	0	0	0	0	0	0	0	0	1.5	0	0.5	0	1	0	0	0	0	0	0	0	0	0	0	0	0.456227	0	0.331386	0	0.437813	0	0	0	0	0	0	0	0
hsa-Novel377	hsa-Novel377-3p-miR	chr17:27919509..27919530:+	CTTCCCTTCCTGAAGGGCCAGC	0	0	0	0	0	9	0	1	0	0	1	0	1	0	0	0	0	0	0	0	0	9	0	1	0	0	1	0	1	0	0	0	0	0	0	0	0	3.94032	0	0.525211	0	0	0.633842	0	0.441274	0
hsa-mir-3184	hsa-mir-3184-3p-miR	chr17:28444111..28444131:-	TCTCGCTCTCTGCCCCTCAGC	0	0	0	0	1	0	0	0	0	0	0	0	0	0	0	0	0	0	0	0	1	0	0	0	0	0	0	0	0	0	0	0	0	0	0	0	0.394393	0	0	0	0	0	0	0	0	0
hsa-mir-423	hsa-mir-423-5p-miR	chr17:28444113..28444135:+	TGAGGGGCAGAGAGCGAGACTTT	4010	2302	3054	992	1536	1114	985	827	1716	681	1093	223	1157	2181	1129	1512	3825.96	2134.7	2927.64	936.333	1431.59	1082.81	941.167	799.083	1700.2	658.225	1067.33	210.5	1129.58	2077.59	1108	1479.31	637.828	525.117	373.337	328.735	605.788	487.724	486.858	434.349	1082.54	286.561	692.79	90.0955	510.553	304.916
hsa-mir-3184	hsa-mir-3184-5p-miR	chr17:28444148..28444169:-	TGAGGGGCCTCAGACCGAGCTT	0	0	0	0	1	0	0	5	0	0	0	0	1	0	0	0	0	0	0	0	1	0	0	5	0	0	0	0	1	0	0	0	0	0	0	0	0.394393	0	0	2.62605	0	0	0	0	0.441274	0
hsa-mir-423	hsa-mir-423-3p-miR	chr17:28444149..28444171:+	AGCTCGGTCTGAGGCCCCTCAGT	2940	2161	2929	890	4421	2182	1663	1841	2569	1546	1237	542	1913	260	123	111	2936.75	2157.98	2926.66	888.444	4418.4	2181.2	1660.81	1837.23	2569	1543.12	1235.43	541.5	1911.75	260	123	111	467.635	492.953	358.056	294.934	1743.61	955.309	821.975	966.913	1620.65	650.549	784.063	218.976	844.156	36.3495
as-hsa-mir-4733	as-hsa-mir-4733-5p-miR	chr17:29421377..29421398:+	TCCCAATGCTAGACCTGGTGGC	2	1	6	0	0	0	0	0	0	1	0	3	0	0	0	0	2	1	6	0	0	0	0	0	0	0.5	0	2	0	0	0	0	0.318119	0.228113	0.733471	0	0	0	0	0	0	0.420795	0	1.21205	0	0
hsa-mir-4724	hsa-mir-4724-5p-miR	chr17:29861911..29861933:+	AACTGAACCAGGAGTGAGCTTCG	6	3	10	1	0	0	0	0	0	0	0	0	0	4	6	9	6	3	10	1	0	0	0	0	0	0	0	0	0	4	6	9	0.954356	0.68434	1.22245	0.331386	0	0	0	0	0	0	0	0	0	0.559223
hsa-mir-193a	hsa-mir-193a-5p-miR	chr17:29887035..29887056:+	TGGGTCTTTGCGGGCGAGATGA	820	500	801	165	368	110	412	248	228	36	87	155	456	173	163	205	819.5	500	800.333	164.5	366	110	411.5	247.167	228	36	87	155	456	173	163	203.75	130.429	114.057	97.9183	54.6787	145.137	48.1595	203.64	130.252	143.834	15.1486	55.1443	62.6224	201.221	24.1864
hsa-mir-193a	hsa-mir-193a-3p-miR	chr17:29887069..29887090:+	AACTGGCCTACAAAGTCCCAGT	42	20	34	17	733	137	879	444	244	48	65	556	469	423	2119	1758	40.6667	19.3333	29.8333	17	729.583	134.5	860.2	431.476	241.833	48	65	533.408	466.5	420.333	2096.11	1736.23	6.68049	4.56227	4.15633	5.63357	289.09	59.9804	434.465	233.194	153.927	20.1982	41.1998	224.633	206.957	59.1378
hsa-mir-365b	hsa-mir-365b-5p-miR	chr17:29902457..29902479:+	GAGGGACTTTCAGGGGCAGCTGT	460	156	571	76	12	3	19	34	19	0	0	16	10	171	48	108	457.833	156	569.333	76	12	3	19	34	19	0	0	16	10	171	48	107.125	73.1673	35.5857	69.802	25.1854	4.73272	1.31344	9.39118	17.8572	11.9862	0	0	6.46425	4.41274	23.9068
hsa-mir-365b	hsa-mir-365b-3p-miR	chr17:29902497..29902518:+	TAATGCCCCTAAAAATCCTTAT	269	85	173	198	4342	2081	864	5631	1077	410	414	6380	1662	20	390	429	134.5	42.5	86.5	99	2168.57	1037.68	431.31	2808.6	538.333	204.833	206.667	3175.21	830.06	10	194.417	213.75	42.787	19.3896	21.1484	65.6145	1712.46	911.09	427.051	2957.46	679.426	172.526	262.411	2577.62	733.397	2.79611
hsa-Novel363	hsa-Novel363-3p-miR	chr17:34867557..34867577:-	CAGCCTGGGTTCTCATCCCAC	0	0	0	0	0	2	0	0	0	0	0	0	0	0	0	0	0	0	0	0	0	2	0	0	0	0	0	0	0	0	0	0	0	0	0	0	0	0.875627	0	0	0	0	0	0	0	0
hsa-Novel363	hsa-Novel363-5p-miR	chr17:34867597..34867614:-	TGGAGGCCCACAGGCTGC	0	0	0	0	0	2	0	0	0	0	0	0	0	0	0	0	0	0	0	0	0	2	0	0	0	0	0	0	0	0	0	0	0	0	0	0	0	0.875627	0	0	0	0	0	0	0	0
hsa-mir-4726	hsa-mir-4726-5p-miR	chr17:36875944..36875966:+	AGGGCCAGAGGAGCCTGGAGTGG	3	2	3	0	1	10	5	0	10	3	1	1	1	0	0	0	2	1	2.5	0	0.5	7.66667	4	0	6	1.5	1	1	0.5	0	0	0	0.477178	0.456227	0.366735	0	0.394393	4.37813	2.47136	0	6.3085	1.26239	0.633842	0.404016	0.441274	0
hsa-mir-4726	hsa-mir-4726-3p-miR	chr17:36875980..36876001:+	ACCCAGGTTCCCTCTGGCCGCA	0	0	0	0	0	1	0	0	1	0	2	1	0	0	0	0	0	0	0	0	0	1	0	0	1	0	2	1	0	0	0	0	0	0	0	0	0	0.437813	0	0	0.63085	0	1.26768	0.404016	0	0
hsa-Novel373	hsa-Novel373-5p-miR	chr17:37043285..37043306:+	ccTGGCCTGTTTTAACCCTGTG	0	1	0	0	1	0	0	0	0	0	0	0	0	0	0	0	0	1	0	0	1	0	0	0	0	0	0	0	0	0	0	0	0	0.228113	0	0	0.394393	0	0	0	0	0	0	0	0	0
hsa-Novel373	hsa-Novel373-3p-miR	chr17:37043329..37043350:+	CAGGGTTTTGCAGACCGGGTCT	0	0	1	0	2	4	0	0	0	0	3	0	0	0	0	0	0	0	1	0	2	4	0	0	0	0	3	0	0	0	0	0	0	0	0.122245	0	0.788786	1.75125	0	0	0	0	1.90153	0	0	0
hsa-mir-6779	hsa-mir-6779-3p-miR	chr17:37071270..37071291:+	AAGCCCTGTCTCCTCCCATCTT	0	0	0	0	0	0	0	3	0	0	0	0	0	0	0	0	0	0	0	0	0	0	0	3	0	0	0	0	0	0	0	0	0	0	0	0	0	0	0	1.57563	0	0	0	0	0	0
hsa-mir-548-Novel31	hsa-mir-548-Novel31-5p-miR	chr17:37453673..37453692:+	agaagtaatcgcggtttttg	0	0	0	0	0	0	0	0	0	0	0	0	0	15	36	39	0	0	0	0	0	0	0	0	0	0	0	0	0	5	12	13	0	0	0	0	0	0	0	0	0	0	0	0	0	2.09708
hsa-Novel378	hsa-Novel378-3p-miR	chr17:38613905..38613927:+	TACCAGTTGGCCATGATGTCTTT	0	0	0	0	0	4	0	0	0	0	0	0	0	0	2	0	0	0	0	0	0	4	0	0	0	0	0	0	0	0	2	0	0	0	0	0	0	1.75125	0	0	0	0	0	0	0	0
hsa-mir-6510	hsa-mir-6510-3p-miR	chr17:39673418..39673438:-	CACCGACTCTGTCTCCTGCAG	7	4	3	0	0	0	2	0	0	0	0	1	0	0	0	0	7	4	3	0	0	0	2	0	0	0	0	1	0	0	0	0	1.11342	0.912453	0.366735	0	0	0	0.988545	0	0	0	0	0.404016	0	0
hsa-mir-548at	hsa-mir-548at-5p-miR	chr17:40646791..40646812:+	aaaagttattgcggttttggct	0	1	0	0	0	0	1	0	4	1	0	1	0	0	0	0	0	0.25	0	0	0	0	0.166667	0	1	0.25	0	0.25	0	0	0	0	0	0.228113	0	0	0	0	0.494272	0	2.5234	0.420795	0	0.404016	0	0
hsa-mir-548at	hsa-mir-548at-3p-miR	chr17:40646828..40646848:+	caaaaccgcagtaacttttgt	0	0	1	0	0	0	1	3	0	0	2	0	0	0	0	0	0	0	1	0	0	0	1	3	0	0	2	0	0	0	0	0	0	0	0.122245	0	0	0	0.494272	1.57563	0	0	1.26768	0	0	0
hsa-mir-5010	hsa-mir-5010-5p-miR	chr17:40666226..40666247:+	AGGGGGATGGCAGAGCAAAATT	3	2	4	1	0	0	2	0	0	0	0	0	0	8	28	36	3	2	3.33333	1	0	0	2	0	0	0	0	0	0	6.83333	26.8333	34	0.477178	0.456227	0.488981	0.331386	0	0	0.988545	0	0	0	0	0	0	1.11845
hsa-mir-5010	hsa-mir-5010-3p-miR	chr17:40666285..40666306:+	TTTTGTGTCTCCCATTCCCCAG	5	2	1	0	2	0	6	12	4	7	14	5	4	0	0	0	5	2	1	0	2	0	5.5	12	4	7	14	5	4	0	0	0	0.795297	0.456227	0.122245	0	0.788786	0	2.96563	6.30253	2.5234	2.94557	8.87379	2.02008	1.76509	0
hsa-mir-6781	hsa-mir-6781-3p-miR	chr17:40975899..40975919:-	TGCCTCTTTTCCACGGCCTCA	0	0	0	1	0	0	1	0	0	0	2	0	0	0	0	0	0	0	0	1	0	0	1	0	0	0	2	0	0	0	0	0	0	0	0	0.331386	0	0	0.494272	0	0	0	1.26768	0	0	0
hsa-mir-6781	hsa-mir-6781-5p-miR	chr17:40975939..40975958:-	CCCGGGCCGGAGGTCAAGGG	0	0	0	0	1	0	0	0	0	0	0	0	0	0	0	0	0	0	0	0	1	0	0	0	0	0	0	0	0	0	0	0	0	0	0	0	0.394393	0	0	0	0	0	0	0	0	0
hsa-Novel182	hsa-Novel182-3p-miR	chr17:41907476..41907496:-	CGCCTGTCTCATTCTCTGCAG	2	3	3	0	0	1	0	0	0	0	0	0	0	0	0	0	1	2.5	2	0	0	1	0	0	0	0	0	0	0	0	0	0	0.318119	0.68434	0.366735	0	0	0.437813	0	0	0	0	0	0	0	0
hsa-Novel375	hsa-Novel375-5p-miR	chr17:42165787..42165807:+	tctccaggaactgctggtgct	0	0	1	0	0	0	0	2	0	1	0	0	0	0	0	0	0	0	1	0	0	0	0	2	0	1	0	0	0	0	0	0	0	0	0.122245	0	0	0	0	1.05042	0	0.420795	0	0	0	0
hsa-Novel361	hsa-Novel361-3p-miR	chr17:42284742..42284764:-	GTGACTCCACATCCTTTCTCACC	0	0	0	0	0	3	0	0	0	1	0	0	0	0	0	0	0	0	0	0	0	3	0	0	0	1	0	0	0	0	0	0	0	0	0	0	0	1.31344	0	0	0	0.420795	0	0	0	0
hsa-Novel361	hsa-Novel361-5p-miR	chr17:42284778..42284803:-	AGTGGGAGGGGAGGGGAGTCCTGCCA	1	0	0	0	0	0	0	0	0	0	0	0	1	0	0	0	1	0	0	0	0	0	0	0	0	0	0	0	1	0	0	0	0.159059	0	0	0	0	0	0	0	0	0	0	0	0.441274	0
hsa-mir-6782	hsa-mir-6782-3p-miR	chr17:42285141..42285162:-	CACCTTTGTGTCCCCATCCTGC	0	0	0	0	0	2	1	1	0	0	0	0	0	0	0	0	0	0	0	0	0	2	1	1	0	0	0	0	0	0	0	0	0	0	0	0	0	0.875627	0.494272	0.525211	0	0	0	0	0	0
hsa-mir-6783	hsa-mir-6783-3p-miR	chr17:43011986..43012007:-	TTCCTGGGCTTCTCCTCTGTAG	9	4	4	2	0	5	0	0	0	0	0	1	0	0	0	0	8.5	4	4	2	0	5	0	0	0	0	0	1	0	0	0	0	1.43153	0.912453	0.488981	0.662772	0	2.18907	0	0	0	0	0	0.404016	0	0
hsa-mir-6783	hsa-mir-6783-5p-miR	chr17:43012023..43012044:-	TAGGGGAAAAGTCCTGATCCGG	10	9	10	5	1	0	0	0	0	1	0	1	0	0	0	0	10	9	10	5	1	0	0	0	0	1	0	1	0	0	0	0	1.59059	2.05302	1.22245	1.65693	0.394393	0	0	0	0	0.420795	0	0.404016	0	0
hsa-Novel364	hsa-Novel364-5p-miR	chr17:45195920..45195941:-	ataagtaattgtggtttttgcc	2	1	6	0	3	6	3	0	0	0	0	2	1	0	2	0	0.333333	0.166667	1.425	0	0.491667	1.16667	0.733333	0	0	0	0	0.325	0.25	0	1	0	0.318119	0.228113	0.733471	0	1.18318	2.62688	1.48282	0	0	0	0	0.808031	0.441274	0
hsa-mir-152	hsa-mir-152-3p-miR	chr17:46114540..46114560:-	TCAGTGCATGACAGAACTTGG	996	814	1370	366	857	2660	387	157	569	1004	589	785	2005	5167	5981	6576	990.5	809	1362.5	364.5	848	2632.66	382.5	155.5	561.25	995.7	581.783	753.567	1996.7	4452.87	4734.68	5067.06	158.423	185.684	167.476	121.287	337.995	1164.58	191.283	82.4581	358.954	422.478	373.333	317.152	884.753	722.376
hsa-mir-152	hsa-mir-152-5p-miR	chr17:46114578..46114599:-	CAGGTTCTGTGATACACTCCGA	25	10	26	4	10	6	2	4	2	2	3	1	6	1	2	3	23	9.5	23	4	9	6	1.5	4	1.5	2	3	1	6	1	1.33333	1.33333	3.97648	2.28113	3.17837	1.32554	3.94393	2.62688	0.988545	2.10084	1.2617	0.84159	1.90153	0.404016	2.64764	0.139806
hsa-Novel366	hsa-Novel366-5p-miR	chr17:46276107..46276129:-	TTGGGTTACAGATATGTGTTATT	0	0	0	0	0	0	0	0	0	0	3	0	0	0	0	0	0	0	0	0	0	0	0	0	0	0	3	0	0	0	0	0	0	0	0	0	0	0	0	0	0	0	1.90153	0	0	0
hsa-mir-10a	hsa-mir-10a-3p-miR	chr17:46657227..46657247:-	CAAATTCGTATCTAGGGGAAT	3	0	3	0	87	90	267	34	109	1395	2742	2	217	14	39	15	3	0	3	0	86.25	90	267	34	109	1393.5	2734.78	2	217	13.25	39	15	0.477178	0	0.366735	0	34.3122	39.4032	131.971	17.8572	68.7627	587.009	1738	0.808031	95.7564	1.95728
hsa-mir-10a	hsa-mir-10a-5p-miR	chr17:46657267..46657288:-	TACCCTGTAGATCCGAATTTGT	1153	579	1966	334	1253	1366	5820	1259	1819	34952	74114	6	3823	1056	6902	3594	1152.5	579	1966	334	1250	1363.5	5812.31	1257.5	1817.33	34935.2	74063.7	6	3821.33	1054.33	6895.25	3591.17	183.395	132.078	240.334	110.683	494.175	598.053	2876.67	661.241	1147.52	14707.6	46976.6	2.42409	1686.99	147.635
hsa-mir-196a-1	hsa-mir-196a-1-5p-miR	chr17:46709894..46709915:-	TAGGTAGTTTCATGTTGTTGGG	109899	78913	172712	37766	6449	3623	1712	526	2103	1641	1629	110	2094	0	0	0	53295.6	38267	84302.5	18238.6	2822.54	1654.64	804.104	246.729	1017.03	760.771	766.426	48.2833	992.45	0	0	0	17480.5	18001.1	21113.2	12515.1	2543.44	1586.2	846.194	276.261	1326.68	690.525	1032.53	44.4417	924.027	0
hsa-Novel360	hsa-Novel360-3p-miR	chr17:46719968..46719987:-	CCCGACAGGGAGGTGGCCGG	0	0	0	0	3	3	2	2	4	1	3	0	0	0	0	0	0	0	0	0	3	3	2	2	4	1	2.5	0	0	0	0	0	0	0	0	0	1.18318	1.31344	0.988545	1.05042	2.5234	0.420795	1.90153	0	0	0
hsa-Novel360	hsa-Novel360-5p-miR	chr17:46720006..46720029:-	GGCGACTGCCTCCCTGCTGTGAGC	0	0	0	0	13	42	10	6	17	9	33	0	0	0	0	0	0	0	0	0	13	41.5	10	5	17	8.5	33	0	0	0	0	0	0	0	0	0	5.12711	18.3882	4.94272	3.15127	10.7245	3.78716	20.9168	0	0	0
hsa-Novel369	hsa-Novel369-3p-miR	chr17:46969633..46969654:-	ACCGCTTTCCATGGAGAGTAAA	0	0	1	0	0	0	0	0	0	1	0	2	0	0	0	0	0	0	0.5	0	0	0	0	0	0	1	0	2	0	0	0	0	0	0	0.122245	0	0	0	0	0	0	0.420795	0	0.808031	0	0
hsa-mir-3614	hsa-mir-3614-3p-miR	chr17:54968643..54968664:-	TAGCCTTCAGATCTTGGTGTTT	1	0	1	0	0	0	0	0	0	0	0	8	4	6	32	23	1	0	1	0	0	0	0	0	0	0	0	6.5	4	5	30.5	19.5	0.159059	0	0.122245	0	0	0	0	0	0	0	0	3.23212	1.76509	0.838834
hsa-mir-3614	hsa-mir-3614-5p-miR	chr17:54968683..54968702:-	CCACTTGGATCTGAAGGCTG	7	3	3	1	0	0	0	0	0	0	0	7	1	2	1	3	7	3	3	1	0	0	0	0	0	0	0	7	1	2	1	3	1.11342	0.68434	0.366735	0.331386	0	0	0	0	0	0	0	2.82811	0.441274	0.279611
hsa-mir-142	hsa-mir-142-3p-miR	chr17:56408606..56408627:-	GTAGTGTTTCCTACTTTATGGA	6	7	7	1	9	125	5	39	1066	2173	805	34	24	9	49	41	6	7	7	1	9	125	5	38.1667	1064.5	2165.48	802.533	34	24	9	49	40.25	0.954356	1.59679	0.855716	0.331386	3.54954	54.7267	2.47136	20.4832	672.486	914.388	510.243	13.7365	10.5906	1.25825
hsa-mir-142	hsa-mir-142-5p-miR	chr17:56408644..56408664:-	CATAAAGTAGAAAGCACTACT	1	0	0	2	2	34	3	20	270	843	200	19	10	309	1446	1189	1	0	0	2	2	34	3	20	268.5	838.333	200	18.3333	10	307	1435.96	1177.45	0.159059	0	0	0.662772	0.788786	14.8857	1.48282	10.5042	170.33	354.73	126.768	7.6763	4.41274	43.1999
as-hsa-mir-142	as-hsa-mir-142-3p-miR	chr17:56408646..56408667:+	TAGTGCTTTCTACTTTATGGGT	0	0	0	0	0	0	0	0	0	0	3	0	0	0	0	0	0	0	0	0	0	0	0	0	0	0	3	0	0	0	0	0	0	0	0	0	0	0	0	0	0	0	1.90153	0	0	0
hsa-mir-454	hsa-mir-454-3p-miR	chr17:57215149..57215170:-	TAGTGCAATATTGCTTATAGGG	496	306	523	179	3091	4137	1225	818	1573	1198	909	3329	686	1	14	11	496	306	523	179	3082.56	4130.58	1222.7	813.333	1571.5	1197.5	907.667	3298.83	685.5	1	14	11	78.8935	69.8027	63.9342	59.3181	1219.07	1811.23	605.484	429.623	992.328	504.112	576.163	1344.97	302.714	0.139806
hsa-mir-454	hsa-mir-454-5p-miR	chr17:57215189..57215210:-	ACCCTATCAATATTGTCTCTGC	104	61	135	19	18	36	5	26	14	8	9	47	5	0	1	1	104	61	135	19	18	36	5	26	14	8	9	46	5	0	1	1	16.5422	13.9149	16.5031	6.29634	7.09908	15.7613	2.47136	13.6555	8.8319	3.36636	5.70458	18.9887	2.20637	0
hsa-mir-301a	hsa-mir-301a-3p-miR	chr17:57228510..57228532:-	CAGTGCAATAGTATTGTCAAAGC	305	180	394	118	3322	11565	3622	1863	3920	1460	2482	6392	565	2	8	6	303	179.5	392.25	117.333	3294.7	11534.2	3610.17	1850.72	3909.33	1457.17	2472	6348.07	563.6	2	7.5	6	48.5131	41.0604	48.1646	39.1036	1310.17	5063.31	1790.25	978.468	2472.93	614.361	1573.2	2582.47	249.32	0.279611
hsa-mir-301a	hsa-mir-301a-5p-miR	chr17:57228548..57228569:-	GCTCTGACTTTATTGCACTACT	32	8	22	5	12	49	13	6	28	6	12	40	2	1	29	19	30.5	7	20.6667	5	12	49	11.125	6	27.5	6	11.5	39	2	1	29	18.5	5.0899	1.82491	2.68939	1.65693	4.73272	21.4529	6.42554	3.15127	17.6638	2.52477	7.60611	16.1606	0.882547	0.139806
hsa-mir-21	hsa-mir-21-5p-miR	chr17:57918634..57918656:+	TAGCTTATCAGACTGATGTTGAC	2441362	1521164	3559883	818852	350699	810177	495128	481851	103610	452533	180685	1143321	230428	27569	94288	83972	2.44044e+06	1.52018e+06	3.55831e+06	818398	349950	809217	494685	480496	103522	452022	180362	1.13946e+06	230241	27482.7	93843.2	83594.6	388322	346998	435178	271356	138313	354706	244728	253073	65362.4	190424	114526	461920	101682	3854.3
hsa-mir-21	hsa-mir-21-3p-miR	chr17:57918672..57918693:+	CAACACCAGTCGATGGGCTGTC	4145	2932	5259	1635	1611	1615	1829	1038	329	1386	645	1524	588	950	331	263	4144	2930	5255.5	1632.83	1608.17	1615	1825.5	1036	328.5	1384.33	644.5	1513.53	587.5	949.111	331	263	659.301	668.828	642.887	541.816	635.367	707.069	904.024	545.169	207.55	583.222	408.828	615.72	259.469	132.815
hsa-Novel183	hsa-Novel183-3p-miR	chr17:61916629..61916650:-	CCCTCGCTCACCTCTGCAGGAC	2	3	4	0	0	0	0	0	0	0	0	0	0	0	0	0	2	3	4	0	0	0	0	0	0	0	0	0	0	0	0	0	0.318119	0.68434	0.488981	0	0	0	0	0	0	0	0	0	0	0
hsa-Novel376	hsa-Novel376-3p-miR	chr17:63053154..63053175:+	TTCATGGCCTGAGCCCACTTGT	1	0	0	0	0	0	0	0	0	0	0	0	2	0	0	0	1	0	0	0	0	0	0	0	0	0	0	0	2	0	0	0	0.159059	0	0	0	0	0	0	0	0	0	0	0	0.882547	0
hsa-mir-548d-2	hsa-mir-548d-2-3p-miR	chr17:65467620..65467641:-	caaaaaccacagtttcttttgc	5	0	1	0	5	56	3	7	0	3	6	4	5	0	0	0	1.66667	0	0.333333	0	1.31667	17.0833	0.866667	1.8	0	1	1.86667	1.2	1.66667	0	0	0	0.795297	0	0.122245	0	1.97197	24.5176	1.48282	3.67648	0	1.26239	3.80305	1.61606	2.20637	0
hsa-Novel64	hsa-Novel64-3p-miR	chr17:65822076..65822093:-	ggggggccggcggcggcg	166	19	7	220	6	2	7	1	4	2	16	0	6	68	0	1	92.5698	13.8524	2.77897	126.356	3.5873	0.7	3.1	0.5	2.2	1.2	13.8333	0	2.1	50.2952	0	0.5	26.4039	4.33415	0.855716	72.905	2.36636	0.875627	3.45991	0.525211	2.5234	0.84159	10.1415	0	2.64764	9.50678
hsa-Novel64	hsa-Novel64-5p-miR	chr17:65822147..65822165:-	cgccgccgcccccgccccc	1	0	0	0	0	0	0	0	0	0	0	0	0	0	0	0	0.125	0	0	0	0	0	0	0	0	0	0	0	0	0	0	0	0.159059	0	0	0	0	0	0	0	0	0	0	0	0	0
hsa-Novel543	hsa-Novel543-5p-miR	chr17:66884158..66884179:+	tatggagtgtgtatatatgtgt	0	0	0	0	0	0	0	0	0	0	0	0	0	20	32	23	0	0	0	0	0	0	0	0	0	0	0	0	0	5.30556	9.58333	7.14286	0	0	0	0	0	0	0	0	0	0	0	0	0	2.79611
hsa-Novel542	hsa-Novel542-5p-miR	chr17:66884195..66884216:-	tatggagtgtgtatatatgtgt	0	0	0	0	0	0	0	0	0	0	0	0	0	21	32	23	0	0	0	0	0	0	0	0	0	0	0	0	0	6.30556	9.58333	7.14286	0	0	0	0	0	0	0	0	0	0	0	0	0	2.93592
hsa-mir-4524a	hsa-mir-4524a-3p-miR	chr17:67095711..67095732:-	TGAGACAGGCTTATGCTGCTAT	0	0	0	0	0	0	0	0	0	0	0	0	0	68	52	31	0	0	0	0	0	0	0	0	0	0	0	0	0	67.5	51.5	31	0	0	0	0	0	0	0	0	0	0	0	0	0	9.50678
hsa-mir-4524a	hsa-mir-4524a-5p-miR	chr17:67095747..67095768:-	ATAGCAGCATGAACCTGTCTCA	0	0	0	0	0	0	0	0	0	0	0	0	0	20	28	16	0	0	0	0	0	0	0	0	0	0	0	0	0	20	28	16	0	0	0	0	0	0	0	0	0	0	0	0	0	2.79611
hsa-mir-3615	hsa-mir-3615-5p-miR	chr17:72744767..72744791:+	AGACGCCGCGCGGGGCGGGGATTGG	0	0	2	0	0	0	0	0	0	0	3	0	0	1	0	0	0	0	2	0	0	0	0	0	0	0	3	0	0	1	0	0	0	0	0.24449	0	0	0	0	0	0	0	1.90153	0	0	0.139806
hsa-mir-3615	hsa-mir-3615-3p-miR	chr17:72744802..72744819:+	TCTCTCGGCTCCTCGCGG	406	330	483	148	46	124	26	30	78	52	87	14	20	29	8	9	406	328.333	482.5	147.25	46	124	26	29.5	77.1667	52	87	13.5	20	29	8	9	64.5781	75.2774	59.0444	49.0452	18.1421	54.2889	12.8511	15.7563	49.2063	21.8813	55.1443	5.65622	8.82547	4.05436
hsa-Novel61	hsa-Novel61-3p-miR	chr17:73202534..73202554:-	tgacctgtgctttttcccggt	11	2	12	2	9	1	1	0	0	3	2	0	0	0	0	0	11	2	11.5	2	9	1	1	0	0	3	2	0	0	0	0	0	1.74965	0.456227	1.46694	0.662772	3.54954	0.437813	0.494272	0	0	1.26239	1.26768	0	0	0
hsa-Novel358	hsa-Novel358-3p-miR	chr17:73239248..73239268:-	TGCTGCCATGTCCCCTTTCAG	1	0	1	0	0	1	1	0	0	0	0	0	1	0	0	0	1	0	1	0	0	1	1	0	0	0	0	0	1	0	0	0	0.159059	0	0.122245	0	0	0.437813	0.494272	0	0	0	0	0	0.441274	0
hsa-mir-4738	hsa-mir-4738-3p-miR	chr17:73780613..73780632:-	TGAAACTGGAGCGCCTGGAG	8	3	14	3	1	5	1	0	1	1	1	0	0	2	0	1	7	2.5	14	3	1	5	1	0	1	1	1	0	0	2	0	1	1.27248	0.68434	1.71143	0.994159	0.394393	2.18907	0.494272	0	0.63085	0.420795	0.633842	0	0	0.279611
hsa-Novel62	hsa-Novel62-3p-miR	chr17:73851575..73851597:-	CCTGCTGGGAATTGTAGTCTTCA	3	0	0	0	0	0	0	0	0	0	0	0	0	0	0	0	3	0	0	0	0	0	0	0	0	0	0	0	0	0	0	0	0.477178	0	0	0	0	0	0	0	0	0	0	0	0	0
hsa-mir-6868	hsa-mir-6868-3p-miR	chr17:74094100..74094120:-	TTCCTTCTGTTGTCTGTGCAG	16	8	20	4	0	2	0	0	0	2	0	1	0	0	0	0	16	8	20	4	0	2	0	0	0	2	0	1	0	0	0	0	2.54495	1.82491	2.4449	1.32554	0	0.875627	0	0	0	0.84159	0	0.404016	0	0
hsa-Novel365	hsa-Novel365-3p-miR	chr17:74277035..74277056:-	CTTCCCATCCCTCCTGCCGCAG	0	0	0	1	0	3	1	0	0	0	0	1	0	0	0	0	0	0	0	1	0	3	1	0	0	0	0	1	0	0	0	0	0	0	0	0.331386	0	1.31344	0.494272	0	0	0	0	0.404016	0	0
hsa-Novel66	hsa-Novel66-3p-miR	chr17:75730966..75730988:+	TGCCTCTCTCCCCACTCTGCCCT	1	0	2	0	0	0	0	0	0	0	0	0	0	0	0	0	1	0	1.5	0	0	0	0	0	0	0	0	0	0	0	0	0	0.159059	0	0.24449	0	0	0	0	0	0	0	0	0	0	0
hsa-mir-4739	hsa-mir-4739-5p-miR	chr17:77681030..77681049:-	AAGGGAGGAGGAGCGGAGGG	1	1	0	0	0	0	0	0	0	0	0	0	0	1	1	2	1	1	0	0	0	0	0	0	0	0	0	0	0	1	1	2	0.159059	0.228113	0	0	0	0	0	0	0	0	0	0	0	0.139806
hsa-Novel65	hsa-Novel65-5p-miR	chr17:77756086..77756106:+	GGGGCCTTGGAGGAGGGCAGA	1	0	0	0	0	0	0	0	0	0	0	0	0	0	0	0	0.5	0	0	0	0	0	0	0	0	0	0	0	0	0	0	0	0.159059	0	0	0	0	0	0	0	0	0	0	0	0	0
hsa-Novel65	hsa-Novel65-3p-miR	chr17:77756130..77756149:+	TTTGGCCTTCTCGGGACTGT	6	1	6	3	0	2	1	0	0	0	0	0	0	0	0	0	6	1	6	3	0	2	1	0	0	0	0	0	0	0	0	0	0.954356	0.228113	0.733471	0.994159	0	0.875627	0.494272	0	0	0	0	0	0	0
hsa-Novel187	hsa-Novel187-5p-miR	chr17:78235487..78235509:+	TTGTGTCTTCCGGCCCCTAGAGC	0	1	3	0	0	0	0	0	0	0	0	0	0	0	0	0	0	1	3	0	0	0	0	0	0	0	0	0	0	0	0	0	0	0.228113	0.366735	0	0	0	0	0	0	0	0	0	0	0
hsa-mir-3065	hsa-mir-3065-5p-miR	chr17:79099686..79099709:+	TCAACAAAATCACTGATGCTGGAG	501	239	486	123	9	45	17	32	90	64	30	113	18	8	28	78	500.5	238.5	484.833	123	9	44.5	17	32	90	64	30	113	18	7.5	26.3333	76.8333	79.6888	54.5191	59.4111	40.7605	3.54954	19.7016	8.40263	16.8067	56.7765	26.9309	19.0153	45.6538	7.94292	1.11845
hsa-mir-338	hsa-mir-338-3p-miR	chr17:79099686..79099708:-	TCCAGCATCAGTGATTTTGTTGA	317	296	418	140	4	18	1	18	33	198	7	12	9	3	44	43	311	289.333	408.167	138.167	4	18	1	18	33	196	7	12	8.25	3	44	40.3333	50.4218	67.5215	51.0985	46.3941	1.57757	7.88064	0.494272	9.4538	20.8181	83.3174	4.4369	4.84819	3.97146	0.419417
hsa-mir-338	hsa-mir-338-5p-miR	chr17:79099724..79099744:-	AACAATATCCTGGTGCTGAGT	605	537	638	288	0	8	0	3	8	17	3	1	4	3	3	1	604.5	536.5	636.833	286.625	0	8	0	3	8	17	3	1	4	3	3	1	96.2309	122.497	77.9924	95.4392	0	3.50251	0	1.57563	5.0468	7.15352	1.90153	0.404016	1.76509	0.419417
hsa-mir-3065	hsa-mir-3065-3p-miR	chr17:79099726..79099747:+	TCAGCACCAGGATATTGTTGGA	876	703	1254	458	2	3	2	0	14	10	12	10	3	1	11	19	874.643	703	1254	458	2	3	2	0	14	10	12	10	3	1	11	19	139.336	160.364	153.295	151.775	0.788786	1.31344	0.988545	0	8.8319	4.20795	7.60611	4.04016	1.32382	0.139806
hsa-mir-1250	hsa-mir-1250-5p-miR	chr17:79107065..79107085:-	ACGGTGCTGGATGTGGCCTTT	1	0	1	0	2	3	0	0	1	2	3	0	0	0	0	0	1	0	1	0	2	3	0	0	1	2	3	0	0	0	0	0	0.159059	0	0.122245	0	0.788786	1.31344	0	0	0.63085	0.84159	1.90153	0	0	0
hsa-Novel368	hsa-Novel368-3p-miR	chr17:79234623..79234645:-	TCCCAGGCAGGTTGGGCAGTGCT	0	0	0	0	0	0	1	3	0	0	0	0	0	0	1	0	0	0	0	0	0	0	1	3	0	0	0	0	0	0	1	0	0	0	0	0	0	0	0.494272	1.57563	0	0	0	0	0	0
hsa-Novel368	hsa-Novel368-5p-miR	chr17:79234661..79234682:-	GGGGACGCTCAAGTCTGCCTGG	0	0	0	0	0	2	1	0	0	0	0	1	0	0	0	0	0	0	0	0	0	2	1	0	0	0	0	1	0	0	0	0	0	0	0	0	0	0.875627	0.494272	0	0	0	0	0.404016	0	0
hsa-Novel356	hsa-Novel356-3p-miR	chr17:79780679..79780699:-	CAGGACAAGGGCAGCCCCACC	0	1	1	0	0	0	3	0	0	0	0	0	0	0	0	0	0	1	1	0	0	0	2.33333	0	0	0	0	0	0	0	0	0	0	0.228113	0.122245	0	0	0	1.48282	0	0	0	0	0	0	0
hsa-Novel356	hsa-Novel356-5p-miR	chr17:79780712..79780734:-	ACTGGGCTGGTTTTGTCCTTGAA	1	0	1	0	0	4	1	0	2	1	0	1	0	0	0	0	1	0	1	0	0	4	1	0	2	1	0	1	0	0	0	0	0.159059	0	0.122245	0	0	1.75125	0.494272	0	1.2617	0.420795	0	0.404016	0	0
hsa-mir-6787	hsa-mir-6787-3p-miR	chr17:80194583..80194604:+	TCTCAGCTGCTGCCCTCTCCAG	0	0	0	0	1	0	0	0	0	1	1	0	0	0	0	0	0	0	0	0	1	0	0	0	0	1	1	0	0	0	0	0	0	0	0	0	0.394393	0	0	0	0	0.420795	0.633842	0	0	0
hsa-mir-4525	hsa-mir-4525-3p-miR	chr17:80626115..80626134:-	atcagcgtgcacttccccac	0	0	0	0	1	0	2	3	1	5	0	4	0	0	0	0	0	0	0	0	1	0	2	3	1	5	0	4	0	0	0	0	0	0	0	0	0.394393	0	0.988545	1.57563	0.63085	2.10398	0	1.61606	0	0
hsa-mir-4525	hsa-mir-4525-5p-miR	chr17:80626155..80626176:-	gggggatgtgcatgctggttgg	1	0	0	0	0	0	0	0	0	0	0	4	0	4	2	2	1	0	0	0	0	0	0	0	0	0	0	4	0	4	2	2	0.159059	0	0	0	0	0	0	0	0	0	0	1.61606	0	0.559223
hsa-Novel393	hsa-Novel393-5p-miR	chr18:980056..980077:+	ctggaccacttagctccctggc	0	0	0	0	0	3	0	0	0	0	0	0	0	0	0	0	0	0	0	0	0	3	0	0	0	0	0	0	0	0	0	0	0	0	0	0	0	1.31344	0	0	0	0	0	0	0	0
hsa-Novel393	hsa-Novel393-3p-miR	chr18:980092..980114:+	cagggaggtgaatggttctgtct	0	0	0	0	0	9	0	0	0	0	2	0	0	0	0	0	0	0	0	0	0	8.5	0	0	0	0	2	0	0	0	0	0	0	0	0	0	0	3.94032	0	0	0	0	1.26768	0	0	0
hsa-Novel391	hsa-Novel391-5p-miR	chr18:993638..993659:+	TGTGTGGTAGCTTCATTGAACA	0	0	0	0	0	1	0	0	0	0	0	0	0	0	0	0	0	0	0	0	0	1	0	0	0	0	0	0	0	0	0	0	0	0	0	0	0	0.437813	0	0	0	0	0	0	0	0
hsa-Novel391	hsa-Novel391-3p-miR	chr18:993672..993693:+	TTCACTGAAACTACCACACAGA	0	0	0	0	0	4	0	0	0	0	0	0	0	0	0	0	0	0	0	0	0	4	0	0	0	0	0	0	0	0	0	0	0	0	0	0	0	1.75125	0	0	0	0	0	0	0	0
hsa-Novel394	hsa-Novel394-5p-miR	chr18:8891639..8891657:+	acttgcagctgatgcctga	0	0	0	0	0	3	0	0	0	0	0	0	0	0	0	0	0	0	0	0	0	2	0	0	0	0	0	0	0	0	0	0	0	0	0	0	0	1.31344	0	0	0	0	0	0	0	0
hsa-Novel394	hsa-Novel394-3p-miR	chr18:8891669..8891690:+	TTTCAGACATCAGCTGCAAGCA	0	0	0	0	0	1	0	7	0	0	0	0	0	0	0	0	0	0	0	0	0	1	0	6.5	0	0	0	0	0	0	0	0	0	0	0	0	0	0.437813	0	3.67648	0	0	0	0	0	0
hsa-Novel390	hsa-Novel390-5p-miR	chr18:8948060..8948081:-	aatggaaaactaatacaCTGGT	0	0	0	0	0	13	0	0	1	0	0	0	1	0	0	0	0	0	0	0	0	13	0	0	1	0	0	0	1	0	0	0	0	0	0	0	0	5.69157	0	0	0.63085	0	0	0	0.441274	0
hsa-mir-6788	hsa-mir-6788-3p-miR	chr18:10759582..10759603:-	TTCGCCACTTCCCTCCCTGCAG	0	0	0	0	6	0	0	0	0	0	0	0	0	0	0	0	0	0	0	0	6	0	0	0	0	0	0	0	0	0	0	0	0	0	0	0	2.36636	0	0	0	0	0	0	0	0	0
hsa-mir-6788	hsa-mir-6788-5p-miR	chr18:10759625..10759644:-	GGCTGGGAGAAGAGTGGTGA	0	0	0	0	1	0	0	0	0	0	0	0	0	3	4	2	0	0	0	0	1	0	0	0	0	0	0	0	0	3	4	2	0	0	0	0	0.394393	0	0	0	0	0	0	0	0	0.419417
hsa-mir-320c-1	hsa-mir-320c-1-3p-miR	chr18:19263520..19263538:+	AAAAGCTGGGTTGAGAGGG	1187	292	428	121	3443	2481	3509	2084	1457	2899	2065	1040	3053	910	1712	3101	165.089	45.0599	62.223	17.3679	478.348	350.888	490.15	297.147	204.866	416.196	286.017	151.975	422.279	162.233	288.36	512.377	188.803	66.6091	52.3209	40.0977	1357.9	1086.22	1734.4	1094.54	919.149	1219.88	1308.88	420.176	1347.21	127.223
hsa-mir-133a-1	hsa-mir-133a-1-3p-miR	chr18:19405672..19405694:-	TTTGGTCCCCTTCAACCAGCTGT	0	0	0	0	23	2	1	0	1	386	0	2	0	4	1	2	0	0	0	0	10.1667	1	0.5	0	0.5	173.833	0	1	0	1.83333	0.333333	1	0	0	0	0	9.07104	0.875627	0.494272	0	0.63085	162.427	0	0.808031	0	0.559223
hsa-mir-133a-1	hsa-mir-133a-1-5p-miR	chr18:19405710..19405731:-	AGCTGGTAAAATGGAACCAAAT	0	0	0	0	0	2	0	0	1	42	0	0	0	2	2	3	0	0	0	0	0	1	0	0	0.5	20.8333	0	0	0	1	1	1.5	0	0	0	0	0	0.875627	0	0	0.63085	17.6734	0	0	0	0.279611
hsa-mir-1-2	hsa-mir-1-2-3p-miR	chr18:19408976..19408997:-	TGGAATGTAAAGAAGTATGTAT	53	55	82	27	113	40	58	4	7	4139	1	5	5	1297	2365	1994	26.5	27.5	41	13.5	56.5	19.8333	29	1.5	3.5	2064.67	0.5	2.5	2.5	648.667	1182.75	996.033	8.43015	12.5462	10.0241	8.94743	44.5664	17.5125	28.6678	2.10084	4.41595	1741.67	0.633842	2.02008	2.20637	181.328
hsa-mir-320c-2	hsa-mir-320c-2-3p-miR	chr18:21901680..21901698:+	AAAAGCTGGGTTGAGAGGG	1440	425	604	166	4200	2900	3966	2680	1637	3179	2265	1398	3325	2054	3289	6366	212.089	67.5599	93.3659	25.0345	615.465	433.111	573.501	420.837	241.297	472.091	325.213	228.444	473.695	374.85	571.789	1089.48	229.046	96.9482	73.8361	55.0101	1656.45	1269.66	1960.28	1407.57	1032.7	1337.71	1435.65	564.814	1467.23	287.161
hsa-mir-187	hsa-mir-187-3p-miR	chr18:33484798..33484819:-	TCGTGTCTTGTGTTGCAGCCGG	2	0	1	0	3	1	1	0	1	1	0	0	4	20	20	17	2	0	1	0	3	1	1	0	1	1	0	0	4	20	20	17	0.318119	0	0.122245	0	1.18318	0.437813	0.494272	0	0.63085	0.420795	0	0	1.76509	2.79611
hsa-mir-187	hsa-mir-187-5p-miR	chr18:33484833..33484854:-	GCTACAACACAGGACCCGGGCG	0	0	0	0	0	0	0	0	0	0	0	0	0	1	0	0	0	0	0	0	0	0	0	0	0	0	0	0	0	1	0	0	0	0	0	0	0	0	0	0	0	0	0	0	0	0.139806
hsa-mir-5583-2	hsa-mir-5583-2-3p-miR	chr18:37256682..37256703:-	AATATGGGTATATTAGTTTGGT	0	0	0	0	1	6	0	1	2	5	2	2	1	0	0	0	0	0	0	0	0.5	3	0	0.5	1	2.5	1	1	0.5	0	0	0	0	0	0	0	0.394393	2.62688	0	0.525211	1.2617	2.10398	1.26768	0.808031	0.441274	0
hsa-mir-5583-1	hsa-mir-5583-1-5p-miR	chr18:37256685..37256706:+	AAACTAATATACCCATATTCTG	0	0	1	0	0	3	0	0	0	0	2	0	0	0	0	0	0	0	0.5	0	0	1.5	0	0	0	0	1	0	0	0	0	0	0	0	0.122245	0	0	1.31344	0	0	0	0	1.26768	0	0	0
hsa-mir-5583-2	hsa-mir-5583-2-5p-miR	chr18:37256720..37256741:-	AAACTAATATACCCATATTCTG	0	0	1	0	0	3	0	0	0	0	2	0	0	0	0	0	0	0	0.5	0	0	1.5	0	0	0	0	1	0	0	0	0	0	0	0	0.122245	0	0	1.31344	0	0	0	0	1.26768	0	0	0
hsa-mir-5583-1	hsa-mir-5583-1-3p-miR	chr18:37256723..37256744:+	AATATGGGTATATTAGTTTGGT	0	0	0	0	1	6	0	1	2	5	2	2	1	0	0	0	0	0	0	0	0.5	3	0	0.5	1	2.5	1	1	0.5	0	0	0	0	0	0	0	0.394393	2.62688	0	0.525211	1.2617	2.10398	1.26768	0.808031	0.441274	0
hsa-mir-4743	hsa-mir-4743-5p-miR	chr18:46196972..46196993:+	CTGGCCGGATGGGACAGGAGGC	0	1	4	1	1	2	1	0	0	0	0	0	0	1	0	0	0	1	4	1	1	2	1	0	0	0	0	0	0	1	0	0	0	0.228113	0.488981	0.331386	0.394393	0.875627	0.494272	0	0	0	0	0	0	0.139806
hsa-mir-548-Novel33	hsa-mir-548-Novel33-5p-miR	chr18:56082954..56082974:+	cagaagtaatcgcggtttttg	0	0	0	0	0	0	0	0	0	0	0	0	0	38	78	66	0	0	0	0	0	0	0	0	0	0	0	0	0	13.6111	30.45	24.8929	0	0	0	0	0	0	0	0	0	0	0	0	0	5.31261
hsa-mir-548-Novel32	hsa-mir-548-Novel32-3p-miR	chr18:56082955..56082975:-	tcaaaaaccgcgattacttct	0	0	0	0	0	0	0	0	0	0	0	0	0	20	26	18	0	0	0	0	0	0	0	0	0	0	0	0	0	7.66667	11.3333	8	0	0	0	0	0	0	0	0	0	0	0	0	0	2.79611
hsa-mir-548-Novel33	hsa-mir-548-Novel33-3p-miR	chr18:56082990..56083010:+	tcaaaaaccgcgattacttct	0	0	0	0	0	0	0	0	0	0	0	0	0	20	26	18	0	0	0	0	0	0	0	0	0	0	0	0	0	7.66667	11.3333	8	0	0	0	0	0	0	0	0	0	0	0	0	0	2.79611
hsa-mir-548-Novel32	hsa-mir-548-Novel32-5p-miR	chr18:56082991..56083011:-	cagaagtaatcgcggtttttg	0	0	0	0	0	0	0	0	0	0	0	0	0	38	79	66	0	0	0	0	0	0	0	0	0	0	0	0	0	13.6111	31.45	24.8929	0	0	0	0	0	0	0	0	0	0	0	0	0	5.31261
hsa-mir-122	hsa-mir-122-5p-miR	chr18:56118320..56118341:+	TGGAGTGTGACAATGGTGTTTG	0	0	0	0	4	7	0	3	4	2	2	4	6	3753867	5521467	6184082	0	0	0	0	2.5	4.5	0	1.5	4	2	1.5	4	3.5	3.49814e+06	4.84234e+06	5.32715e+06	0	0	0	0	1.57757	3.06469	0	1.57563	2.5234	0.84159	1.26768	1.61606	2.64764	524812
hsa-mir-3591	hsa-mir-3591-5p-miR	chr18:56118354..56118375:-	TTTAGTGTGATAATGGCGTTTG	0	0	0	0	0	1	0	2	0	0	4	0	0	13	8	16	0	0	0	0	0	1	0	2	0	0	4	0	0	13	8	16	0	0	0	0	0	0.437813	0	1.05042	0	0	2.53537	0	0	1.81747
hsa-mir-122	hsa-mir-122-3p-miR	chr18:56118356..56118376:+	AACGCCATTATCACACTAAAT	0	0	0	0	0	1	0	0	0	1	0	0	0	148	6874	9946	0	0	0	0	0	1	0	0	0	1	0	0	0	148	6863.28	9937.81	0	0	0	0	0	0.437813	0	0	0	0.420795	0	0	0	20.6912
hsa-Novel546	hsa-Novel546-3p-miR	chr18:61940432..61940453:+	CCTGTAGAGATTGAGGGCAAGT	0	0	0	0	0	0	0	0	0	0	0	0	0	1	9	5	0	0	0	0	0	0	0	0	0	0	0	0	0	1	9	5	0	0	0	0	0	0	0	0	0	0	0	0	0	0.139806
hsa-Novel201	hsa-Novel201-5p-miR	chr18:74262983..74263003:-	ATGTAGACATGATTGTGGGTA	1	0	3	0	0	0	0	0	0	0	0	0	0	0	0	0	1	0	3	0	0	0	0	0	0	0	0	0	0	0	0	0	0.159059	0	0.366735	0	0	0	0	0	0	0	0	0	0	0
hsa-Novel392	hsa-Novel392-5p-miR	chr18:77868889..77868911:+	AATATGCTGTTGGTTAATTTATG	0	0	0	0	0	2	0	0	0	0	0	0	0	0	0	0	0	0	0	0	0	2	0	0	0	0	0	0	0	0	0	0	0	0	0	0	0	0.875627	0	0	0	0	0	0	0	0
hsa-Novel392	hsa-Novel392-3p-miR	chr18:77868922..77868944:+	TAAGTTCACCAATAGCATATTGC	0	0	0	0	0	0	0	0	0	0	0	1	0	0	0	0	0	0	0	0	0	0	0	0	0	0	0	1	0	0	0	0	0	0	0	0	0	0	0	0	0	0	0	0.404016	0	0
hsa-mir-4745	hsa-mir-4745-5p-miR	chr19:804941..804962:+	TGAGTGGGGCTCCCGGGACGGC	159	18	146	15	1	2	0	0	2	0	1	0	1	0	0	0	159	17.5	145.1	15	1	2	0	0	2	0	1	0	1	0	0	0	25.2904	4.10604	17.8478	4.97079	0.394393	0.875627	0	0	1.2617	0	0.633842	0	0.441274	0
hsa-mir-4745	hsa-mir-4745-3p-miR	chr19:804977..804998:+	TGGCCCGGCGACGTCTCACGGT	44	16	35	11	0	1	1	8	3	0	0	0	0	0	0	0	44	16	35	11	0	1	1	8	3	0	0	0	0	0	0	0	6.99861	3.64981	4.27858	3.64525	0	0.437813	0.494272	4.20169	1.89255	0	0	0	0	0
hsa-mir-3187	hsa-mir-3187-5p-miR	chr19:813590..813612:+	CCTGGGCAGCGTGTGGCTGAAGG	5	6	11	7	0	8	0	0	4	0	2	0	0	0	0	0	5	5.5	11	6	0	8	0	0	4	0	1.5	0	0	0	0	0	0.795297	1.36868	1.3447	2.3197	0	3.50251	0	0	2.5234	0	1.26768	0	0	0
hsa-mir-3187	hsa-mir-3187-3p-miR	chr19:813627..813646:+	TTGGCCATGGGGCTGCGCGG	77	41	100	14	13	73	3	15	35	2	47	5	1	0	0	0	77	41	99.5	14	12.5	72.5	2.5	15	35	2	47	5	1	0	0	0	12.2476	9.35265	12.2245	4.63941	5.12711	31.9604	1.48282	7.87816	22.0798	0.84159	29.7906	2.02008	0.441274	0
hsa-Novel285	hsa-Novel285-3p-miR	chr19:1003115..1003136:+	CACCCCTCTCCCAGAACCCATT	0	0	0	0	0	0	1	1	2	0	0	1	0	0	0	0	0	0	0	0	0	0	1	1	2	0	0	1	0	0	0	0	0	0	0	0	0	0	0.494272	0.525211	1.2617	0	0	0.404016	0	0
hsa-Novel37	hsa-Novel37-5p-miR	chr19:1254105..1254126:+	CGGGCTGGGCTGGGGGCGCCGC	1	0	0	0	0	0	0	0	0	0	0	0	0	0	0	0	1	0	0	0	0	0	0	0	0	0	0	0	0	0	0	0	0.159059	0	0	0	0	0	0	0	0	0	0	0	0	0
hsa-mir-1227	hsa-mir-1227-3p-miR	chr19:2234061..2234080:-	CGTGCCACCCTTTTCCCCAG	1	1	0	0	2	3	5	0	10	1	6	0	0	0	0	0	1	1	0	0	2	3	5	0	10	1	6	0	0	0	0	0	0.159059	0.228113	0	0	0.788786	1.31344	2.47136	0	6.3085	0.420795	3.80305	0	0	0
hsa-Novel154	hsa-Novel154-3p-miR	chr19:2438287..2438307:-	TCGCTGTCCTGTGTCTCCCAG	0	3	4	0	0	1	0	0	0	0	0	0	0	0	0	0	0	3	4	0	0	1	0	0	0	0	0	0	0	0	0	0	0	0.68434	0.488981	0	0	0.437813	0	0	0	0	0	0	0	0
hsa-Novel537	hsa-Novel537-5p-miR	chr19:2762671..2762692:-	TCCTGGAGCTGGGCAGATGGGA	1	2	2	1	0	1	0	0	1	0	0	0	0	3	5	11	1	2	2	1	0	1	0	0	1	0	0	0	0	3	5	11	0.159059	0.456227	0.24449	0.331386	0	0.437813	0	0	0.63085	0	0	0	0	0.419417
hsa-Novel296	hsa-Novel296-5p-miR	chr19:3120226..3120247:+	TGCAGGCGCAGGGCCCTGCTGT	0	0	0	0	0	0	1	4	0	0	0	0	0	0	0	0	0	0	0	0	0	0	0.5	3.5	0	0	0	0	0	0	0	0	0	0	0	0	0	0	0.494272	2.10084	0	0	0	0	0	0
hsa-Novel155	hsa-Novel155-3p-miR	chr19:3201500..3201520:+	TTGCCTCTCCCGTCCCTGTAG	2	0	2	0	0	0	0	0	3	0	0	0	0	0	0	0	2	0	2	0	0	0	0	0	3	0	0	0	0	0	0	0	0.318119	0	0.24449	0	0	0	0	0	1.89255	0	0	0	0	0
hsa-mir-4746	hsa-mir-4746-5p-miR	chr19:4445984..4446006:+	CCGGTCCCAGGAGAACCTGCAGA	43	30	59	18	6	14	2	0	5	5	2	2	3	0	0	0	43	30	59	18	6	14	2	0	5	5	2	2	3	0	0	0	6.83955	6.8434	7.21246	5.96495	2.36636	6.12939	0.988545	0	3.15425	2.10398	1.26768	0.808031	1.32382	0
hsa-mir-4747	hsa-mir-4747-5p-miR	chr19:4932698..4932719:+	GAGGGAAGGAGGCTTGGTCTTA	1	0	0	0	0	0	0	0	0	0	0	1	0	0	0	1	0.5	0	0	0	0	0	0	0	0	0	0	1	0	0	0	1	0.159059	0	0	0	0	0	0	0	0	0	0	0.404016	0	0
hsa-mir-4747	hsa-mir-4747-3p-miR	chr19:4932731..4932752:+	AAGGCCCGGGCTTTCCTCCCAG	0	0	0	0	0	0	3	0	0	0	1	3	1	0	0	0	0	0	0	0	0	0	3	0	0	0	1	3	1	0	0	0	0	0	0	0	0	0	1.48282	0	0	0	0.633842	1.21205	0.441274	0
hsa-Novel279	hsa-Novel279-3p-miR	chr19:5917992..5918013:-	TCATACCCTCCTCCCTTCCCAG	0	0	0	0	0	0	0	4	0	0	0	0	0	0	0	0	0	0	0	0	0	0	0	4	0	0	0	0	0	0	0	0	0	0	0	0	0	0	0	2.10084	0	0	0	0	0	0
hsa-mir-6885	hsa-mir-6885-3p-miR	chr19:6389649..6389669:-	CTTTGCTTCCTGCTCCCCTAG	1	2	0	0	0	2	2	5	0	1	0	0	1	0	0	0	0.5	2	0	0	0	2	2	5	0	1	0	0	1	0	0	0	0.159059	0.456227	0	0	0	0.875627	0.988545	2.62605	0	0.420795	0	0	0.441274	0
hsa-mir-6885	hsa-mir-6885-5p-miR	chr19:6389685..6389710:-	GAGGGGGGCACTGCGCAAGCAAAGCC	2	0	0	0	0	0	3	2	3	0	2	0	3	2	0	0	2	0	0	0	0	0	3	2	3	0	2	0	3	2	0	0	0.318119	0	0	0	0	0	1.48282	1.05042	1.89255	0	1.26768	0	1.32382	0.279611
hsa-mir-3940	hsa-mir-3940-3p-miR	chr19:6416445..6416466:-	CAGCCCGGATCCCAGCCCACTT	4	1	0	4	2	4	3	0	6	1	11	3	8	0	0	0	4	1	0	4	2	4	3	0	6	1	11	3	8	0	0	0	0.636238	0.228113	0	1.32554	0.788786	1.75125	1.48282	0	3.7851	0.420795	6.97227	1.21205	3.53019	0
hsa-Novel290	hsa-Novel290-3p-miR	chr19:6746283..6746303:+	CTTCCTGCCGCTGGCTGGGCC	0	0	0	0	0	3	0	0	0	0	0	0	0	0	0	0	0	0	0	0	0	3	0	0	0	0	0	0	0	0	0	0	0	0	0	0	0	1.31344	0	0	0	0	0	0	0	0
hsa-Novel294	hsa-Novel294-5p-miR	chr19:7533655..7533677:+	CCAGAGGCCGCACAGCAGGAACC	0	0	0	0	1	0	0	0	0	0	0	0	0	0	0	0	0	0	0	0	1	0	0	0	0	0	0	0	0	0	0	0	0	0	0	0	0.394393	0	0	0	0	0	0	0	0	0
hsa-Novel294	hsa-Novel294-3p-miR	chr19:7533690..7533710:+	TATCTGCTGTTGTCCCCTCAG	0	0	0	0	0	1	0	0	2	1	0	0	0	0	0	0	0	0	0	0	0	1	0	0	2	1	0	0	0	0	0	0	0	0	0	0	0	0.437813	0	0	1.2617	0.420795	0	0	0	0
hsa-mir-4999	hsa-mir-4999-3p-miR	chr19:8454195..8454214:-	TCACTACCTGACAATACAGT	0	0	1	0	0	0	0	0	0	0	3	1	0	0	1	1	0	0	1	0	0	0	0	0	0	0	1.5	1	0	0	0.5	1	0	0	0.122245	0	0	0	0	0	0	0	1.90153	0.404016	0	0
hsa-mir-4999	hsa-mir-4999-5p-miR	chr19:8454226..8454247:-	TACTGCTGTATTGTCAGGTAGT	0	0	2	0	0	0	0	0	1	3	1	0	0	18	1	1	0	0	2	0	0	0	0	0	1	3	1	0	0	7.55	0.5	1	0	0	0.24449	0	0	0	0	0	0.63085	1.26239	0.633842	0	0	2.5165
hsa-mir-5589	hsa-mir-5589-5p-miR	chr19:10149030..10149050:+	ggctgggtgctcttgtgcagt	0	0	0	0	0	0	0	0	0	0	0	0	0	6	3	3	0	0	0	0	0	0	0	0	0	0	0	0	0	6	1.5	2	0	0	0	0	0	0	0	0	0	0	0	0	0	0.838834
hsa-mir-5589	hsa-mir-5589-3p-miR	chr19:10149067..10149089:+	tgcacatggcaaccTAGCTCCCA	0	0	0	0	0	0	0	0	0	0	0	0	0	9	11	7	0	0	0	0	0	0	0	0	0	0	0	0	0	9	11	7	0	0	0	0	0	0	0	0	0	0	0	0	0	1.25825
hsa-mir-199a-1	hsa-mir-199a-1-3p-miR	chr19:10928105..10928126:-	ACAGTAGTCTGCACATTGGTTA	28	23	34	9	41	9158	1792	9	1409	28	15	40	25	118665	216451	134175	9.33333	7.66667	11.3333	3	13.6667	3043.41	596.048	3	469.476	9.25	5	13.3333	8.33333	39514.9	72090.6	44683	4.45366	5.24661	4.15633	2.98248	16.1701	4009.5	885.736	4.7269	888.868	11.7823	9.50764	16.1606	11.0318	16590
hsa-mir-199a-1	hsa-mir-199a-1-5p-miR	chr19:10928149..10928167:-	CCCAGTGTTCAGACTACCT	1	0	0	1	8	2781	440	3	184	2	4	1	2	663	3444	1905	0.5	0	0	0.5	4	1389.37	220	1.5	92	1	2	0.5	1	328.5	1712.61	946.717	0.159059	0	0	0.331386	3.15515	1217.56	217.48	1.57563	116.076	0.84159	2.53537	0.404016	0.882547	92.6911
hsa-Novel29	hsa-Novel29-3p-miR	chr19:11039117..11039136:-	TGACCGGTCTCTGTCCTCAG	3	0	0	0	0	0	0	0	0	0	0	0	0	0	0	0	3	0	0	0	0	0	0	0	0	0	0	0	0	0	0	0	0.477178	0	0	0	0	0	0	0	0	0	0	0	0	0
hsa-mir-6886	hsa-mir-6886-5p-miR	chr19:11224155..11224175:+	CCCGCAGGTGAGATGAGGGCT	3	0	2	1	2	0	1	0	1	0	0	0	0	0	1	0	3	0	2	1	2	0	1	0	1	0	0	0	0	0	1	0	0.477178	0	0.24449	0.331386	0.788786	0	0.494272	0	0.63085	0	0	0	0	0
hsa-mir-6886	hsa-mir-6886-3p-miR	chr19:11224187..11224209:+	TGCCCTTCTCTCCTCCTGCCTCA	1	0	1	1	0	0	0	2	1	0	0	2	0	0	0	0	0.5	0	0.5	0.5	0	0	0	2	1	0	0	1.5	0	0	0	0	0.159059	0	0.122245	0.331386	0	0	0	1.05042	0.63085	0	0	0.808031	0	0
hsa-mir-7974	hsa-mir-7974-3p-miR	chr19:11606359..11606382:-	AGGCTGTGATGCTCTCCTGAGCCC	0	0	0	0	17	23	3	30	35	57	3	7	4	0	0	0	0	0	0	0	17	23	3	30	35	57	3	7	4	0	0	0	0	0	0	0	6.70468	10.0697	1.48282	15.7563	22.0798	23.9853	1.90153	2.82811	1.76509	0
hsa-mir-5684	hsa-mir-5684-5p-miR	chr19:12897945..12897966:+	gaactctagcctgagcaacaga	26	16	41	9	0	0	0	0	0	0	0	2	0	0	1	0	7.2	4	13.6667	3.76667	0	0	0	0	0	0	0	1.2	0	0	0.2	0	4.13554	3.64981	5.01205	2.98248	0	0	0	0	0	0	0	0.808031	0	0
hsa-Novel31	hsa-Novel31-3p-miR	chr19:13063482..13063502:+	CTTCCCCACCCTCTCCTGCAG	5	0	1	1	2	0	0	0	0	1	0	3	0	0	1	0	3	0	0.333333	0.5	2	0	0	0	0	1	0	3	0	0	0.5	0	0.795297	0	0.122245	0.331386	0.788786	0	0	0	0	0.420795	0	1.21205	0	0
hsa-mir-24-2	hsa-mir-24-2-3p-miR	chr19:13947103..13947124:-	TGGCTCAGTTCAGCAGGAACAG	49937	33490	64626	18564	80910	46901	68245	60781	41441	46095	29761	30640	33273	3483	2433	2779	24919.6	16703.7	32256.7	9271.87	40368.7	23402.3	34042.3	30215.9	20700.9	23009.2	14850.4	15183.5	16623.2	1742.93	1212.23	1385.5	7942.95	7639.52	7900.21	6151.85	31910.3	20533.9	33731.6	31922.8	26143.1	19396.5	18863.8	12379	14682.5	486.943
as-hsa-mir-24-2	as-hsa-mir-24-2-5p-miR	chr19:13947106..13947126:+	TTCCTGCTGAACTGAGCCAGT	31	9	37	4	3	10	1	1	1	2	1	1	5	1	0	0	15.5	4.5	18.3333	2	1.5	5	0.5	0.5	0.5	1	0.5	0.5	2.5	0.5	0	0	4.93084	2.05302	4.52307	1.32554	1.18318	4.37813	0.494272	0.525211	0.63085	0.84159	0.633842	0.404016	2.20637	0.139806
hsa-mir-24-2	hsa-mir-24-2-5p-miR	chr19:13947139..13947162:-	GTGCCTACTGAGCTGAAACACAGT	196	106	175	89	700	329	557	395	381	225	236	225	274	25	89	52	196	106	175	89	696.533	329	555.5	390.486	380	225	235	224.5	273.5	25	88.2	52	31.1756	24.18	21.3929	29.4934	276.075	144.041	275.31	207.458	240.354	94.6789	149.587	90.9035	120.909	3.49514
hsa-mir-27a	hsa-mir-27a-3p-miR	chr19:13947261..13947281:-	TTCACAGTGGCTAAGTTCCGC	40878	34267	63902	14410	65082	43252	79627	52648	37377	89100	34069	47311	64199	21328	15818	19521	20592.2	17356.8	32195.2	7301.87	38201.4	24950	48698.6	29409.3	21253.2	50366.5	19980.4	25270.8	41879.6	10660.9	7863.63	9698.2	6502.03	7816.76	7811.71	4775.28	25667.9	18936.3	39357.4	27651.3	23579.3	37492.8	21594.4	19114.4	28329.3	2981.77
hsa-mir-27a	hsa-mir-27a-5p-miR	chr19:13947301..13947322:-	AGGGCTTAGCTGCTTGTGAGCA	2013	3471	2121	1980	494	282	1539	469	955	1176	955	183	777	5	8	2	2013	3470.5	2120.33	1979	489.75	280.333	1534.5	466.333	955	1175.33	951.143	181.333	776.143	5	8	2	320.187	791.781	259.282	656.145	194.83	123.463	760.685	246.324	602.462	494.855	605.32	73.9349	342.87	0.699028
hsa-mir-23a	hsa-mir-23a-3p-miR	chr19:13947409..13947429:-	ATCACATTGCCAGGGATTTCC	4866	1921	3361	1885	14425	9736	24305	34799	16989	25227	10311	29106	22915	3941	9982	6349	2831.95	1096.23	2026.73	1102.12	9023.65	6484.03	14968.2	22301.3	10595.4	14701.6	7627.03	15748.9	14468.6	2185.97	5516.48	3475.32	773.983	438.206	410.866	624.663	5689.12	4262.55	12013.3	18276.8	10717.5	10615.4	6535.55	11759.3	10111.8	550.974
hsa-mir-23a	hsa-mir-23a-5p-miR	chr19:13947444..13947465:-	GGGGTTCCTGGGGATGGGATTT	5	3	5	2	88	23	124	47	62	127	74	5	45	2	0	4	5	3	5	2	83	22.5	119	43.5	60.5	110.944	72	5	42.5	2	0	4	0.795297	0.68434	0.611226	0.662772	34.7066	10.0697	61.2898	24.6849	39.1127	53.441	46.9043	2.02008	19.8573	0.279611
hsa-mir-181c	hsa-mir-181c-5p-miR	chr19:13985539..13985562:+	AACATTCAACCTGTCGGTGAGTTT	98	96	98	54	294	649	466	50	202	864	11	142	38	8	13	9	98	96	98	54	294	649	465.2	50	202	863.333	11	142	38	8	13	9	15.5878	21.8989	11.98	17.8949	115.952	284.141	230.331	26.2605	127.432	363.567	6.97227	57.3702	16.7684	1.11845
hsa-mir-181c	hsa-mir-181c-3p-miR	chr19:13985578..13985599:+	ACCATCGACCGTTGAGTGGACC	53	61	83	19	60	103	81	7	20	115	6	14	2	25	17	9	53	60.5	83	19	59.5	102.333	81	7	20	115	6	14	2	25	17	9	8.43015	13.9149	10.1463	6.29634	23.6636	45.0948	40.0361	3.67648	12.617	48.3914	3.80305	5.65622	0.882547	3.49514
hsa-mir-181d	hsa-mir-181d-5p-miR	chr19:13985724..13985747:+	AACATTCATTGTTGTCGGTGGGTT	488	359	604	198	215	992	322	236	414	1506	30	243	28	56	42	28	486.167	353.667	598.833	196.667	213.833	989.533	319.833	230.778	412.833	1499.94	28.8333	238.2	28	56	42	28	77.621	81.8927	73.8361	65.6145	84.7945	434.311	159.156	123.95	261.172	633.717	19.0153	98.1758	12.3557	7.82912
hsa-mir-181d	hsa-mir-181d-3p-miR	chr19:13985766..13985786:+	CCCACCGGGGGATGAATGTCA	0	0	0	0	2	12	12	2	1	10	0	2	0	1	1	1	0	0	0	0	2	12	12	2	1	10	0	2	0	1	1	1	0	0	0	0	0.788786	5.25376	5.93127	1.05042	0.63085	4.20795	0	0.808031	0	0.139806
hsa-Novel280	hsa-Novel280-3p-miR	chr19:14070312..14070334:-	CCTCTCCATCCCAGGCCCTGTCA	0	0	0	0	0	0	0	0	0	1	0	2	0	0	0	0	0	0	0	0	0	0	0	0	0	1	0	2	0	0	0	0	0	0	0	0	0	0	0	0	0	0.420795	0	0.808031	0	0
hsa-Novel33	hsa-Novel33-3p-miR	chr19:14071729..14071751:+	TTTGTCTCCACCTGTCCCTGTAG	2	0	3	0	0	0	0	0	0	0	0	0	0	0	0	0	2	0	3	0	0	0	0	0	0	0	0	0	0	0	0	0	0.318119	0	0.366735	0	0	0	0	0	0	0	0	0	0	0
hsa-mir-3188	hsa-mir-3188-3p-miR	chr19:18392939..18392959:+	AGAGGCTTTGTGCGGATACGG	8	2	6	1	2	6	0	0	0	6	0	3	2	0	2	1	8	2	6	1	2	6	0	0	0	6	0	3	2	0	2	1	1.27248	0.456227	0.733471	0.331386	0.788786	2.62688	0	0	0	2.52477	0	1.21205	0.882547	0
hsa-Novel292	hsa-Novel292-5p-miR	chr19:18395493..18395514:+	GTGTGTGCACCTGTGTCTGTCT	1	0	1	0	1	0	0	0	4	0	0	0	1	0	1	0	1	0	0.5	0	1	0	0	0	4	0	0	0	1	0	0.111111	0	0.159059	0	0.122245	0	0.394393	0	0	0	2.5234	0	0	0	0.441274	0
hsa-mir-3189	hsa-mir-3189-3p-miR	chr19:18497417..18497438:+	CCCTTGGGTCTGATGGGGTAGC	5	2	2	0	0	0	0	2	0	0	3	0	3	0	0	0	5	2	2	0	0	0	0	2	0	0	3	0	3	0	0	0	0.795297	0.456227	0.24449	0	0	0	0	1.05042	0	0	1.90153	0	1.32382	0
hsa-Novel284	hsa-Novel284-3p-miR	chr19:19011259..19011279:-	CGTGTCTGCCTGTGTCTCCAG	0	0	1	0	0	0	4	0	0	0	0	0	0	0	0	0	0	0	1	0	0	0	4	0	0	0	0	0	0	0	0	0	0	0	0.122245	0	0	0	1.97709	0	0	0	0	0	0	0
hsa-Novel284	hsa-Novel284-5p-miR	chr19:19011306..19011328:-	TGGGGGTGACGGGCAGGCATGGG	0	0	1	0	0	0	0	0	1	0	0	0	0	0	0	0	0	0	1	0	0	0	0	0	1	0	0	0	0	0	0	0	0	0	0.122245	0	0	0	0	0	0.63085	0	0	0	0	0
hsa-Novel30	hsa-Novel30-3p-miR	chr19:23439773..23439794:-	atgttgactctcctacctgggc	1	3	1	0	0	0	0	0	0	0	0	1	0	0	0	0	1	3	1	0	0	0	0	0	0	0	0	1	0	0	0	0	0.159059	0.68434	0.122245	0	0	0	0	0	0	0	0	0.404016	0	0
hsa-Novel289	hsa-Novel289-3p-miR	chr19:35500771..35500791:+	TCACCTCTCAAACTTCCTCAG	1	0	1	0	2	6	2	0	0	1	0	2	1	0	0	0	1	0	1	0	2	6	2	0	0	1	0	2	1	0	0	0	0.159059	0	0.122245	0	0.788786	2.62688	0.988545	0	0	0.420795	0	0.808031	0.441274	0
hsa-mir-6887	hsa-mir-6887-3p-miR	chr19:35613648..35613668:+	TCCCCTCCACTTTCCTCCTAG	0	0	0	1	0	0	0	0	2	0	0	4	0	0	0	0	0	0	0	1	0	0	0	0	2	0	0	3.5	0	0	0	0	0	0	0	0.331386	0	0	0	0	1.2617	0	0	1.61606	0	0
hsa-Novel286	hsa-Novel286-3p-miR	chr19:35646426..35646447:+	CTGACCCCAGCATCGCCTGGTC	0	0	0	0	0	0	0	0	3	0	0	0	0	0	0	0	0	0	0	0	0	0	0	0	3	0	0	0	0	0	0	0	0	0	0	0	0	0	0	0	1.89255	0	0	0	0	0
hsa-Novel157	hsa-Novel157-5p-miR	chr19:38534264..38534287:+	tagtacctggcacatagtaaatgc	0	0	1	0	0	0	0	0	0	0	0	0	0	0	0	0	0	0	0.111111	0	0	0	0	0	0	0	0	0	0	0	0	0	0	0	0.122245	0	0	0	0	0	0	0	0	0	0	0
hsa-Novel157	hsa-Novel157-3p-miR	chr19:38534305..38534328:+	tttactgttGCTACTATTACTAGT	213	92	259	62	0	39	0	0	26	0	0	10	0	0	0	0	213	92	258.5	62	0	39	0	0	26	0	0	8.83333	0	0	0	0	33.8796	20.9864	31.6615	20.5459	0	17.0747	0	0	16.4021	0	0	4.04016	0	0
hsa-Novel27	hsa-Novel27-3p-miR	chr19:39412087..39412109:-	TGACTCCTGCTGTCTCCCTGCAG	4	0	0	0	0	0	0	0	2	0	1	0	0	0	0	0	4	0	0	0	0	0	0	0	2	0	1	0	0	0	0	0	0.636238	0	0	0	0	0	0	0	1.2617	0	0.633842	0	0	0
hsa-Novel295	hsa-Novel295-3p-miR	chr19:40480169..40480189:+	CACTTCTCGTTTTCCTCTCTC	0	0	0	0	0	0	0	3	0	0	0	0	0	0	0	0	0	0	0	0	0	0	0	3	0	0	0	0	0	0	0	0	0	0	0	0	0	0	0	1.57563	0	0	0	0	0	0
hsa-mir-641	hsa-mir-641-3p-miR	chr19:40788469..40788489:-	TAGAGGTGACTGTCCTATGTC	0	0	0	2	5	9	5	2	0	3	1	0	0	0	0	3	0	0	0	2	5	9	5	2	0	3	1	0	0	0	0	3	0	0	0	0.662772	1.97197	3.94032	2.47136	1.05042	0	1.26239	0.633842	0	0	0
hsa-mir-641	hsa-mir-641-5p-miR	chr19:40788511..40788533:-	AAAGACATAGGATAGAGTCACCT	1	2	1	2	26	65	26	21	44	28	17	10	18	41	129	127	1	2	1	1.5	25.2	65	26	21	44	28	17	9.5	18	40.5	118	117	0.159059	0.456227	0.122245	0.662772	10.2542	28.4579	12.8511	11.0294	27.7574	11.7823	10.7753	4.04016	7.94292	5.73203
hsa-mir-6797	hsa-mir-6797-3p-miR	chr19:42373745..42373765:+	TGCATGACCCTTCCCTCCCCA	0	0	0	0	0	2	0	0	0	0	0	0	0	0	0	0	0	0	0	0	0	2	0	0	0	0	0	0	0	0	0	0	0	0	0	0	0	0.875627	0	0	0	0	0	0	0	0
hsa-Novel28	hsa-Novel28-3p-miR	chr19:42788582..42788599:-	ccccggcgcgcgcggggg	10	0	0	9	0	0	0	0	0	0	0	0	0	0	0	0	1.69167	0	0	1.4	0	0	0	0	0	0	0	0	0	0	0	0	1.59059	0	0	2.98248	0	0	0	0	0	0	0	0	0	0
hsa-Novel35	hsa-Novel35-5p-miR	chr19:42788584..42788601:+	cccgcgcgcgccgggggg	20	0	0	15	0	0	0	0	1	0	0	0	0	0	0	0	8.41667	0	0	7.25	0	0	0	0	1	0	0	0	0	0	0	0	3.18119	0	0	4.97079	0	0	0	0	0.63085	0	0	0	0	0
hsa-Novel35	hsa-Novel35-3p-miR	chr19:42788631..42788646:+	cccgccccccgggcgg	29	0	0	14	0	0	0	1	0	0	0	0	0	0	0	0	8.67619	0	0	3.31786	0	0	0	0.1	0	0	0	0	0	0	0	0	4.61272	0	0	4.63941	0	0	0	0.525211	0	0	0	0	0	0
hsa-Novel28	hsa-Novel28-5p-miR	chr19:42788635..42788652:-	ctcccgccgcccgggggg	30	0	0	20	0	0	0	0	0	0	0	0	0	0	0	0	3.99167	0	0	2.66667	0	0	0	0	0	0	0	0	0	0	0	0	4.77178	0	0	6.62772	0	0	0	0	0	0	0	0	0	0
hsa-Novel159	hsa-Novel159-3p-miR	chr19:45260253..45260273:+	CTCACAGTCACTGTTCCCCAG	0	0	3	0	0	0	1	0	0	0	0	0	0	0	0	1	0	0	3	0	0	0	1	0	0	0	0	0	0	0	0	1	0	0	0.366735	0	0	0	0.494272	0	0	0	0	0	0	0
hsa-Novel287	hsa-Novel287-5p-miR	chr19:45492635..45492656:+	GCAGGCCTCACTTGGCACCAGT	0	0	0	0	0	1	1	0	0	0	0	0	0	0	0	0	0	0	0	0	0	1	1	0	0	0	0	0	0	0	0	0	0	0	0	0	0	0.437813	0.494272	0	0	0	0	0	0	0
hsa-Novel287	hsa-Novel287-3p-miR	chr19:45492671..45492693:+	CTGGTCTAAGGAGAGGCTTGGGC	2	1	1	0	0	2	0	3	1	1	0	0	0	0	0	0	2	1	1	0	0	2	0	3	1	1	0	0	0	0	0	0	0.318119	0.228113	0.122245	0	0	0.875627	0	1.57563	0.63085	0.420795	0	0	0	0
hsa-Novel288	hsa-Novel288-5p-miR	chr19:45570573..45570594:+	TCCCGCCCTGCTGCATCCCCAG	0	0	0	0	0	0	0	0	1	1	0	0	1	0	0	0	0	0	0	0	0	0	0	0	1	1	0	0	1	0	0	0	0	0	0	0	0	0	0	0	0.63085	0.420795	0	0	0.441274	0
hsa-Novel160	hsa-Novel160-5p-miR	chr19:46029340..46029359:+	TTTGGAAGGGAGGAGGCAGA	1	0	1	0	0	0	0	0	1	0	0	0	0	0	0	1	1	0	1	0	0	0	0	0	1	0	0	0	0	0	0	1	0.159059	0	0.122245	0	0	0	0	0	0.63085	0	0	0	0	0
hsa-Novel160	hsa-Novel160-3p-miR	chr19:46029376..46029397:+	TCTGCTCCTTGTTTCCTTCCAG	0	0	1	1	0	0	0	0	0	0	0	0	0	0	0	0	0	0	1	1	0	0	0	0	0	0	0	0	0	0	0	0	0	0	0.122245	0.331386	0	0	0	0	0	0	0	0	0	0
hsa-mir-330	hsa-mir-330-3p-miR	chr19:46142266..46142289:-	GCAAAGCACACGGCCTGCAGAGAG	118	94	126	35	38	98	197	111	130	49	132	67	22	67	46	40	78	59.3333	79.8333	19.5	28.5	84.9333	144	86	112	33	107	51	16	53.5	33.75	29	18.769	21.4427	15.4029	11.5985	14.9869	42.9057	97.3717	58.2984	82.0105	20.619	83.6672	27.069	9.70802	9.36698
hsa-mir-330	hsa-mir-330-5p-miR	chr19:46142306..46142328:-	tctctgggcctgtgtcttaggct	252	213	286	118	53	142	149	55	114	42	105	18	21	0	0	0	209.4	156.133	250.65	91.9	50.7	140.2	143.55	54	113.2	38.6	100.8	17	20.3333	0	0	0	40.083	48.5881	34.9621	39.1036	20.9028	62.1695	73.6466	28.8866	71.9169	17.6734	66.5535	7.27228	9.26674	0
hsa-mir-642a	hsa-mir-642a-5p-miR	chr19:46178201..46178222:+	GTCCCTCTCCAAATGTGTCTTG	2	0	1	1	0	1	0	0	3	1	5	3	3	0	0	0	2	0	1	1	0	1	0	0	3	1	5	3	3	0	0	0	0.318119	0	0.122245	0.331386	0	0.437813	0	0	1.89255	0.420795	3.16921	1.21205	1.32382	0
hsa-mir-642b	hsa-mir-642b-3p-miR	chr19:46178202..46178220:-	AGACACATTTGGAGAGGGA	5	1	2	1	3	4	8	0	9	9	16	3	5	2	11	3	2.5	0.5	1	0.5	1.5	2	4	0	4.33333	4.5	8	1.5	2.5	1	5.16667	1.33333	0.795297	0.228113	0.24449	0.331386	1.18318	1.75125	3.95418	0	5.67765	3.78716	10.1415	1.21205	2.20637	0.279611
hsa-mir-642a	hsa-mir-642a-3p-miR	chr19:46178236..46178256:+	AGACACATTTGGAGAGGGAAC	5	2	2	1	3	4	9	0	10	11	17	4	8	2	11	3	2.5	1.5	1	0.5	1.5	2	5	0	4.83333	6.5	9	2.5	5.5	1	5.16667	1.33333	0.795297	0.456227	0.24449	0.331386	1.18318	1.75125	4.44845	0	6.3085	4.62875	10.7753	1.61606	3.53019	0.279611
hsa-mir-769	hsa-mir-769-5p-miR	chr19:46522219..46522239:+	TGAGACCTCTGGGTTCTGAGC	1941	962	2011	494	79	93	43	42	38	61	86	20	22	20	12	9	1939	960.5	2005.67	493.5	79	87.8333	41.8333	41.5	38	61	84.6667	20	21.5	20	12	9	308.734	219.445	245.835	163.705	31.1571	40.7166	21.2537	22.0589	23.9723	25.6685	54.5105	8.08031	9.70802	2.79611
hsa-mir-769	hsa-mir-769-3p-miR	chr19:46522258..46522278:+	CTGGGATCTCCGGGGTCTTGG	72	44	74	19	32	64	13	10	11	14	57	8	2	2	0	1	72	44	74	19	32	64	13	10	11	14	57	8	2	2	0	1	11.4523	10.037	9.04614	6.29634	12.6206	28.0201	6.42554	5.25211	6.93935	5.89113	36.129	3.23212	0.882547	0.279611
hsa-mir-320e	hsa-mir-320e-3p-miR	chr19:47212548..47212569:-	AAAAGCTGGGTTGAGAAGGTGA	18	8	7	0	52	28	41	104	24	19	42	34	20	13	14	20	7.36111	4.44444	2.56944	0	19.9361	5.15278	19.5234	30.95	10.1667	7.98333	13.6167	9.40238	9.19841	10.9167	6.41667	13.2833	2.86307	1.82491	0.855716	0	20.5084	12.2588	20.2652	54.6219	15.1404	7.99511	26.6214	13.7365	8.82547	1.81747
hsa-Novel281	hsa-Novel281-3p-miR	chr19:47287406..47287426:-	TGACTCTTCCCAACCCCACCT	0	0	0	0	0	0	0	0	0	2	0	0	0	0	0	0	0	0	0	0	0	0	0	0	0	2	0	0	0	0	0	0	0	0	0	0	0	0	0	0	0	0.84159	0	0	0	0
hsa-Novel281	hsa-Novel281-5p-miR	chr19:47287439..47287460:-	CATGGGGTTGGGAGGCCCTGGT	0	0	0	0	0	0	0	0	0	3	0	0	0	0	0	0	0	0	0	0	0	0	0	0	0	3	0	0	0	0	0	0	0	0	0	0	0	0	0	0	0	1.26239	0	0	0	0
hsa-Novel291	hsa-Novel291-3p-miR	chr19:47506177..47506198:+	TCTCTACCCCTCTCCTCACAGA	1	0	0	0	0	0	0	0	0	0	0	2	1	0	0	0	1	0	0	0	0	0	0	0	0	0	0	2	1	0	0	0	0.159059	0	0	0	0	0	0	0	0	0	0	0.808031	0.441274	0
hsa-mir-3190	hsa-mir-3190-3p-miR	chr19:47730247..47730268:+	TGGAAGGTAGACGGCCAGAGAG	3	2	8	2	0	0	0	0	0	0	0	0	0	6	2	2	3	2	8	2	0	0	0	0	0	0	0	0	0	6	2	2	0.477178	0.456227	0.977961	0.662772	0	0	0	0	0	0	0	0	0	0.838834
hsa-Novel158	hsa-Novel158-3p-miR	chr19:47880150..47880171:+	ATGGAAGGGTGTCTCGCTGCAG	1	0	3	0	0	0	1	5	0	0	0	0	0	0	0	0	1	0	3	0	0	0	1	5	0	0	0	0	0	0	0	0	0.159059	0	0.366735	0	0	0	0.494272	2.62605	0	0	0	0	0	0
hsa-Novel36	hsa-Novel36-3p-miR	chr19:48981510..48981531:+	TCTGTCCACCTTGCTTCTTCAG	2	2	1	0	0	0	0	0	0	0	0	0	0	0	0	0	1	2	1	0	0	0	0	0	0	0	0	0	0	0	0	0	0.318119	0.456227	0.122245	0	0	0	0	0	0	0	0	0	0	0
hsa-Novel32	hsa-Novel32-3p-miR	chr19:49422430..49422450:+	CACCCTTATCTGGCTCCCCAG	1	0	0	0	0	0	0	0	0	0	0	0	0	0	0	0	1	0	0	0	0	0	0	0	0	0	0	0	0	0	0	0	0.159059	0	0	0	0	0	0	0	0	0	0	0	0	0
hsa-mir-6798	hsa-mir-6798-3p-miR	chr19:49513209..49513229:+	CTACCCCCCATCCCCCTGTAG	2	5	4	4	0	0	0	0	1	2	0	0	0	0	0	0	2	5	4	4	0	0	0	0	1	2	0	0	0	0	0	0	0.318119	1.14057	0.488981	1.32554	0	0	0	0	0.63085	0.84159	0	0	0	0
hsa-mir-150	hsa-mir-150-3p-miR	chr19:50004056..50004075:-	CTGGTACAGGCCTGGGGGAC	0	1	0	0	0	0	0	0	0	7	0	0	0	7	1	2	0	1	0	0	0	0	0	0	0	7	0	0	0	7	1	2	0	0.228113	0	0	0	0	0	0	0	2.94557	0	0	0	0.978639
hsa-mir-150	hsa-mir-150-5p-miR	chr19:50004089..50004110:-	TCTCCCAACCCTTGTACCAGTG	0	0	2	0	0	0	2	9	1	296	0	0	0	81	288	175	0	0	2	0	0	0	2	9	1	295.333	0	0	0	81	287.333	174.333	0	0	0.24449	0	0	0	0.988545	4.7269	0.63085	124.555	0	0	0	11.3243
hsa-mir-5088	hsa-mir-5088-5p-miR	chr19:50185379..50185402:+	CAGGGCTCAGGGATTGGATGGAGG	8	4	10	2	0	0	1	0	0	0	0	0	0	0	0	0	8	4	10	2	0	0	1	0	0	0	0	0	0	0	0	0	1.27248	0.912453	1.22245	0.662772	0	0	0.494272	0	0	0	0	0	0	0
hsa-mir-6799	hsa-mir-6799-5p-miR	chr19:50295127..50295147:+	AGGGGAGGTGTGCAGGGCTGG	0	0	0	0	0	4	0	1	0	0	0	0	0	0	0	0	0	0	0	0	0	4	0	1	0	0	0	0	0	0	0	0	0	0	0	0	0	1.75125	0	0.525211	0	0	0	0	0	0
hsa-mir-6799	hsa-mir-6799-3p-miR	chr19:50295169..50295191:+	TGCCCTGCATGGTGTCCCCACAG	0	0	0	0	3	2	0	0	4	0	0	1	0	0	0	0	0	0	0	0	3	2	0	0	4	0	0	1	0	0	0	0	0	0	0	0	1.18318	0.875627	0	0	2.5234	0	0	0.404016	0	0
hsa-mir-4749	hsa-mir-4749-5p-miR	chr19:50357850..50357870:+	TGCGGGGACAGGCCAGGGCAT	0	0	1	0	2	0	3	0	0	0	0	1	0	3	1	1	0	0	1	0	2	0	2.5	0	0	0	0	1	0	3	1	1	0	0	0.122245	0	0.788786	0	1.48282	0	0	0	0	0.404016	0	0.419417
hsa-mir-4749	hsa-mir-4749-3p-miR	chr19:50357889..50357908:+	CGCCCCTCCTGCCCCCACAG	0	0	0	0	0	0	0	0	0	0	0	0	1	0	0	0	0	0	0	0	0	0	0	0	0	0	0	0	1	0	0	0	0	0	0	0	0	0	0	0	0	0	0	0	0.441274	0
hsa-Novel282	hsa-Novel282-3p-miR	chr19:51992403..51992424:-	TGGATGATGAGGTTGACATTAA	0	0	0	0	0	0	0	4	0	0	0	0	0	0	0	0	0	0	0	0	0	0	0	4	0	0	0	0	0	0	0	0	0	0	0	0	0	0	0	2.10084	0	0	0	0	0	0
hsa-mir-99b	hsa-mir-99b-5p-miR	chr19:52195871..52195892:+	CACCCGTAGAACCGACCTTGCG	128672	99092	189292	53663	1881	2852	848	1653	320	335	39	2424	354	479	745	577	128669	99087.3	189290	53662	1880.5	2852	848	1652.5	320	335	39	2423	354	479	745	577	20466.5	22604.2	23140	17783.2	741.854	1248.64	419.143	868.174	201.872	140.966	24.7199	979.334	156.211	66.9669
hsa-mir-99b	hsa-mir-99b-3p-miR	chr19:52195909..52195930:+	CAAGCTCGTGTCTGTGGGTCCG	1728	848	2126	482	94	199	41	75	14	16	6	66	16	17	23	8	1717.75	841.444	2119.12	478.125	94	197.833	41	73.6111	14	16	6	64.75	16	17	22	8	274.855	193.44	259.893	159.728	37.073	87.1249	20.2652	39.3908	8.8319	6.73272	3.80305	26.665	7.06038	2.3767
hsa-let-7e	hsa-let-7e-5p-miR	chr19:52196046..52196067:+	TGAGGTAGGAGGTTGTATAGTT	25435	15386	32106	6089	12026	14764	5654	6133	2739	3123	1129	10383	6348	13730	20223	19908	25220.8	15230.7	31800.8	6014.88	11803.6	14606.6	5557.22	5924.22	2680.52	3057.01	755.132	10104.6	6248.93	13469.5	18859.4	18850.4	4045.68	3509.75	3924.8	2017.81	4742.97	6463.88	2794.62	3221.12	1727.9	1314.14	715.608	4194.89	2801.2	1919.53
hsa-let-7e	hsa-let-7e-3p-miR	chr19:52196091..52196112:+	CTATACGGCCTCCTAGCTTTCC	18	4	14	12	83	100	61	98	22	26	4	109	61	5	7	14	18	4	14	12	83	99.2	61	98	22	26	4	109	61	5	7	14	2.86307	0.912453	1.71143	3.97663	32.7346	43.7813	30.1506	51.4707	13.8787	10.9407	2.53537	44.0377	26.9177	0.699028
hsa-mir-125a	hsa-mir-125a-5p-miR	chr19:52196521..52196544:+	TCCCTGAGACCCTTTAACCTGTGA	12561	10481	17671	4699	3607	4647	2919	5175	722	1853	231	7758	3161	2554	9446	8358	12560	10479	17668.2	4698	3601.12	4642.12	2917.5	5166.92	722	1848.83	231	7734.84	3160	2535.44	9341.99	8274.49	1997.94	2390.86	2160.19	1557.18	1422.58	2034.52	1442.78	2717.97	455.474	779.733	146.418	3134.35	1394.87	357.064
hsa-mir-125a	hsa-mir-125a-3p-miR	chr19:52196559..52196579:+	ACAGGTGAGGTTCTTGGGAGC	193	148	206	79	152	177	106	109	35	63	8	100	110	5	2	2	191.833	148	204	78.5	151.2	175.833	106	107.25	35	63	8	96.9583	110	5	2	2	30.6985	33.7608	25.1825	26.1795	59.9478	77.493	52.3929	57.248	22.0798	26.5101	5.07074	40.4016	48.5401	0.699028
hsa-mir-643	hsa-mir-643-5p-miR	chr19:52785071..52785093:+	ACCTGAGCTAGAATACAAGTAGT	1	0	1	0	5	2	1	3	1	1	1	2	0	0	0	0	1	0	1	0	5	2	1	3	1	1	1	2	0	0	0	0	0.159059	0	0.122245	0	1.97197	0.875627	0.494272	1.57563	0.63085	0.420795	0.633842	0.808031	0	0
hsa-mir-643	hsa-mir-643-3p-miR	chr19:52785108..52785129:+	ACACTTGTATGCTAGCTCAGGT	17	6	15	3	12	40	3	22	0	10	7	4	4	0	5	4	17	6	15	3	12	40	3	21.125	0	10	7	4	4	0	5	4	2.70401	1.36868	1.83368	0.994159	4.73272	17.5125	1.48282	11.5546	0	4.20795	4.4369	1.61606	1.76509	0
hsa-mir-512-1	hsa-mir-512-1-5p-miR	chr19:54169947..54169968:+	ACTCAGCCTTGAGGGCACTTTC	0	0	0	0	0	0	0	0	2	0	0	0	0	0	0	0	0	0	0	0	0	0	0	0	1	0	0	0	0	0	0	0	0	0	0	0	0	0	0	0	1.2617	0	0	0	0	0
hsa-mir-512-1	hsa-mir-512-1-3p-miR	chr19:54169983..54170004:+	AAGTGCTGTCATAGCTGAGGTC	2	1	1	0	0	2	0	0	13	0	0	0	0	0	0	0	1	0.5	0.5	0	0	1	0	0	6.5	0	0	0	0	0	0	0	0.318119	0.228113	0.122245	0	0	0.875627	0	0	8.20105	0	0	0	0	0
hsa-mir-512-2	hsa-mir-512-2-5p-miR	chr19:54172431..54172452:+	ACTCAGCCTTGAGGGCACTTTC	0	0	0	0	0	0	0	0	2	0	0	0	0	0	0	0	0	0	0	0	0	0	0	0	1	0	0	0	0	0	0	0	0	0	0	0	0	0	0	0	1.2617	0	0	0	0	0
hsa-mir-512-2	hsa-mir-512-2-3p-miR	chr19:54172467..54172488:+	AAGTGCTGTCATAGCTGAGGTC	2	1	1	0	0	2	0	0	13	0	0	0	0	0	0	0	1	0.5	0.5	0	0	1	0	0	6.5	0	0	0	0	0	0	0	0.318119	0.228113	0.122245	0	0	0.875627	0	0	8.20105	0	0	0	0	0
hsa-mir-1323	hsa-mir-1323-5p-miR	chr19:54175232..54175253:+	TCAAAACTGAGGGGCATTTTCT	0	0	0	0	0	0	0	0	37	2	0	11	0	2	0	0	0	0	0	0	0	0	0	0	37	2	0	10.3333	0	2	0	0	0	0	0	0	0	0	0	0	23.3415	0.84159	0	4.44417	0	0.279611
hsa-mir-520e	hsa-mir-520e-3p-miR	chr19:54179018..54179039:+	AAAGTGCTTCCTTTTTGAGGGT	0	0	0	0	0	0	0	0	2	0	0	1	0	0	0	0	0	0	0	0	0	0	0	0	2	0	0	0.5	0	0	0	0	0	0	0	0	0	0	0	0	1.2617	0	0	0.404016	0	0
hsa-mir-520f	hsa-mir-520f-5p-miR	chr19:54185427..54185448:+	CCTCTAAAGGGAAGCGCTTTCT	0	0	0	0	0	0	0	0	4	0	0	1	0	0	0	0	0	0	0	0	0	0	0	0	4	0	0	0.111111	0	0	0	0	0	0	0	0	0	0	0	0	2.5234	0	0	0.404016	0	0
hsa-mir-520f	hsa-mir-520f-3p-miR	chr19:54185466..54185487:+	CAAGTGCTTCCTTTTAGAGGGT	1	0	0	0	0	1	0	0	8	2	1	3	0	0	0	0	1	0	0	0	0	1	0	0	7.5	1.33333	1	2.5	0	0	0	0	0.159059	0	0	0	0	0.437813	0	0	5.0468	0.84159	0.633842	1.21205	0	0
hsa-mir-519c	hsa-mir-519c-5p-miR	chr19:54189738..54189758:+	CTCTAGAGGGAAGCGCTTTCT	0	0	0	0	0	37	0	0	5	0	0	11	2	0	0	0	0	0	0	0	0	6.14286	0	0	0.833333	0	0	1.77778	0.333333	0	0	0	0	0	0	0	0	16.1991	0	0	3.15425	0	0	4.44417	0.882547	0
hsa-mir-519c	hsa-mir-519c-3p-miR	chr19:54189776..54189797:+	AAAGTGCATCTTTTTAGAGGAT	0	0	0	0	0	0	0	0	15	1	3	6	0	0	0	0	0	0	0	0	0	0	0	0	15	1	3	6	0	0	0	0	0	0	0	0	0	0	0	0	9.46276	0.420795	1.90153	2.42409	0	0
hsa-mir-1283-1	hsa-mir-1283-1-5p-miR	chr19:54191748..54191769:+	TCTACAAAGGAAAGCGCTTTCT	0	0	1	0	0	452	0	0	1	7	0	16	10	0	0	0	0	0	0.5	0	0	224.367	0	0	0.5	3.5	0	8	5	0	0	0	0	0	0.122245	0	0	197.892	0	0	0.63085	2.94557	0	6.46425	4.41274	0
hsa-mir-1283-1	hsa-mir-1283-1-3p-miR	chr19:54191787..54191808:+	AAAGCGCTTCCCTTTTGAGGGT	0	0	0	0	0	0	0	1	0	0	0	0	0	0	0	0	0	0	0	0	0	0	0	1	0	0	0	0	0	0	0	0	0	0	0	0	0	0	0	0.525211	0	0	0	0	0	0
hsa-mir-520a	hsa-mir-520a-5p-miR	chr19:54194149..54194169:+	CTCCAGAGGGAAGTACTTTCT	0	0	0	0	0	1	0	0	8	1	0	2	0	0	0	0	0	0	0	0	0	0.5	0	0	8	1	0	2	0	0	0	0	0	0	0	0	0	0.437813	0	0	5.0468	0.420795	0	0.808031	0	0
hsa-mir-520a	hsa-mir-520a-3p-miR	chr19:54194187..54194206:+	AAAGTGCTTCCCTTTGGACT	0	0	0	0	0	0	0	0	1	0	0	0	0	0	0	0	0	0	0	0	0	0	0	0	1	0	0	0	0	0	0	0	0	0	0	0	0	0	0	0	0.63085	0	0	0	0	0
hsa-mir-526b	hsa-mir-526b-5p-miR	chr19:54197660..54197681:+	CTCTTGAGGGAAGCACTTTCTG	0	0	0	0	0	1	0	0	0	0	1	0	0	0	0	0	0	0	0	0	0	1	0	0	0	0	1	0	0	0	0	0	0	0	0	0	0	0.437813	0	0	0	0	0.633842	0	0	0
hsa-mir-526b	hsa-mir-526b-3p-miR	chr19:54197698..54197717:+	AAAGTGCTTCCTTTTAGAGG	0	0	0	1	0	2	0	0	8	1	0	3	0	0	0	0	0	0	0	0.333333	0	0.666667	0	0	2.66667	0.333333	0	1	0	0	0	0	0	0	0	0.331386	0	0.875627	0	0	5.0468	0.420795	0	1.21205	0	0
hsa-mir-519b	hsa-mir-519b-5p-miR	chr19:54198479..54198499:+	CTCTAGAGGGAAGCGCTTTCT	0	0	0	0	0	37	0	0	5	0	0	11	2	0	0	0	0	0	0	0	0	6.14286	0	0	0.833333	0	0	1.77778	0.333333	0	0	0	0	0	0	0	0	16.1991	0	0	3.15425	0	0	4.44417	0.882547	0
hsa-mir-519b	hsa-mir-519b-3p-miR	chr19:54198517..54198534:+	AAAGTGCATCCTTTTAGA	0	0	0	0	0	319	0	4	6	1	1	27	5	0	0	0	0	0	0	0	0	105.833	0	4	6	0.333333	1	9.34286	1.66667	0	0	0	0	0	0	0	0	139.662	0	2.10084	3.7851	0.420795	0.633842	10.9084	2.20637	0
hsa-mir-525	hsa-mir-525-5p-miR	chr19:54200801..54200822:+	CTCCAGAGGGATGCACTTTCTC	0	0	0	0	0	0	0	0	8	0	0	2	0	0	0	0	0	0	0	0	0	0	0	0	8	0	0	2	0	0	0	0	0	0	0	0	0	0	0	0	5.0468	0	0	0.808031	0	0
hsa-mir-525	hsa-mir-525-3p-miR	chr19:54200838..54200859:+	GAAGGCGCTTCCCTTTAGAGCG	0	0	0	0	0	0	0	0	4	0	0	0	0	0	0	0	0	0	0	0	0	0	0	0	4	0	0	0	0	0	0	0	0	0	0	0	0	0	0	0	2.5234	0	0	0	0	0
hsa-mir-523	hsa-mir-523-5p-miR	chr19:54201654..54201674:+	CTCTAGAGGGAAGCGCTTTCT	0	0	0	0	0	37	0	0	5	0	0	11	2	0	0	0	0	0	0	0	0	6.14286	0	0	0.833333	0	0	1.77778	0.333333	0	0	0	0	0	0	0	0	16.1991	0	0	3.15425	0	0	4.44417	0.882547	0
hsa-mir-523	hsa-mir-523-3p-miR	chr19:54201692..54201713:+	AACGCGCTTCCCTATAGAGGGT	0	0	0	0	0	0	0	0	0	1	0	0	0	0	0	0	0	0	0	0	0	0	0	0	0	1	0	0	0	0	0	0	0	0	0	0	0	0	0	0	0	0.420795	0	0	0	0
hsa-mir-518f	hsa-mir-518f-5p-miR	chr19:54203284..54203304:+	CTCTAGAGGGAAGCACTTTCT	0	0	0	0	0	2	0	0	1	0	0	0	0	0	0	0	0	0	0	0	0	0.342857	0	0	0.2	0	0	0	0	0	0	0	0	0	0	0	0	0.875627	0	0	0.63085	0	0	0	0	0
hsa-mir-518f	hsa-mir-518f-3p-miR	chr19:54203321..54203342:+	GAAAGCGCTTCTCTTTAGAGGA	0	0	0	0	0	1	0	0	7	1	0	2	0	0	0	0	0	0	0	0	0	1	0	0	7	1	0	2	0	0	0	0	0	0	0	0	0	0.437813	0	0	4.41595	0.420795	0	0.808031	0	0
hsa-mir-520b	hsa-mir-520b-5p-miR	chr19:54204482..54204503:+	CCTCTACAGGGAAGCGCTTTCT	0	0	0	0	0	209	1	0	0	3	1	3	2	0	0	0	0	0	0	0	0	103.976	0.5	0	0	1.5	0.5	0.944444	1	0	0	0	0	0	0	0	0	91.503	0.494272	0	0	1.26239	0.633842	1.21205	0.882547	0
hsa-mir-520b	hsa-mir-520b-3p-miR	chr19:54204521..54204542:+	AAAGTGCTTCCTTTTAGAGGGT	0	0	0	1	0	2	0	0	8	2	0	3	0	0	0	0	0	0	0	0.333333	0	0.666667	0	0	2.66667	0.666667	0	1	0	0	0	0	0	0	0	0.331386	0	0.875627	0	0	5.0468	0.84159	0	1.21205	0	0
hsa-mir-518b	hsa-mir-518b-3p-miR	chr19:54206041..54206062:+	CAAAGCGCTCCCCTTTAGAGGT	0	0	0	0	0	3	0	0	3	0	1	2	0	0	0	0	0	0	0	0	0	3	0	0	3	0	1	2	0	0	0	0	0	0	0	0	0	1.31344	0	0	1.89255	0	0.633842	0.808031	0	0
hsa-mir-520c	hsa-mir-520c-5p-miR	chr19:54210722..54210742:+	CTCTAGAGGGAAGCACTTTCT	0	0	0	0	0	2	0	0	1	0	0	0	0	0	0	0	0	0	0	0	0	0.342857	0	0	0.2	0	0	0	0	0	0	0	0	0	0	0	0	0.875627	0	0	0.63085	0	0	0	0	0
hsa-mir-520c	hsa-mir-520c-3p-miR	chr19:54210760..54210781:+	AAAGTGCTTCCTTTTAGAGGGT	0	0	0	1	0	2	0	0	8	2	0	3	0	0	0	0	0	0	0	0.333333	0	0.666667	0	0	2.66667	0.666667	0	1	0	0	0	0	0	0	0	0.331386	0	0.875627	0	0	5.0468	0.84159	0	1.21205	0	0
hsa-mir-518c	hsa-mir-518c-3p-miR	chr19:54212050..54212071:+	CAAAGCGCTTCTCTTTAGAGTG	0	0	0	0	0	0	0	0	15	0	0	0	0	0	0	0	0	0	0	0	0	0	0	0	15	0	0	0	0	0	0	0	0	0	0	0	0	0	0	0	9.46276	0	0	0	0	0
hsa-mir-524	hsa-mir-524-5p-miR	chr19:54214271..54214291:+	CTACAAAGGGAAGCACTTTCT	0	0	0	0	0	0	0	6	5	0	0	7	0	0	0	0	0	0	0	0	0	0	0	6	5	0	0	7	0	0	0	0	0	0	0	0	0	0	0	3.15127	3.15425	0	0	2.82811	0	0
hsa-mir-524	hsa-mir-524-3p-miR	chr19:54214308..54214329:+	GAAGGCGCTTCCCTTTGGAGTG	0	0	0	0	0	1	0	0	3	0	0	0	0	0	0	0	0	0	0	0	0	0.5	0	0	3	0	0	0	0	0	0	0	0	0	0	0	0	0.437813	0	0	1.89255	0	0	0	0	0
hsa-mir-517a	hsa-mir-517a-5p-miR	chr19:54215536..54215557:+	CCTCTAGATGGAAGCACTGTCT	0	0	0	0	0	0	0	0	0	0	2	0	0	0	0	0	0	0	0	0	0	0	0	0	0	0	0.666667	0	0	0	0	0	0	0	0	0	0	0	0	0	0	0	1.26768	0	0	0
hsa-mir-517a	hsa-mir-517a-3p-miR	chr19:54215575..54215596:+	ATCGTGCATCCCTTTAGAGTGT	0	0	0	0	1	4	0	0	16	2	1	8	0	0	0	1	0	0	0	0	0.5	2	0	0	8	1	0.5	4	0	0	0	0.5	0	0	0	0	0.394393	1.75125	0	0	10.0936	0.84159	0.633842	3.23212	0	0
hsa-mir-519d	hsa-mir-519d-3p-miR	chr19:54216653..54216674:+	ACAAAGTGCCTCCCTTTAGAGT	0	0	0	0	0	4	0	0	2	0	1	0	0	0	0	0	0	0	0	0	0	1	0	0	2	0	1	0	0	0	0	0	0	0	0	0	0	1.75125	0	0	1.2617	0	0.633842	0	0	0
hsa-mir-520d	hsa-mir-520d-5p-miR	chr19:54223365..54223385:+	CTACAAAGGGAAGCCCTTTCT	0	0	0	0	0	0	0	0	1	0	0	0	0	0	0	0	0	0	0	0	0	0	0	0	1	0	0	0	0	0	0	0	0	0	0	0	0	0	0	0	0.63085	0	0	0	0	0
hsa-mir-520d	hsa-mir-520d-3p-miR	chr19:54223403..54223424:+	AAAGTGCTTCTCTTTGGTGGGT	0	0	1	0	0	0	0	0	6	0	0	0	0	0	0	0	0	0	1	0	0	0	0	0	6	0	0	0	0	0	0	0	0	0	0.122245	0	0	0	0	0	3.7851	0	0	0	0	0
hsa-mir-520g	hsa-mir-520g-5p-miR	chr19:54225434..54225457:+	CCTCTAGAGGAAGCACTTTCTGTT	0	0	0	0	0	1	0	0	0	0	0	0	0	0	0	0	0	0	0	0	0	0.5	0	0	0	0	0	0	0	0	0	0	0	0	0	0	0	0.437813	0	0	0	0	0	0	0	0
hsa-mir-520g	hsa-mir-520g-3p-miR	chr19:54225474..54225497:+	ACAAAGTGCTTCCCTTTAGAGTGT	1	0	1	0	0	4	1	0	7	0	1	2	0	0	0	0	1	0	0.5	0	0	1	1	0	5	0	0.5	1	0	0	0	0	0.159059	0	0.122245	0	0	1.75125	0.494272	0	4.41595	0	0.633842	0.808031	0	0
hsa-mir-516b-2	hsa-mir-516b-2-5p-miR	chr19:54228711..54228732:+	ATCTGGAGGTAAGAAGCACTTT	0	0	1	0	0	2	0	0	5	0	0	3	0	0	0	0	0	0	0.5	0	0	1	0	0	2.5	0	0	1.5	0	0	0	0	0	0	0.122245	0	0	0.875627	0	0	3.15425	0	0	1.21205	0	0
hsa-mir-516b-2	hsa-mir-516b-2-3p-miR	chr19:54228747..54228768:+	AAAGTGCTTCCTTTCAGAGGGT	0	0	0	0	0	21	0	0	1	0	0	0	0	0	0	0	0	0	0	0	0	5.1	0	0	0.2	0	0	0	0	0	0	0	0	0	0	0	0	9.19408	0	0	0.63085	0	0	0	0	0
hsa-mir-518e	hsa-mir-518e-5p-miR	chr19:54233107..54233127:+	CTCTAGAGGGAAGCGCTTTCT	0	0	0	0	0	37	0	0	5	0	0	11	2	0	0	0	0	0	0	0	0	6.14286	0	0	0.833333	0	0	1.77778	0.333333	0	0	0	0	0	0	0	0	16.1991	0	0	3.15425	0	0	4.44417	0.882547	0
hsa-mir-518e	hsa-mir-518e-3p-miR	chr19:54233145..54233165:+	AAAGCGCTTCCCTTCAGAGTG	0	0	0	0	0	1	0	0	1	0	0	1	0	0	0	0	0	0	0	0	0	1	0	0	1	0	0	1	0	0	0	0	0	0	0	0	0	0.437813	0	0	0.63085	0	0	0.404016	0	0
hsa-mir-518a-1	hsa-mir-518a-1-5p-miR	chr19:54234273..54234293:+	CTGCAAAGGGAAGCCCTTTCT	0	0	0	0	0	134	0	0	2	0	1	1	1	0	0	0	0	0	0	0	0	44.3333	0	0	0.666667	0	0.333333	0.333333	0.333333	0	0	0	0	0	0	0	0	58.667	0	0	1.2617	0	0.633842	0.404016	0.441274	0
hsa-mir-518a-1	hsa-mir-518a-1-3p-miR	chr19:54234311..54234331:+	AAAGCGCTTCCCTTTGCTGGA	0	0	0	0	0	0	0	5	3	0	2	2	0	0	0	0	0	0	0	0	0	0	0	2.5	1.5	0	1	1	0	0	0	0	0	0	0	0	0	0	0	2.62605	1.89255	0	1.26768	0.808031	0	0
hsa-mir-516b-1	hsa-mir-516b-1-5p-miR	chr19:54240114..54240137:+	ATCTGGAGGTAAGAAGCACTTTCT	0	0	1	0	0	2	0	0	5	0	1	3	0	0	0	0	0	0	0.5	0	0	1	0	0	2.5	0	1	1.5	0	0	0	0	0	0	0.122245	0	0	0.875627	0	0	3.15425	0	0.633842	1.21205	0	0
hsa-mir-516b-1	hsa-mir-516b-1-3p-miR	chr19:54240155..54240176:+	AAAGTGCTTCCTTTCAGAGGGT	0	0	0	0	0	21	0	0	1	0	0	0	0	0	0	0	0	0	0	0	0	5.1	0	0	0.2	0	0	0	0	0	0	0	0	0	0	0	0	9.19408	0	0	0.63085	0	0	0	0	0
hsa-mir-518a-2	hsa-mir-518a-2-5p-miR	chr19:54242602..54242622:+	CTGCAAAGGGAAGCCCTTTCT	0	0	0	0	0	134	0	0	2	0	1	1	1	0	0	0	0	0	0	0	0	44.3333	0	0	0.666667	0	0.333333	0.333333	0.333333	0	0	0	0	0	0	0	0	58.667	0	0	1.2617	0	0.633842	0.404016	0.441274	0
hsa-mir-518a-2	hsa-mir-518a-2-3p-miR	chr19:54242640..54242660:+	AAAGCGCTTCCCTTTGCTGGA	0	0	0	0	0	0	0	5	3	0	2	2	0	0	0	0	0	0	0	0	0	0	0	2.5	1.5	0	1	1	0	0	0	0	0	0	0	0	0	0	0	2.62605	1.89255	0	1.26768	0.808031	0	0
hsa-mir-520h	hsa-mir-520h-5p-miR	chr19:54245780..54245803:+	CCTCTAGAGGAAGCACTTTCTGTT	0	0	0	0	0	1	0	0	0	0	0	0	0	0	0	0	0	0	0	0	0	0.5	0	0	0	0	0	0	0	0	0	0	0	0	0	0	0	0.437813	0	0	0	0	0	0	0	0
hsa-mir-520h	hsa-mir-520h-3p-miR	chr19:54245821..54245841:+	CAAAGTGCTTCCCTTTAGAGT	0	0	1	0	0	0	0	0	4	0	1	2	0	0	0	0	0	0	0.5	0	0	0	0	0	2	0	0.5	1	0	0	0	0	0	0	0.122245	0	0	0	0	0	2.5234	0	0.633842	0.808031	0	0
hsa-mir-522	hsa-mir-522-5p-miR	chr19:54254480..54254500:+	CTCTAGAGGGAAGCGCTTTCT	0	0	0	0	0	37	0	0	5	0	0	11	2	0	0	0	0	0	0	0	0	6.14286	0	0	0.833333	0	0	1.77778	0.333333	0	0	0	0	0	0	0	0	16.1991	0	0	3.15425	0	0	4.44417	0.882547	0
hsa-mir-522	hsa-mir-522-3p-miR	chr19:54254518..54254538:+	AAAATGGTTCCCTTTAGAGTG	0	0	1	0	0	547	1	0	1	2	1	29	8	0	0	0	0	0	1	0	0	542.243	1	0	1	2	1	29	8	0	0	0	0	0	0.122245	0	0	239.484	0.494272	0	0.63085	0.84159	0.633842	11.7165	3.53019	0
hsa-mir-519a-1	hsa-mir-519a-1-5p-miR	chr19:54255664..54255685:+	ACTCTAGAGGGAAGCGCTTTCT	1	0	2	0	0	101	1	0	6	1	0	12	6	0	0	0	1	0	2	0	0	68.6429	1	0	1.83333	1	0	3.66667	4.33333	0	0	0	0.159059	0	0.24449	0	0	44.2192	0.494272	0	3.7851	0.420795	0	4.84819	2.64764	0
hsa-mir-519a-1	hsa-mir-519a-1-3p-miR	chr19:54255703..54255724:+	AAAGTGCATCCTTTTAGAGTGT	0	0	1	0	0	1253	4	0	5	5	1	47	31	0	0	0	0	0	0.5	0	0	568.843	2	0	2.2	2.33333	0.5	18.8429	14.3667	0	0	0	0	0	0.122245	0	0	548.58	1.97709	0	3.15425	2.10398	0.633842	18.9887	13.6795	0
hsa-mir-527	hsa-mir-527-5p-miR	chr19:54257285..54257305:+	CTGCAAAGGGAAGCCCTTTCT	0	0	0	0	0	134	0	0	2	0	1	1	1	0	0	0	0	0	0	0	0	44.3333	0	0	0.666667	0	0.333333	0.333333	0.333333	0	0	0	0	0	0	0	0	58.667	0	0	1.2617	0	0.633842	0.404016	0.441274	0
hsa-mir-527	hsa-mir-527-3p-miR	chr19:54257324..54257345:+	AAGTGCTTCCCTTTGGTGAATT	0	0	0	0	0	32	0	1	0	0	0	1	0	0	0	0	0	0	0	0	0	32	0	0.5	0	0	0	1	0	0	0	0	0	0	0	0	0	14.01	0	0.525211	0	0	0	0.404016	0	0
hsa-mir-516a-1	hsa-mir-516a-1-5p-miR	chr19:54260010..54260033:+	TTCTCGAGGAAAGAAGCACTTTCT	3	1	2	1	1	1478	1	0	3	4	2	58	23	0	0	0	1.5	0.5	1	0.5	0.5	736.417	0.5	0	1.5	2	1	29	11.5	0	0	0	0.477178	0.228113	0.24449	0.331386	0.394393	647.088	0.494272	0	1.89255	1.68318	1.26768	23.4329	10.1493	0
hsa-mir-516a-1	hsa-mir-516a-1-3p-miR	chr19:54260051..54260072:+	AAAGTGCTTCCTTTCAGAGGGT	0	0	0	0	0	21	0	0	1	0	0	0	0	0	0	0	0	0	0	0	0	5.1	0	0	0.2	0	0	0	0	0	0	0	0	0	0	0	0	9.19408	0	0	0.63085	0	0	0	0	0
hsa-mir-1283-2	hsa-mir-1283-2-5p-miR	chr19:54261499..54261520:+	TCTACAAAGGAAAGCGCTTTCT	0	0	1	0	0	452	0	0	1	7	0	16	10	0	0	0	0	0	0.5	0	0	224.367	0	0	0.5	3.5	0	8	5	0	0	0	0	0	0.122245	0	0	197.892	0	0	0.63085	2.94557	0	6.46425	4.41274	0
hsa-mir-1283-2	hsa-mir-1283-2-3p-miR	chr19:54261538..54261558:+	AAATCGCTTCCCTTTGGAGTG	0	0	0	0	0	150	0	0	0	1	0	5	1	0	0	0	0	0	0	0	0	148.25	0	0	0	1	0	4.5	1	0	0	0	0	0	0	0	0	65.672	0	0	0	0.420795	0	2.02008	0.441274	0
hsa-mir-516a-2	hsa-mir-516a-2-5p-miR	chr19:54264402..54264425:+	TTCTCGAGGAAAGAAGCACTTTCT	3	1	2	1	1	1478	1	0	3	4	2	58	23	0	0	0	1.5	0.5	1	0.5	0.5	736.417	0.5	0	1.5	2	1	29	11.5	0	0	0	0.477178	0.228113	0.24449	0.331386	0.394393	647.088	0.494272	0	1.89255	1.68318	1.26768	23.4329	10.1493	0
hsa-mir-516a-2	hsa-mir-516a-2-3p-miR	chr19:54264443..54264464:+	AAAGTGCTTCCTTTCAGAGGGT	0	0	0	0	0	21	0	0	1	0	0	0	0	0	0	0	0	0	0	0	0	5.1	0	0	0.2	0	0	0	0	0	0	0	0	0	0	0	0	9.19408	0	0	0.63085	0	0	0	0	0
hsa-mir-519a-2	hsa-mir-519a-2-5p-miR	chr19:54265612..54265633:+	CCTCTACAGGGAAGCGCTTTCT	0	0	0	0	0	209	1	0	0	3	1	3	2	0	0	0	0	0	0	0	0	103.976	0.5	0	0	1.5	0.5	0.944444	1	0	0	0	0	0	0	0	0	91.503	0.494272	0	0	1.26239	0.633842	1.21205	0.882547	0
hsa-mir-519a-2	hsa-mir-519a-2-3p-miR	chr19:54265651..54265672:+	AAAGTGCATCCTTTTAGAGTGT	0	0	1	0	0	1253	4	0	5	5	1	47	31	0	0	0	0	0	0.5	0	0	568.843	2	0	2.2	2.33333	0.5	18.8429	14.3667	0	0	0	0	0	0.122245	0	0	548.58	1.97709	0	3.15425	2.10398	0.633842	18.9887	13.6795	0
hsa-mir-371a	hsa-mir-371a-5p-miR	chr19:54290934..54290955:+	ACTCAAACTGTGGGGGCACTTT	2	0	0	0	1	8	1	32	9	529	51	2	7	1	3	6	2	0	0	0	0.166667	8	1	31.5	9	527.833	49.6429	2	7	1	3	6	0.318119	0	0	0	0.394393	3.50251	0.494272	16.8067	5.67765	222.601	32.326	0.808031	3.08891	0.139806
hsa-mir-371a	hsa-mir-371a-3p-miR	chr19:54290971..54290992:+	AGTGCCGCCATCTTTTGAGTGT	0	0	0	0	0	0	0	3	0	142	21	0	0	0	0	0	0	0	0	0	0	0	0	3	0	142	21	0	0	0	0	0	0	0	0	0	0	0	0	1.57563	0	59.7529	13.3107	0	0	0
hsa-mir-372	hsa-mir-372-5p-miR	chr19:54291149..54291170:+	CCTCAAATGTGGAGCACTATTC	0	0	0	0	0	0	0	0	0	6	2	0	0	0	0	0	0	0	0	0	0	0	0	0	0	6	2	0	0	0	0	0	0	0	0	0	0	0	0	0	0	2.52477	1.26768	0	0	0
hsa-mir-372	hsa-mir-372-3p-miR	chr19:54291185..54291207:+	AAAGTGCTGCGACATTTGAGCGT	0	0	0	0	0	6	0	0	0	1192	117	0	0	11	16	10	0	0	0	0	0	6	0	0	0	1192	117	0	0	11	15.25	10	0	0	0	0	0	2.62688	0	0	0	501.588	74.1596	0	0	1.53786
hsa-mir-373	hsa-mir-373-5p-miR	chr19:54291963..54291984:+	TACTCAAAATGGGGGCGCTTTC	0	0	0	0	0	0	0	0	0	2	0	0	0	0	0	0	0	0	0	0	0	0	0	0	0	2	0	0	0	0	0	0	0	0	0	0	0	0	0	0	0	0.84159	0	0	0	0
hsa-mir-373	hsa-mir-373-3p-miR	chr19:54292002..54292024:+	GAAGTGCTTCGATTTTGGGGTGT	5	0	2	1	0	0	0	0	0	955	109	0	0	0	0	0	5	0	2	1	0	0	0	0	0	952.783	109	0	0	0	0	0	0.795297	0	0.24449	0.331386	0	0	0	0	0	401.859	69.0888	0	0	0
hsa-mir-935	hsa-mir-935-3p-miR	chr19:54485617..54485637:+	CAGTTACCGCTTCCGCTACCG	25	11	23	11	6	173	563	235	228	50	20	15	44	1	1	0	25	11	23	11	6	173	561.833	234.5	228	50	20	15	44	1	1	0	3.97648	2.50925	2.81164	3.64525	2.36636	75.7417	278.275	123.425	143.834	21.0398	12.6768	6.06023	19.416	0.139806
hsa-Novel293	hsa-Novel293-3p-miR	chr19:54649623..54649645:+	ATGCCCTTCTTCTGCCCCCACAG	0	0	0	0	0	0	0	0	3	0	0	0	0	0	0	1	0	0	0	0	0	0	0	0	3	0	0	0	0	0	0	1	0	0	0	0	0	0	0	0	1.89255	0	0	0	0	0
hsa-Novel34	hsa-Novel34-3p-miR	chr19:54651862..54651882:+	TCTGCTCTCTCCCACCCGCAG	3	4	6	5	0	3	0	0	0	0	0	0	0	0	0	0	3	4	6	5	0	3	0	0	0	0	0	0	0	0	0	0	0.477178	0.912453	0.733471	1.65693	0	1.31344	0	0	0	0	0	0	0	0
hsa-Novel283	hsa-Novel283-3p-miR	chr19:54687564..54687585:-	TTGCCCACCCCCTTCTGCCCAG	0	0	0	0	0	1	0	0	1	0	0	0	3	0	0	0	0	0	0	0	0	1	0	0	1	0	0	0	3	0	0	0	0	0	0	0	0	0.437813	0	0	0.63085	0	0	0	1.32382	0
hsa-mir-6802	hsa-mir-6802-3p-miR	chr19:55751280..55751301:-	TTCACCCCTCTCACCTAAGCAG	1	1	1	2	0	4	2	24	0	2	3	2	0	0	0	0	1	1	1	2	0	4	2	24	0	2	3	2	0	0	0	0	0.159059	0.228113	0.122245	0.662772	0	1.75125	0.988545	12.6051	0	0.84159	1.90153	0.808031	0	0
hsa-mir-6802	hsa-mir-6802-5p-miR	chr19:55751319..55751339:-	CTAGGTGGGGGGCTTGAAGCC	0	0	0	0	3	0	0	0	0	0	0	0	0	0	0	0	0	0	0	0	2.5	0	0	0	0	0	0	0	0	0	0	0	0	0	0	0	1.18318	0	0	0	0	0	0	0	0	0
hsa-mir-6803	hsa-mir-6803-3p-miR	chr19:55756553..55756575:-	TCCCTCGCCTTCTCACCCTCAGT	1	0	0	1	1	3	7	20	1	4	0	3	0	0	2	0	1	0	0	1	1	3	7	20	1	4	0	2.33333	0	0	2	0	0.159059	0	0	0.331386	0.394393	1.31344	3.45991	10.5042	0.63085	1.68318	0	1.21205	0	0
hsa-mir-6805	hsa-mir-6805-5p-miR	chr19:55899554..55899573:+	TAGGGGGCGGCTTGTGGAGT	10	5	8	5	0	6	1	0	0	0	2	0	2	0	0	0	10	5	8	5	0	6	1	0	0	0	2	0	2	0	0	0	1.59059	1.14057	0.977961	1.65693	0	2.62688	0.494272	0	0	0	1.26768	0	0.882547	0
hsa-Novel156	hsa-Novel156-5p-miR	chr19:57950479..57950500:+	ttagtggctccctctgcctgca	1	2	3	0	4	2	3	0	1	0	0	0	2	0	0	0	1	2	3	0	4	2	3	0	1	0	0	0	2	0	0	0	0.159059	0.456227	0.366735	0	1.57757	0.875627	1.48282	0	0.63085	0	0	0	0.882547	0
hsa-Novel156	hsa-Novel156-3p-miR	chr19:57950518..57950540:+	caggtgagggtggagccaccgat	0	0	0	0	2	0	0	0	0	0	0	0	0	0	0	0	0	0	0	0	2	0	0	0	0	0	0	0	0	0	0	0	0	0	0	0	0.788786	0	0	0	0	0	0	0	0	0
hsa-mir-6806	hsa-mir-6806-3p-miR	chr19:58846096..58846117:+	TGAAGCTCTGACATTCCTGCAG	12	3	12	6	1	0	1	0	1	0	0	0	1	0	0	0	12	3	12	6	1	0	1	0	1	0	0	0	1	0	0	0	1.90871	0.68434	1.46694	1.98832	0.394393	0	0.494272	0	0.63085	0	0	0	0.441274	0
hsa-mir-4754	hsa-mir-4754-5p-miR	chr19:58898194..58898216:-	ATGCGGACCTGGGTTAGCGGAGT	2	2	5	1	0	0	0	0	1	0	0	0	0	0	0	0	2	2	5	1	0	0	0	0	1	0	0	0	0	0	0	0	0.318119	0.456227	0.611226	0.331386	0	0	0	0	0.63085	0	0	0	0	0
hsa-mir-6807	hsa-mir-6807-5p-miR	chr19:59061653..59061673:+	TGAGCCAGTGGAATGGAGAGG	26	7	31	5	0	0	0	0	3	1	0	1	0	0	0	1	21.5	5.75	28	4.5	0	0	0	0	3	1	0	0.166667	0	0	0	0.2	4.13554	1.59679	3.7896	1.65693	0	0	0	0	1.89255	0.420795	0	0.404016	0	0
hsa-mir-6807	hsa-mir-6807-3p-miR	chr19:59061721..59061743:+	CACTGCATTCCTGCTTGGCCCAG	4	2	2	1	1	0	1	0	0	1	0	0	0	0	0	0	1.375	0.25	0.236111	1	1	0	1	0	0	1	0	0	0	0	0	0	0.636238	0.456227	0.24449	0.331386	0.394393	0	0.494272	0	0	0.420795	0	0	0	0
hsa-mir-548s	hsa-mir-548s-3p-miR	chr2:11907619..11907640:+	taatggccaaaactgcagttat	1	0	0	1	2	28	29	20	3	8	3	2	20	2	1	5	1	0	0	1	2	23.25	23.1667	18.8333	3	6.75	3	2	16	2	1	4.5	0.159059	0	0	0.331386	0.788786	12.2588	14.3339	10.5042	1.89255	3.36636	1.90153	0.808031	8.82547	0.279611
hsa-mir-3681	hsa-mir-3681-5p-miR	chr2:12339264..12339285:+	tagtggatgatgcactctgtgc	0	0	0	0	0	0	21	0	1	0	0	0	40	0	0	0	0	0	0	0	0	0	20.3333	0	1	0	0	0	39	0	0	0	0	0	0	0	0	0	10.3797	0	0.63085	0	0	0	17.6509	0
hsa-mir-3681	hsa-mir-3681-3p-miR	chr2:12339300..12339321:+	acacagtgcttcatccactact	0	0	0	0	0	2	3	0	0	0	0	0	6	0	0	0	0	0	0	0	0	1	3	0	0	0	0	0	6	0	0	0	0	0	0	0	0	0.875627	1.48282	0	0	0	0	0	2.64764	0
hsa-Novel462	hsa-Novel462-5p-miR	chr2:17934577..17934597:-	GTCCCCAGACTCTCCCGGGCT	0	0	0	0	0	4	0	0	0	0	0	0	0	0	0	0	0	0	0	0	0	4	0	0	0	0	0	0	0	0	0	0	0	0	0	0	0	1.75125	0	0	0	0	0	0	0	0
hsa-Novel471	hsa-Novel471-3p-miR	chr2:21728942..21728964:+	TTGAAAAGTTCACGATTGAGCAT	0	0	0	0	2	14	0	0	0	0	0	0	0	0	0	0	0	0	0	0	2	14	0	0	0	0	0	0	0	0	0	0	0	0	0	0	0.788786	6.12939	0	0	0	0	0	0	0	0
hsa-Novel220	hsa-Novel220-3p-miR	chr2:25038346..25038365:+	TGTCTTCTTGTTTGCCTCAG	6	2	11	5	1	7	2	0	1	3	1	0	0	0	0	0	5.33333	2	11	5	1	7	2	0	1	3	1	0	0	0	0	0	0.954356	0.456227	1.3447	1.65693	0.394393	3.06469	0.988545	0	0.63085	1.26239	0.633842	0	0	0
hsa-mir-1301	hsa-mir-1301-3p-miR	chr2:25551520..25551543:-	TTGCAGCTGCCTGGGAGTGACTTC	229	65	182	30	74	705	208	364	759	238	315	90	263	27	9	20	201.75	51.95	162.25	26	68.5	683.833	194.5	344.754	735.5	225.75	310	79.7	256.5	25.8333	8.5	18.5	36.4246	14.8274	22.2486	9.94159	29.1851	308.658	102.809	191.177	478.815	100.149	199.66	36.3614	116.055	3.77475
hsa-mir-548-Novel25	hsa-mir-548-Novel25-3p-miR	chr2:27075635..27075656:+	caaaaactgccgtgacttctgc	0	0	0	0	0	4	0	0	1	0	0	0	0	0	0	0	0	0	0	0	0	4	0	0	1	0	0	0	0	0	0	0	0	0	0	0	0	1.75125	0	0	0.63085	0	0	0	0	0
hsa-Novel216	hsa-Novel216-5p-miR	chr2:27544640..27544660:-	atattgGTATCTGATCACTCC	3	1	3	0	0	0	0	0	0	0	0	0	0	0	0	0	3	1	3	0	0	0	0	0	0	0	0	0	0	0	0	0	0.477178	0.228113	0.366735	0	0	0	0	0	0	0	0	0	0	0
hsa-Novel475	hsa-Novel475-5p-miR	chr2:42319678..42319698:+	AGTGGCCAAAGTACAAACATT	0	0	0	0	2	0	0	0	0	1	0	2	0	0	0	0	0	0	0	0	2	0	0	0	0	1	0	2	0	0	0	0	0	0	0	0	0.788786	0	0	0	0	0.420795	0	0.808031	0	0
hsa-Novel464	hsa-Novel464-3p-miR	chr2:42319685..42319707:-	ACCAGGGCAAATGTTTGTACTTT	0	0	0	0	0	0	1	0	3	0	0	1	0	0	0	0	0	0	0	0	0	0	1	0	3	0	0	1	0	0	0	0	0	0	0	0	0	0	0.494272	0	1.89255	0	0	0.404016	0	0
hsa-Novel475	hsa-Novel475-3p-miR	chr2:42319746..42319767:+	atgtttgtactccggccgctgc	4	2	5	2	0	0	1	0	0	1	2	1	0	0	0	0	4	1.5	5	1.5	0	0	0.333333	0	0	1	2	1	0	0	0	0	0.636238	0.456227	0.611226	0.662772	0	0	0.494272	0	0	0.420795	1.26768	0.404016	0	0
hsa-Novel472	hsa-Novel472-5p-miR	chr2:46575933..46575954:+	atctgaaatttgaaatggtcca	0	1	1	0	0	3	0	2	1	0	0	0	0	1	4	0	0	0.5	0.5	0	0	1.5	0	2	0.5	0	0	0	0	0.5	3	0	0	0.228113	0.122245	0	0	1.31344	0	1.05042	0.63085	0	0	0	0	0.139806
hsa-mir-559	hsa-mir-559-5p-miR	chr2:47604829..47604850:+	TAAAGTAAATATGCACCAAAAT	0	0	1	0	0	0	0	0	0	4	7	7	0	0	0	0	0	0	0.5	0	0	0	0	0	0	2	3.5	3.33333	0	0	0	0	0	0	0.122245	0	0	0	0	0	0	1.68318	4.4369	2.82811	0	0
as-hsa-mir-559	as-hsa-mir-559-3p-miR	chr2:47604829..47604848:-	TTTGGTGCATATTTACTTTA	24	21	41	16	0	1	0	0	0	10	19	3	0	0	0	0	11.6667	10.3333	20.5	8	0	0.333333	0	0	0	5	9.16667	1.5	0	0	0	0	3.81743	4.79038	5.01205	5.30218	0	0.437813	0	0	0	4.20795	12.043	1.21205	0	0
as-hsa-mir-559	as-hsa-mir-559-5p-miR	chr2:47604869..47604889:-	TAAAGTAAATATGCACCAAAA	0	0	1	0	0	0	0	0	0	4	7	6	0	0	0	0	0	0	0.5	0	0	0	0	0	0	2	3.5	3	0	0	0	0	0	0	0.122245	0	0	0	0	0	0	1.68318	4.4369	2.42409	0	0
hsa-mir-559	hsa-mir-559-3p-miR	chr2:47604870..47604891:+	TTTGGTGCATATTTACTTTAGG	25	25	41	17	0	1	0	0	0	11	26	3	0	0	0	0	12.6667	14.3333	20.5	9	0	0.333333	0	0	0	6	16.1667	1.5	0	0	0	0	3.97648	5.70283	5.01205	5.63357	0	0.437813	0	0	0	4.62875	16.4799	1.21205	0	0
hsa-Novel465	hsa-Novel465-3p-miR	chr2:48667741..48667761:-	TGGTCCAAGATGGCGACCTGG	0	0	1	0	0	4	0	3	0	4	3	1	0	2	2	0	0	0	1	0	0	4	0	3	0	4	3	1	0	2	0.325	0	0	0	0.122245	0	0	1.75125	0	1.57563	0	1.68318	1.90153	0.404016	0	0.279611
hsa-mir-548ba	hsa-mir-548ba-5p-miR	chr2:49286742..49286763:+	aaaggtaactgtgatttttgct	16	9	18	4	0	0	0	0	0	0	0	2	0	0	0	1	15.3333	9	18	4	0	0	0	0	0	0	0	2	0	0	0	0.5	2.54495	2.05302	2.20041	1.32554	0	0	0	0	0	0	0	0.808031	0	0
hsa-mir-3682	hsa-mir-3682-3p-miR	chr2:54076273..54076293:-	TGATGATACAGGTGGAGGTAG	5	0	12	1	0	3	0	0	0	0	0	0	0	1	0	0	5	0	12	1	0	3	0	0	0	0	0	0	0	1	0	0	0.795297	0	1.46694	0.331386	0	1.31344	0	0	0	0	0	0	0	0.139806
hsa-Novel221	hsa-Novel221-3p-miR	chr2:54785155..54785176:+	TTGGGGCTCTTCACTCTCCAGG	1	0	4	1	0	0	1	0	1	0	2	0	0	0	0	0	1	0	4	1	0	0	1	0	1	0	2	0	0	0	0	0	0.159059	0	0.488981	0.331386	0	0	0.494272	0	0.63085	0	1.26768	0	0	0
hsa-mir-548-Novel24	hsa-mir-548-Novel24-5p-miR	chr2:54930990..54931011:+	gaaagtaattgctgtttttgcc	0	1	0	0	0	5	11	0	4	1	3	1	1	0	0	0	0	0.166667	0	0	0	0.966667	2.10952	0	0.766667	0.142857	0.6	0.2	0.2	0	0	0	0	0.228113	0	0	0	2.18907	5.437	0	2.5234	0.420795	1.90153	0.404016	0.441274	0
hsa-mir-217	hsa-mir-217-3p-miR	chr2:56210122..56210139:-	ATCAGTTCCTAATGCATT	0	0	0	0	0	0	0	0	0	0	0	0	0	0	1	0	0	0	0	0	0	0	0	0	0	0	0	0	0	0	1	0	0	0	0	0	0	0	0	0	0	0	0	0	0	0
hsa-mir-217	hsa-mir-217-5p-miR	chr2:56210157..56210178:-	ATACTGCATCAGGAACTGATTG	11	11	13	8	6	27	1	1	0	0	0	0	0	19	55	34	11	11	13	8	5.5	27	1	1	0	0	0	0	0	19	55	34	1.74965	2.50925	1.58919	2.65109	2.36636	11.821	0.494272	0.525211	0	0	0	0	0	2.65631
hsa-mir-216a	hsa-mir-216a-3p-miR	chr2:56216115..56216136:-	CACAGTGGTCTCTGGGATTATG	0	0	1	0	0	0	0	0	0	0	2	0	0	0	0	0	0	0	1	0	0	0	0	0	0	0	2	0	0	0	0	0	0	0	0.122245	0	0	0	0	0	0	0	1.26768	0	0	0
hsa-mir-216a	hsa-mir-216a-5p-miR	chr2:56216155..56216176:-	TAATCTCAGCTGGCAACTGTGA	1	2	2	0	3	23	2	0	0	0	0	2	0	0	0	1	1	2	2	0	3	23	2	0	0	0	0	2	0	0	0	1	0.159059	0.456227	0.24449	0	1.18318	10.0697	0.988545	0	0	0	0	0.808031	0	0
hsa-mir-216b	hsa-mir-216b-5p-miR	chr2:56227899..56227920:-	AAATCTCTGCAGGCAAATGTGA	1	0	1	0	5	31	0	0	0	1	0	0	0	2	35	25	1	0	1	0	5	31	0	0	0	1	0	0	0	2	35	25	0.159059	0	0.122245	0	1.97197	13.5722	0	0	0	0.420795	0	0	0	0.279611
hsa-Novel458	hsa-Novel458-3p-miR	chr2:60777487..60777509:-	TTTCTCTCCCCCATCACCCCGTA	0	0	0	0	0	1	1	0	4	0	0	0	0	0	0	0	0	0	0	0	0	0.25	1	0	4	0	0	0	0	0	0	0	0	0	0	0	0	0.437813	0.494272	0	2.5234	0	0	0	0	0
hsa-mir-548-Novel26	hsa-mir-548-Novel26-3p-miR	chr2:62974888..62974909:+	tagcaaaaactgcagttacttt	0	0	0	0	2	14	2	0	0	1	4	1	2	0	0	0	0	0	0	0	0.285714	2.06349	0.285714	0	0	0.166667	0.571429	0.142857	0.333333	0	0	0	0	0	0	0	0.788786	6.12939	0.988545	0	0	0.420795	2.53537	0.404016	0.882547	0
hsa-Novel468	hsa-Novel468-3p-miR	chr2:64427285..64427306:-	TCAGACTCTGCAGTCATTCTGT	0	0	0	0	0	0	0	0	0	0	0	3	0	0	0	0	0	0	0	0	0	0	0	0	0	0	0	2.5	0	0	0	0	0	0	0	0	0	0	0	0	0	0	0	1.21205	0	0
hsa-mir-4778	hsa-mir-4778-3p-miR	chr2:66585387..66585408:-	TTCTTCCTTTGCAGAGTTGAAT	0	0	0	0	0	4	0	0	0	1	0	6	0	0	0	0	0	0	0	0	0	4	0	0	0	1	0	6	0	0	0	0	0	0	0	0	0	1.75125	0	0	0	0.420795	0	2.42409	0	0
hsa-mir-4778	hsa-mir-4778-5p-miR	chr2:66585429..66585450:-	AATTCTGTAAAGGAAGAAGAGG	0	0	0	0	0	2	0	5	1	0	0	2	0	0	0	0	0	0	0	0	0	2	0	5	1	0	0	2	0	0	0	0	0	0	0	0	0	0.875627	0	2.62605	0.63085	0	0	0.808031	0	0
hsa-mir-5000	hsa-mir-5000-5p-miR	chr2:75317961..75317981:+	CCAGTTCAGAAGTGTTCCTGA	1	0	0	0	0	1	1	0	0	1	0	1	1	0	0	1	1	0	0	0	0	1	1	0	0	1	0	1	1	0	0	1	0.159059	0	0	0	0	0.437813	0.494272	0	0	0.420795	0	0.404016	0.441274	0
hsa-mir-5000	hsa-mir-5000-3p-miR	chr2:75318000..75318021:+	TCAGGACACTTCTGAACTTGGA	7	4	6	7	3	0	0	0	0	2	0	0	0	0	0	0	7	4	6	7	3	0	0	0	0	2	0	0	0	0	0	0	1.11342	0.912453	0.733471	2.3197	1.18318	0	0	0	0	0.84159	0	0	0	0
hsa-Novel459	hsa-Novel459-3p-miR	chr2:78286221..78286242:-	acttcactgctagcatagccag	0	0	0	0	0	0	0	0	0	2	0	0	1	0	0	0	0	0	0	0	0	0	0	0	0	0.666667	0	0	0.333333	0	0	0	0	0	0	0	0	0	0	0	0	0.84159	0	0	0.441274	0
hsa-Novel459	hsa-Novel459-5p-miR	chr2:78286260..78286281:-	tggctattctagcagtgaagtt	0	0	0	0	0	0	0	0	0	2	0	1	3	0	0	0	0	0	0	0	0	0	0	0	0	1.5	0	1	2	0	0	0	0	0	0	0	0	0	0	0	0	0.84159	0	0.404016	1.32382	0
hsa-mir-4779	hsa-mir-4779-3p-miR	chr2:86420160..86420181:-	TAGGAGGGAATAGTAAAAGCAG	2	1	0	1	1	2	0	0	1	3	3	0	0	0	2	2	2	1	0	1	1	2	0	0	1	3	3	0	0	0	2	2	0.318119	0.228113	0	0.331386	0.394393	0.875627	0	0	0.63085	1.26239	1.90153	0	0	0
hsa-mir-4435-1	hsa-mir-4435-1-5p-miR	chr2:87929283..87929304:+	ATGGCCAGAGCTCACACAGAGG	14	5	20	4	2	6	1	2	5	0	1	0	8	0	0	0	7	2.5	10	2	1	2.83333	0.5	1	2.5	0	0.5	0	4	0	0	0	2.22683	1.14057	2.4449	1.32554	0.788786	2.62688	0.494272	1.05042	3.15425	0	0.633842	0	3.53019	0
hsa-Novel479	hsa-Novel479-3p-miR	chr2:88932842..88932863:+	TCGCTCATGCTAGGTTCAGGAA	0	0	0	0	0	0	0	0	3	0	0	0	0	0	0	0	0	0	0	0	0	0	0	0	3	0	0	0	0	0	0	0	0	0	0	0	0	0	0	0	1.89255	0	0	0	0	0
hsa-mir-3127	hsa-mir-3127-5p-miR	chr2:97464025..97464047:+	ATCAGGGCTTGTGGAATGGGAAG	217	124	207	71	4	9	1	0	6	4	4	3	0	3	1	2	217	124	207	71	4	9	1	0	6	4	4	3	0	3	1	2	34.5159	28.2861	25.3047	23.5284	1.57757	3.94032	0.494272	0	3.7851	1.68318	2.53537	1.21205	0	0.419417
hsa-mir-3127	hsa-mir-3127-3p-miR	chr2:97464061..97464082:+	TCCCCTTCTGCAGGCCTGCTGG	18	8	14	3	0	1	1	1	0	0	0	2	0	0	0	0	16.1667	7.33333	13.5	3	0	1	0.333333	1	0	0	0	1.5	0	0	0	0	2.86307	1.82491	1.71143	0.994159	0	0.437813	0.494272	0.525211	0	0	0	0.808031	0	0
hsa-Novel473	hsa-Novel473-3p-miR	chr2:100630599..100630619:+	TCCAAGCAAACTGCATTTCCC	0	0	0	0	0	4	3	0	0	1	1	0	0	0	0	0	0	0	0	0	0	4	2.25	0	0	1	1	0	0	0	0	0	0	0	0	0	0	1.75125	1.48282	0	0	0.420795	0.633842	0	0	0
hsa-Novel112	hsa-Novel112-3p-miR	chr2:101619136..101619157:+	TCTGAGCCTCCTTGTCGCCTGC	16	2	12	2	0	0	0	0	0	0	0	0	0	0	0	0	16	2	12	2	0	0	0	0	0	0	0	0	0	0	0	0	2.54495	0.456227	1.46694	0.662772	0	0	0	0	0	0	0	0	0	0
hsa-mir-5696	hsa-mir-5696-5p-miR	chr2:101925915..101925936:+	CTCATTTAAGTAGTCTGATGCC	1	1	1	0	0	1	0	0	1	0	0	0	1	0	1	1	1	1	1	0	0	1	0	0	1	0	0	0	1	0	1	1	0.159059	0.228113	0.122245	0	0	0.437813	0	0	0.63085	0	0	0	0.441274	0
hsa-mir-5696_overlap	hsa-mir-5696_overlap-5p-miR	chr2:101925954..101925973:+	AATGTAAGTGCTCATTTAGG	5	3	4	0	0	0	0	0	0	0	0	0	0	1	0	0	4	2.5	3	0	0	0	0	0	0	0	0	0	0	1	0	0	0.795297	0.68434	0.488981	0	0	0	0	0	0	0	0	0	0	0.139806
hsa-mir-5696	hsa-mir-5696-3p-miR	chr2:101925967..101925988:+	ATTTAGGCGTCAGACTACCTAA	1	1	4	0	0	1	2	0	0	0	3	0	0	0	5	3	1	1	4	0	0	1	2	0	0	0	3	0	0	0	5	3	0.159059	0.228113	0.488981	0	0	0.437813	0.988545	0	0	0	1.90153	0	0	0
hsa-mir-4435-2	hsa-mir-4435-2-5p-miR	chr2:112078638..112078659:-	ATGGCCAGAGCTCACACAGAGG	14	5	20	4	2	6	1	2	5	0	1	0	8	0	0	0	7	2.5	10	2	1	2.83333	0.5	1	2.5	0	0.5	0	4	0	0	0	2.22683	1.14057	2.4449	1.32554	0.788786	2.62688	0.494272	1.05042	3.15425	0	0.633842	0	3.53019	0
hsa-mir-4783	hsa-mir-4783-3p-miR	chr2:128181123..128181144:-	CCCCGGTGTTGGGGCGCGTCTG	3	4	9	0	0	8	2	0	12	1	3	0	0	0	0	0	3	4	9	0	0	8	2	0	12	1	3	0	0	0	0	0	0.477178	0.912453	1.10021	0	0	3.50251	0.988545	0	7.5702	0.420795	1.90153	0	0	0
hsa-mir-4783	hsa-mir-4783-5p-miR	chr2:128181162..128181180:-	CGCGCCCAGCTCCCGGGCT	0	0	0	0	0	0	0	0	2	0	0	0	0	0	0	0	0	0	0	0	0	0	0	0	2	0	0	0	0	0	0	0	0	0	0	0	0	0	0	0	1.2617	0	0	0	0	0
hsa-mir-4784	hsa-mir-4784-5p-miR	chr2:132248779..132248800:-	TGAGGAGATGCTGGGACTGAGA	16	12	16	3	0	0	0	0	0	0	0	0	0	0	0	0	16	12	16	3	0	0	0	0	0	0	0	0	0	0	0	0	2.54495	2.73736	1.95592	0.994159	0	0	0	0	0	0	0	0	0	0
hsa-Novel477	hsa-Novel477-5p-miR	chr2:133191303..133191323:+	gtgtgaggttgtcatgcctgc	0	0	0	0	0	7	1	0	0	0	0	0	0	0	0	0	0	0	0	0	0	7	1	0	0	0	0	0	0	0	0	0	0	0	0	0	0	3.06469	0.494272	0	0	0	0	0	0	0
hsa-Novel467	hsa-Novel467-5p-miR	chr2:133670697..133670719:-	ATTCAGCTACGATCACCAGGGCA	0	0	0	0	2	1	0	5	0	0	0	0	0	0	0	0	0	0	0	0	2	1	0	5	0	0	0	0	0	0	0	0	0	0	0	0	0.788786	0.437813	0	2.62605	0	0	0	0	0	0
hsa-mir-3679	hsa-mir-3679-5p-miR	chr2:134884701..134884721:+	TGAGGATATGGCAGGGAAGGG	17	4	26	2	1	4	2	11	17	7	9	11	1	6	0	1	5.10833	0.9	14.5333	0.45	0.5	1.825	0.833333	8.33333	12.7833	5.66667	7.03333	3.5	0.333333	3.5	0	0.5	2.70401	0.912453	3.17837	0.662772	0.394393	1.75125	0.988545	5.77732	10.7245	2.94557	5.70458	4.44417	0.441274	0.838834
hsa-mir-3679	hsa-mir-3679-3p-miR	chr2:134884739..134884758:+	CTTCCCCCCAGTAATCTTCA	0	0	0	1	0	3	0	0	0	0	1	0	0	0	0	0	0	0	0	1	0	3	0	0	0	0	1	0	0	0	0	0	0	0	0	0.331386	0	1.31344	0	0	0	0	0.633842	0	0	0
hsa-Novel217	hsa-Novel217-5p-miR	chr2:134942251..134942272:+	TAGGGTACAGACACATCAGTAG	1	2	1	0	0	0	0	0	0	1	0	0	0	0	0	0	1	1	0.5	0	0	0	0	0	0	0.5	0	0	0	0	0	0	0.159059	0.456227	0.122245	0	0	0	0	0	0	0.420795	0	0	0	0
hsa-Novel217	hsa-Novel217-3p-miR	chr2:134942297..134942318:+	TGTGTCTGTACCCTACTACATT	0	0	1	0	0	0	0	0	0	0	0	0	0	0	0	0	0	0	1	0	0	0	0	0	0	0	0	0	0	0	0	0	0	0	0.122245	0	0	0	0	0	0	0	0	0	0	0
hsa-mir-5590	hsa-mir-5590-5p-miR	chr2:135615389..135615410:+	attgccatacatagactttatt	0	0	0	0	0	0	0	0	0	0	0	0	0	1	5	13	0	0	0	0	0	0	0	0	0	0	0	0	0	1	5	13	0	0	0	0	0	0	0	0	0	0	0	0	0	0.139806
hsa-mir-5590	hsa-mir-5590-3p-miR	chr2:135615423..135615443:+	aataaagttcatgtatggcaa	0	0	0	0	0	0	0	0	0	0	0	0	0	27	51	50	0	0	0	0	0	0	0	0	0	0	0	0	0	27	50.2	49.2	0	0	0	0	0	0	0	0	0	0	0	0	0	3.77475
hsa-Novel466	hsa-Novel466-3p-miR	chr2:136092845..136092865:-	AATAGTGTCTAGAATATCTTG	7	5	8	1	0	1	0	0	0	0	0	0	1	0	0	0	2.33333	1.66667	3.33333	0.333333	0	0.333333	0	0	0	0	0	0	1	0	0	0	1.11342	1.14057	0.977961	0.331386	0	0.437813	0	0	0	0	0	0	0.441274	0
hsa-Novel219	hsa-Novel219-5p-miR	chr2:136092846..136092866:+	AAGATATTCTAGACACTATTC	0	0	1	0	2	2	1	0	0	0	1	0	1	0	0	0	0	0	0.5	0	1	1	0.2	0	0	0	0.2	0	0.5	0	0	0	0	0	0.122245	0	0.788786	0.875627	0.494272	0	0	0	0.633842	0	0.441274	0
hsa-Novel466	hsa-Novel466-5p-miR	chr2:136092877..136092898:-	AAGATATTCTAGACACTATTCT	0	0	1	0	2	2	1	0	0	0	1	0	1	0	0	0	0	0	0.5	0	1	1	0.2	0	0	0	0.2	0	0.5	0	0	0	0	0	0.122245	0	0.788786	0.875627	0.494272	0	0	0	0.633842	0	0.441274	0
hsa-Novel219	hsa-Novel219-3p-miR	chr2:136092879..136092898:+	AATAGTGTCTAGAATATCTT	7	5	7	1	0	1	0	0	0	0	0	0	0	0	0	0	2.33333	1.66667	2.33333	0.333333	0	0.333333	0	0	0	0	0	0	0	0	0	0	1.11342	1.14057	0.855716	0.331386	0	0.437813	0	0	0	0	0	0	0	0
hsa-mir-128-1	hsa-mir-128-1-5p-miR	chr2:136422981..136423003:+	CGGGGCCGTAGCACTGTCTGAGA	42	27	47	10	3	1	4	0	3	3	1	3	0	4	0	2	42	27	47	10	3	1	4	0	3	3	1	3	0	4	0	2	6.68049	6.15906	5.74552	3.31386	1.18318	0.437813	1.97709	0	1.89255	1.26239	0.633842	1.21205	0	0.559223
hsa-mir-128-1	hsa-mir-128-1-3p-miR	chr2:136423016..136423036:+	TCACAGTGAACCGGTCTCTTT	464	265	403	145	343	1876	1009	1182	1786	1374	1274	1273	990	160	4562	4083	234.333	133.25	202.5	73	180	960.125	527.875	600.517	905.617	717.5	654.5	646.108	519.744	87	2409.5	2152.83	73.8036	60.45	49.2648	48.051	135.277	821.338	498.721	620.799	1126.7	578.172	807.515	514.312	436.861	22.3689
hsa-mir-548-Novel23	hsa-mir-548-Novel23-5p-miR	chr2:140584280..140584301:+	aaaagtaattgttgttcttgcc	0	0	0	0	0	18	0	0	0	3	0	0	0	0	0	0	0	0	0	0	0	9	0	0	0	1.5	0	0	0	0	0	0	0	0	0	0	0	7.88064	0	0	0	1.26239	0	0	0	0
hsa-mir-548-Novel23	hsa-mir-548-Novel23-3p-miR	chr2:140584316..140584337:+	caaaaacgacaattacttttgt	0	0	0	0	0	72	0	0	0	0	0	0	0	0	0	0	0	0	0	0	0	27.1	0	0	0	0	0	0	0	0	0	0	0	0	0	0	0	31.5226	0	0	0	0	0	0	0	0
hsa-mir-4774	hsa-mir-4774-5p-miR	chr2:169439463..169439484:+	TCTGGTATGTAGTAGGTAATAA	1	0	5	0	1	0	0	0	0	1	0	0	0	1	5	3	0.5	0	3	0	0.5	0	0	0	0	1	0	0	0	1	4	3	0.159059	0	0.611226	0	0.394393	0	0	0	0	0.420795	0	0	0	0.139806
hsa-Novel111	hsa-Novel111-5p-miR	chr2:173263378..173263399:+	AGTACTTCCTAGCTGGCTCTGA	7	4	4	1	0	0	0	0	0	1	0	3	0	0	0	0	7	4	4	1	0	0	0	0	0	1	0	3	0	0	0	0	1.11342	0.912453	0.488981	0.331386	0	0	0	0	0	0.420795	0	1.21205	0	0
hsa-Novel463	hsa-Novel463-3p-miR	chr2:175236527..175236548:-	tcaggagtgtaattatttcatg	0	0	0	0	0	4	0	0	0	0	0	0	0	0	0	0	0	0	0	0	0	4	0	0	0	0	0	0	0	0	0	0	0	0	0	0	0	1.75125	0	0	0	0	0	0	0	0
hsa-mir-933	hsa-mir-933-3p-miR	chr2:176032369..176032391:-	TGTGCGCAGGGAGACCTCTCCCA	0	0	0	0	10	3	6	0	4	1	0	0	0	0	0	0	0	0	0	0	10	3	6	0	4	1	0	0	0	0	0	0	0	0	0	0	3.94393	1.31344	2.96563	0	2.5234	0.420795	0	0	0	0
hsa-mir-10b	hsa-mir-10b-5p-miR	chr2:177015057..177015078:+	TACCCTGTAGAACCGAATTTGT	39	12	53	12	146	184	1456	109	387	59	114	0	645	116	636	112	38.5	12	53	12	146	183.5	1455	108.5	386.5	49.2	92	0	645	115.5	633.5	111	6.20332	2.73736	6.47899	3.97663	57.5814	80.5577	719.661	57.248	244.139	24.8269	72.258	0	284.621	16.2175
hsa-mir-10b	hsa-mir-10b-3p-miR	chr2:177015097..177015117:+	CAGATTCGATTCTAGGGGAAT	0	0	0	0	27	31	121	0	60	4	4	0	77	0	1	2	0	0	0	0	27	31	120.5	0	59.5	4	4	0	75.8333	0	1	2	0	0	0	0	10.6486	13.5722	59.807	0	37.851	1.68318	2.53537	0	33.9781	0
hsa-mir-1246	hsa-mir-1246-5p-miR	chr2:177465752..177465770:-	AATGGATTTttggagcagg	1762	1394	864	995	27	7	9	16	13	63	29	27	3	1	3	7	219.948	169.115	104.826	148.445	3.03333	0.811111	1.02778	1.81944	1.48611	7.29444	3.4373	3.53175	0.333333	0.111111	0.375	0.837302	280.263	317.99	105.62	329.729	10.6486	3.06469	4.44845	8.40337	8.20105	26.5101	18.3814	10.9084	1.32382	0.139806
hsa-mir-3128	hsa-mir-3128-5p-miR	chr2:178120711..178120732:-	TGGCAAGTAAAAAACTCTCATT	8	2	8	4	0	2	0	1	0	0	0	1	2	0	1	1	8	2	8	4	0	2	0	1	0	0	0	1	2	0	1	1	1.27248	0.456227	0.977961	1.32554	0	0.875627	0	0.525211	0	0	0	0.404016	0.882547	0
hsa-Novel218	hsa-Novel218-3p-miR	chr2:179195329..179195350:+	TGTGCAGAACTCACAGAAGGCC	0	0	2	0	0	0	0	0	0	0	0	0	0	0	0	0	0	0	2	0	0	0	0	0	0	0	0	0	0	0	0	0	0	0	0.24449	0	0	0	0	0	0	0	0	0	0	0
hsa-mir-1258	hsa-mir-1258-3p-miR	chr2:180725572..180725592:-	AGTTAGGATTAGGTCGTGGAA	1	2	4	0	0	4	0	0	0	0	0	0	0	11	6	14	1	1	3	0	0	2	0	0	0	0	0	0	0	5.5	3	7.5	0.159059	0.456227	0.488981	0	0	1.75125	0	0	0	0	0	0	0	1.53786
as-hsa-mir-1258	as-hsa-mir-1258-5p-miR	chr2:180725575..180725592:+	CACGACCTAATCCTAACT	0	0	0	0	0	0	0	0	0	0	0	0	0	1	2	2	0	0	0	0	0	0	0	0	0	0	0	0	0	0.5	1	1	0	0	0	0	0	0	0	0	0	0	0	0	0	0.139806
as-hsa-mir-1258	as-hsa-mir-1258-3p-miR	chr2:180725608..180725628:+	AGTTAGGATTAGGTCGTGGAA	0	2	2	0	0	4	0	0	0	0	0	0	0	11	6	13	0	1	1	0	0	2	0	0	0	0	0	0	0	5.5	3	6.5	0	0.456227	0.24449	0	0	1.75125	0	0	0	0	0	0	0	1.53786
hsa-mir-1258	hsa-mir-1258-5p-miR	chr2:180725608..180725625:-	CACGACCTAATCCTAACT	0	0	0	0	0	0	0	0	0	0	0	0	0	1	2	2	0	0	0	0	0	0	0	0	0	0	0	0	0	0.5	1	1	0	0	0	0	0	0	0	0	0	0	0	0	0	0.139806
hsa-Novel478	hsa-Novel478-3p-miR	chr2:181865221..181865242:+	GTATAAATGGTATCCCCTGAGT	0	0	0	0	3	0	0	0	0	0	0	0	0	0	0	0	0	0	0	0	3	0	0	0	0	0	0	0	0	0	0	0	0	0	0	0	1.18318	0	0	0	0	0	0	0	0	0
as-hsa-mir-561	as-hsa-mir-561-3p-miR	chr2:189162242..189162263:-	CAAAGTTTAAGATCCTTGATGT	1	2	0	1	10	2	0	20	3	3	0	0	18	0	0	0	0.5	1	0	0.5	5	1	0	10	1.5	1.5	0	0	9	0	0	0	0.159059	0.456227	0	0.331386	3.94393	0.875627	0	10.5042	1.89255	1.26239	0	0	7.94292	0
hsa-mir-561	hsa-mir-561-5p-miR	chr2:189162244..189162265:+	ATCAAGGATCTTAAACTTTGCC	27	28	27	12	62	11	31	56	33	10	35	7	314	0	1	1	27	27	26.5	12	62	10	30	56	31	10	35	7	309.5	0	1	1	4.2946	6.38717	3.30062	3.97663	24.4524	4.81595	15.3224	29.4118	20.8181	4.20795	22.1845	2.82811	138.56	0
as-hsa-mir-561	as-hsa-mir-561-5p-miR	chr2:189162277..189162295:-	AAGGATCTTAAACTTTGCC	0	2	1	0	0	2	2	0	4	0	0	0	9	0	0	0	0	1	0.5	0	0	1	1	0	2	0	0	0	4.5	0	0	0	0	0.456227	0.122245	0	0	0.875627	0.988545	0	2.5234	0	0	0	3.97146	0
hsa-mir-561	hsa-mir-561-3p-miR	chr2:189162279..189162300:+	CAAAGTTTAAGATCCTTGAAGT	1	2	0	1	14	2	0	20	3	3	0	1	25	0	0	0	0.5	1	0	0.5	9	1	0	10	1.5	1.5	0	1	16	0	0	0	0.159059	0.456227	0	0.331386	5.5215	0.875627	0	10.5042	1.89255	1.26239	0	0.404016	11.0318	0
hsa-mir-3129	hsa-mir-3129-3p-miR	chr2:189997771..189997791:-	AAACTAATCTCTACACTGCTG	0	0	6	1	0	0	4	0	0	0	0	0	0	0	1	0	0	0	6	1	0	0	4	0	0	0	0	0	0	0	1	0	0	0	0.733471	0.331386	0	0	1.97709	0	0	0	0	0	0	0
hsa-mir-3129	hsa-mir-3129-5p-miR	chr2:189997807..189997827:-	AGTAGTGTAGAGATTGGTTTG	2	2	2	0	0	1	0	0	4	0	0	0	1	9	20	14	2	2	2	0	0	1	0	0	4	0	0	0	1	9	20	14	0.318119	0.456227	0.24449	0	0	0.437813	0	0	2.5234	0	0	0	0.441274	1.25825
hsa-Novel481	hsa-Novel481-3p-miR	chr2:204118069..204118091:+	ctggggtgacaggtctcccctgg	0	0	0	0	0	4	0	0	0	0	0	0	0	0	0	0	0	0	0	0	0	4	0	0	0	0	0	0	0	0	0	0	0	0	0	0	0	1.75125	0	0	0	0	0	0	0	0
hsa-Novel110	hsa-Novel110-5p-miR	chr2:204126229..204126249:+	acaggatgcagtgctcagtga	8	6	11	6	0	10	5	0	0	0	4	1	0	0	0	0	7.5	6	10.5	5.5	0	10	5	0	0	0	4	0.5	0	0	0	0	1.27248	1.36868	1.3447	1.98832	0	4.37813	2.47136	0	0	0	2.53537	0.404016	0	0
hsa-Novel110	hsa-Novel110-3p-miR	chr2:204126286..204126306:+	actgcgcactgcatcctgtag	0	4	3	3	0	0	1	0	0	0	0	0	0	0	1	1	0	4	3	3	0	0	1	0	0	0	0	0	0	0	1	1	0	0.912453	0.366735	0.994159	0	0	0.494272	0	0	0	0	0	0	0
hsa-mir-3130-1	hsa-mir-3130-1-3p-miR	chr2:207647969..207647989:-	GCTGCACCGGAGACTGGGTAA	0	5	0	0	0	3	7	0	6	6	3	0	7	24	17	9	0	2.5	0	0	0	1.5	3.5	0	3	3	1.5	0	3.5	12	8.33333	4.5	0	1.14057	0	0	0	1.31344	3.45991	0	3.7851	2.52477	1.90153	0	3.08891	3.35534
hsa-mir-3130-2	hsa-mir-3130-2-5p-miR	chr2:207647970..207647991:+	TACCCAGTCTCCGGTGCAGCCT	10	7	10	3	4	23	3	9	3	11	5	2	11	0	0	1	5	3.5	5	1.5	2.5	11.5	1.5	4.5	1.5	5.83333	2.5	1	5.5	0	0	1	1.59059	1.59679	1.22245	0.994159	1.57757	10.0697	1.48282	4.7269	1.89255	4.62875	3.16921	0.808031	4.85401	0
hsa-mir-3130-1	hsa-mir-3130-1-5p-miR	chr2:207647999..207648020:-	TACCCAGTCTCCGGTGCAGCCT	10	7	10	3	4	23	3	9	3	10	5	2	11	0	0	0	5	3.5	5	1.5	2.5	11.5	1.5	4.5	1.5	4.83333	2.5	1	5.5	0	0	0	1.59059	1.59679	1.22245	0.994159	1.57757	10.0697	1.48282	4.7269	1.89255	4.20795	3.16921	0.808031	4.85401	0
hsa-mir-3130-2	hsa-mir-3130-2-3p-miR	chr2:207648001..207648021:+	GCTGCACCGGAGACTGGGTAA	0	5	0	0	0	3	7	0	6	6	3	0	7	24	17	9	0	2.5	0	0	0	1.5	3.5	0	3	3	1.5	0	3.5	12	8.33333	4.5	0	1.14057	0	0	0	1.31344	3.45991	0	3.7851	2.52477	1.90153	0	3.08891	3.35534
hsa-mir-2355	hsa-mir-2355-3p-miR	chr2:207974722..207974742:-	TGTCCTTGCTGTTTGGAGATA	82	53	116	33	41	87	24	28	35	5	5	8	2	2	1	1	73	46	107	31	30.4444	66.25	18	19.6667	27.25	2.5	4.5	7	2	2	1	1	13.0429	12.09	14.1804	10.9357	16.1701	38.0898	11.8625	14.7059	22.0798	2.10398	3.16921	3.23212	0.882547	0.279611
hsa-mir-2355	hsa-mir-2355-5p-miR	chr2:207974766..207974787:-	ATCCCCAGATACAATGGACAAT	1	0	2	0	45	97	36	51	44	11	3	17	11	12	10	11	1	0	2	0	45	97	36	50.5	44	11	3	17	11	12	10	11	0.159059	0	0.24449	0	17.7477	42.4679	17.7938	26.7858	27.7574	4.62875	1.90153	6.86827	4.85401	1.67767
hsa-mir-4775	hsa-mir-4775-5p-miR	chr2:208619540..208619561:+	TTAATTTTTTGTTTCGGTCACT	3	1	5	1	10	3	1	0	5	1	0	2	1	0	0	2	3	1	5	1	10	3	1	0	5	1	0	1.5	1	0	0	2	0.477178	0.228113	0.611226	0.331386	3.94393	1.31344	0.494272	0	3.15425	0.420795	0	0.808031	0.441274	0
hsa-Novel108	hsa-Novel108-3p-miR	chr2:208832768..208832789:-	AGAGATTGTAGTATGTGCATTG	14	0	3	0	0	0	0	0	0	0	0	0	0	0	1	0	6.83333	0	1.5	0	0	0	0	0	0	0	0	0	0	0	1	0	2.22683	0	0.366735	0	0	0	0	0	0	0	0	0	0	0
hsa-Novel109	hsa-Novel109-3p-miR	chr2:208832806..208832827:+	AGAGATTGTAGTATGTGCATTG	14	0	3	0	0	0	0	0	0	0	0	0	0	0	0	0	6.83333	0	1.5	0	0	0	0	0	0	0	0	0	0	0	0	0	2.22683	0	0.366735	0	0	0	0	0	0	0	0	0	0	0
hsa-Novel469	hsa-Novel469-3p-miR	chr2:217541605..217541626:-	CTGTTGCTCTACTCACCCCAGT	0	0	0	0	0	0	0	0	2	0	0	0	0	0	0	0	0	0	0	0	0	0	0	0	2	0	0	0	0	0	0	0	0	0	0	0	0	0	0	0	1.2617	0	0	0	0	0
hsa-mir-6810	hsa-mir-6810-5p-miR	chr2:219206639..219206661:+	ATGGGGACAGGGATCAGCATGGC	3	0	0	0	0	0	0	0	0	1	0	0	0	3	6	10	3	0	0	0	0	0	0	0	0	1	0	0	0	3	6	10	0.477178	0	0	0	0	0	0	0	0	0.420795	0	0	0	0.419417
hsa-mir-26b	hsa-mir-26b-5p-miR	chr2:219267380..219267401:+	TTCAAGTAATTCAGGATAGGTT	2724	2220	3744	1111	14979	17254	12806	11064	10896	14917	15153	17993	17720	10560	10216	9765	2714.12	2210.67	3732.75	1106.83	14692.4	17152.2	12747.6	10951.7	10866.7	14835.9	15073.8	17633.9	17633.4	10541.5	10155.9	9722.45	433.278	506.412	457.686	368.17	5907.61	7554.03	6329.65	5810.93	6873.75	6277	9604.62	7269.45	7819.37	1476.35
hsa-mir-26b	hsa-mir-26b-3p-miR	chr2:219267415..219267436:+	CCTGTTCTCCATTACTTGGCTC	56	98	72	39	16	29	18	0	6	21	29	17	15	3	10	4	56	96.75	72	38.5	16	29	18	0	6	21	29	16.3333	15	3	9.5	4	8.90733	22.3551	8.80165	12.9241	6.31029	12.6966	8.8969	0	3.7851	8.8367	18.3814	6.86827	6.6191	0.419417
hsa-Novel470	hsa-Novel470-3p-miR	chr2:219526899..219526919:+	TCATCCTGGCTCTATCCCTAG	0	0	0	0	0	0	0	8	0	0	0	0	0	0	0	0	0	0	0	0	0	0	0	8	0	0	0	0	0	0	0	0	0	0	0	0	0	0	0	4.20169	0	0	0	0	0	0
hsa-mir-375	hsa-mir-375-3p-miR	chr2:219866370..219866391:-	TTTGTTCGTTCGGCTCGCGTGA	44547	33658	60597	16850	0	115	0	36	35	485	538	35	4	1060	246	331	44535.8	33654.3	60591.5	16847.8	0	115	0	36	35	485	538	35	4	1060	245.5	331	7085.62	7677.84	7407.69	5583.86	0	50.3485	0	18.9076	22.0798	204.086	341.007	14.1405	1.76509	148.194
hsa-mir-375	hsa-mir-375-5p-miR	chr2:219866405..219866426:-	GCGACGAGCCCCTCGCACAAAC	4	1	2	0	0	0	0	0	0	0	3	0	0	0	0	0	4	1	2	0	0	0	0	0	0	0	3	0	0	0	0	0	0.636238	0.228113	0.24449	0	0	0	0	0	0	0	1.90153	0	0	0
hsa-Novel480	hsa-Novel480-5p-miR	chr2:220110262..220110284:+	GATGGCCCATCCCGGGCTCTGGG	0	0	0	0	2	0	0	0	0	0	3	0	4	0	0	0	0	0	0	0	2	0	0	0	0	0	3	0	4	0	0	0	0	0	0	0	0.788786	0	0	0	0	0	1.90153	0	1.76509	0
hsa-Novel480	hsa-Novel480-3p-miR	chr2:220110292..220110311:+	ACCGGGGTGGGCCCTGCCAG	0	0	0	0	0	0	0	0	4	1	0	0	0	0	0	0	0	0	0	0	0	0	0	0	2	1	0	0	0	0	0	0	0	0	0	0	0	0	0	0	2.5234	0.420795	0	0	0	0
hsa-mir-153-1	hsa-mir-153-1-3p-miR	chr2:220158848..220158869:-	TTGCATAGTCACAAAAGTGATC	0	0	0	0	4	769	498	3	113	1083	2	9	1	2	0	1	0	0	0	0	2	383.183	248.31	1.5	56.5	540.333	1	4.2	0.5	1	0	0.5	0	0	0	0	1.57757	336.679	246.148	1.57563	71.2861	455.721	1.26768	3.63614	0.441274	0.279611
hsa-mir-153-1	hsa-mir-153-1-5p-miR	chr2:220158886..220158907:-	GTCATTTTTGTGATCTGCAGCT	0	0	0	0	0	88	2	2	1	1	0	0	0	0	0	0	0	0	0	0	0	88	2	2	1	1	0	0	0	0	0	0	0	0	0	0	0	38.5276	0.988545	1.05042	0.63085	0.420795	0	0	0	0
hsa-Novel461	hsa-Novel461-5p-miR	chr2:220160749..220160770:-	tattcacatatatacatgtgtg	0	0	0	0	0	25	0	0	1	0	0	0	0	0	0	0	0	0	0	0	0	13.3333	0	0	0.5	0	0	0	0	0	0	0	0	0	0	0	0	10.9453	0	0	0.63085	0	0	0	0	0
hsa-mir-548-Novel22	hsa-mir-548-Novel22-5p-miR	chr2:224266092..224266112:-	caaaagtaactgtggttttgc	5	3	7	3	0	0	0	0	5	11	0	4	5	0	0	0	0.5	0.3	0.7	0.3	0	0	0	0	0.5	1.1	0	0.4	0.5	0	0	0	0.795297	0.68434	0.855716	0.994159	0	0	0	0	3.15425	4.62875	0	1.61606	2.20637	0
hsa-mir-5702	hsa-mir-5702-3p-miR	chr2:227523435..227523457:-	TGAGTCAGCAACATATCCCATGA	0	0	0	0	0	6	1	7	0	0	6	0	0	0	0	0	0	0	0	0	0	6	1	7	0	0	6	0	0	0	0	0	0	0	0	0	0	2.62688	0.494272	3.67648	0	0	3.80305	0	0	0
hsa-mir-548-Novel21	hsa-mir-548-Novel21-5p-miR	chr2:227989020..227989041:-	agaagtaattgcggtctttgcc	0	0	0	0	11	4	0	3	0	1	0	0	0	1	1	0	0	0	0	0	10.5	4	0	3	0	1	0	0	0	1	1	0	0	0	0	0	4.33832	1.75125	0	1.57563	0	0.420795	0	0	0	0.139806
hsa-mir-5001	hsa-mir-5001-3p-miR	chr2:233415203..233415224:-	TTCTGCCTCTGTCCAGGTCCTT	11	14	5	4	0	3	8	1	4	2	3	0	0	0	1	0	10.5	14	5	4	0	3	8	1	4	2	3	0	0	0	1	0	1.74965	3.19359	0.611226	1.32554	0	1.31344	3.95418	0.525211	2.5234	0.84159	1.90153	0	0	0
hsa-mir-5001	hsa-mir-5001-5p-miR	chr2:233415242..233415263:-	AGGGCTGGACTCAGCGGCGGAG	70	19	70	14	2	2	1	0	2	0	3	1	3	0	1	1	61.25	17	60	12	2	1	1	0	2	0	3	1	3	0	1	0.5	11.1342	4.33415	8.55716	4.63941	0.788786	0.875627	0.494272	0	1.2617	0	1.90153	0.404016	1.32382	0
hsa-Novel474	hsa-Novel474-5p-miR	chr2:234589720..234589740:+	GTGGCTCACCTGTGTCTCTGC	0	0	0	0	1	0	0	0	0	0	0	0	0	0	0	0	0	0	0	0	1	0	0	0	0	0	0	0	0	0	0	0	0	0	0	0	0.394393	0	0	0	0	0	0	0	0	0
hsa-Novel474	hsa-Novel474-3p-miR	chr2:234589760..234589780:+	TATTGCAGAGACACAGGTGAG	0	0	0	0	0	0	0	5	0	0	0	0	0	0	0	0	0	0	0	0	0	0	0	5	0	0	0	0	0	0	0	0	0	0	0	0	0	0	0	2.62605	0	0	0	0	0	0
hsa-Novel460	hsa-Novel460-5p-miR	chr2:234589763..234589783:-	CGGCTCACCTGTGTCTCTGCA	0	0	0	0	0	0	0	7	0	0	0	0	0	0	0	0	0	0	0	0	0	0	0	7	0	0	0	0	0	0	0	0	0	0	0	0	0	0	0	3.67648	0	0	0	0	0	0
hsa-Novel476	hsa-Novel476-5p-miR	chr2:239355997..239356019:+	AGTCCTCTGGGTGGTTATGAGCC	0	0	0	0	0	0	2	0	3	0	0	0	1	0	0	0	0	0	0	0	0	0	2	0	3	0	0	0	1	0	0	0	0	0	0	0	0	0	0.988545	0	1.89255	0	0	0	0.441274	0
hsa-Novel476	hsa-Novel476-3p-miR	chr2:239356026..239356047:+	CGCATGCTGTCCAGTGGACAGA	0	0	1	0	0	0	0	0	3	0	0	0	1	0	0	0	0	0	1	0	0	0	0	0	3	0	0	0	1	0	0	0	0	0	0.122245	0	0	0	0	0	1.89255	0	0	0	0.441274	0
hsa-mir-2467	hsa-mir-2467-5p-miR	chr2:240273467..240273488:-	TGAGGCTCTGTTAGCCTTGGCT	0	0	2	0	2	0	17	3	13	6	8	1	3	0	0	0	0	0	2	0	2	0	16.25	3	13	6	8	1	3	0	0	0	0	0	0.24449	0	0.788786	0	8.40263	1.57563	8.20105	2.52477	5.07074	0.404016	1.32382	0
hsa-mir-4786	hsa-mir-4786-3p-miR	chr2:240882442..240882461:-	tgaagccagctctggtctgg	0	0	0	0	0	7	2	0	1	2	0	0	0	0	0	0	0	0	0	0	0	7	2	0	1	2	0	0	0	0	0	0	0	0	0	0	0	3.06469	0.988545	0	0.63085	0.84159	0	0	0	0
hsa-mir-4786	hsa-mir-4786-5p-miR	chr2:240882481..240882502:-	CTGAGACCAGGACTGGATGCAC	1	0	0	0	0	4	1	0	0	0	1	1	0	0	0	0	1	0	0	0	0	4	1	0	0	0	1	1	0	0	0	0	0.159059	0	0	0	0	1.75125	0.494272	0	0	0	0.633842	0.404016	0	0
hsa-mir-149	hsa-mir-149-5p-miR	chr2:241395432..241395453:+	TCTGGCTCCGTGTCTTCACTCC	528	337	532	178	146	882	208	154	280	193	111	401	69	0	0	1	524.5	334	526.25	177.5	142.25	863.226	201.06	152.833	275.417	189.833	108.583	388.917	68	0	0	1	83.9834	76.8742	65.0344	58.9867	57.5814	386.151	102.809	80.8825	176.638	81.2134	70.3565	162.01	30.4479	0
hsa-mir-149	hsa-mir-149-3p-miR	chr2:241395472..241395494:+	GAGGGAGGGACGGGGGCTGTGCT	3	6	1	3	0	2	0	0	0	0	0	1	0	1	0	0	2.5	5.5	1	3	0	1.5	0	0	0	0	0	1	0	1	0	0	0.477178	1.36868	0.122245	0.994159	0	0.875627	0	0	0	0	0	0.404016	0	0.139806
hsa-mir-339-Novel2	hsa-mir-339-Novel2-5p-miR	chr20:611416..611437:-	tccctgtcctccaggagctcac	540	319	408	188	472	2768	312	203	178	252	266	393	169	36	47	31	167.925	99.2956	127.843	60.419	118.694	663.241	83.354	53.8266	46.5373	71.0119	64.394	93.6123	48.6952	11.8278	15.6151	10.8667	85.8921	72.7682	49.876	62.3006	186.154	1211.87	154.213	106.618	112.291	106.04	168.602	158.778	74.5752	5.033
hsa-Novel257	hsa-Novel257-3p-miR	chr20:634290..634311:+	TTATGATCCCCACCAGCGGTTC	0	0	0	0	1	0	3	9	0	1	0	0	0	0	0	0	0	0	0	0	1	0	3	9	0	1	0	0	0	0	0	0	0	0	0	0	0.394393	0	1.48282	4.7269	0	0.420795	0	0	0	0
hsa-mir-1292	hsa-mir-1292-5p-miR	chr20:2633425..2633448:+	tgGGAACGGGTTCCGGCAGACGCT	80	48	86	23	6	11	14	14	10	14	9	6	5	5	2	3	80	48	86	23	6	11	14	14	10	14	9	6	5	5	2	3	12.7248	10.9494	10.5131	7.62188	2.36636	4.81595	6.91981	7.35295	6.3085	5.89113	5.70458	2.42409	2.20637	0.699028
hsa-mir-1292	hsa-mir-1292-3p-miR	chr20:2633466..2633486:+	CGCGCCCCGGCTCCCGTTCCA	1	0	0	0	0	0	0	0	0	0	0	0	1	0	0	0	1	0	0	0	0	0	0	0	0	0	0	0	1	0	0	0	0.159059	0	0	0	0	0	0	0	0	0	0	0	0.441274	0
hsa-Novel14	hsa-Novel14-3p-miR	chr20:3767138..3767155:-	gccccggggcggggggcg	2	0	0	2	0	0	0	0	0	0	0	0	0	0	0	0	1.11111	0	0	0.666667	0	0	0	0	0	0	0	0	0	0	0	0	0.318119	0	0	0.662772	0	0	0	0	0	0	0	0	0	0
hsa-Novel14	hsa-Novel14-5p-miR	chr20:3767165..3767186:-	ccccgccccggggcggcggcgg	29	0	0	15	0	0	0	0	0	0	0	0	0	0	0	0	10.7611	0	0	5.08056	0	0	0	0	0	0	0	0	0	0	0	0	4.61272	0	0	4.97079	0	0	0	0	0	0	0	0	0	0
hsa-mir-103a-2	hsa-mir-103a-2-5p-miR	chr20:3898151..3898173:+	AGCTTCTTTACAGTGCTGCCTTG	4	6	7	3	10	11	36	19	31	4	11	12	30	1	8	4	4	6	7	3	9.5	11	36	19	30.5	4	11	12	30	1	7.5	4	0.636238	1.36868	0.855716	0.994159	3.94393	4.81595	17.7938	9.97901	19.5564	1.68318	6.97227	4.84819	13.2382	0.139806
hsa-mir-103a-2	hsa-mir-103a-2-3p-miR	chr20:3898188..3898210:+	AGCAGCATTGTACAGGGCTATGA	49809	25178	60821	12373	21063	55055	79164	37777	54904	50529	34804	64750	36821	40243	70250	61119	17084.4	8704.05	20937.5	4259.89	8008.76	20280.7	29150.6	13829.5	19898.8	18689.7	12587.9	23228.2	13654.2	14075.4	23895.5	20741.1	7922.59	5743.44	7435.07	4100.24	8307.1	24103.8	39128.6	19840.9	34636.2	21262.4	22060.3	26160	16248.1	5626.2
hsa-mir-6870	hsa-mir-6870-3p-miR	chr20:10630283..10630305:-	GCTCATCCCCATCTCCTTTCAGA	0	0	0	0	0	1	1	29	0	0	0	0	1	0	0	0	0	0	0	0	0	1	1	29	0	0	0	0	1	0	0	0	0	0	0	0	0	0.437813	0.494272	15.2311	0	0	0	0	0.441274	0
hsa-mir-548-Novel	hsa-mir-548-Novel-3p-miR	chr20:11980155..11980176:-	gtaaaactgcaattacttttgc	0	0	1	0	2	0	0	14	3	2	0	0	0	0	0	0	0	0	0.111111	0	0.211111	0	0	1.52222	0.311111	0.222222	0	0	0	0	0	0	0	0	0.122245	0	0.788786	0	0	7.35295	1.89255	0.84159	0	0	0	0
hsa-Novel254	hsa-Novel254-5p-miR	chr20:12440539..12440560:+	caaatgagaacccagatatctg	0	0	1	0	1	0	0	0	0	0	0	0	2	0	0	0	0	0	1	0	1	0	0	0	0	0	0	0	2	0	0	0	0	0	0.122245	0	0.394393	0	0	0	0	0	0	0	0.882547	0
hsa-Novel254	hsa-Novel254-3p-miR	chr20:12440583..12440605:+	ATATCTGGTATATCTCATTTGAA	0	0	0	0	1	3	0	0	0	0	0	0	0	0	0	0	0	0	0	0	1	3	0	0	0	0	0	0	0	0	0	0	0	0	0	0	0.394393	1.31344	0	0	0	0	0	0	0	0
hsa-Novel11	hsa-Novel11-5p-miR	chr20:23484861..23484883:-	atggcaccctgtagctacttggc	8	10	13	6	0	0	0	0	0	0	0	0	0	0	0	0	8	10	13	6	0	0	0	0	0	0	0	0	0	0	0	0	1.27248	2.28113	1.58919	1.98832	0	0	0	0	0	0	0	0	0	0
hsa-Novel253	hsa-Novel253-5p-miR	chr20:29636693..29636714:+	caaaaagtaattgcgggttttg	0	0	0	0	0	6	0	0	0	0	0	0	0	0	0	0	0	0	0	0	0	5	0	0	0	0	0	0	0	0	0	0	0	0	0	0	0	2.62688	0	0	0	0	0	0	0	0
hsa-mir-3193	hsa-mir-3193-5p-miR	chr20:30194988..30195008:+	CTCCTGCGTAGGATCTGAGGA	6	7	5	2	1	1	1	0	0	0	1	1	0	0	6	5	6	7	5	2	1	1	1	0	0	0	1	1	0	0	6	5	0.954356	1.59679	0.611226	0.662772	0.394393	0.437813	0.494272	0	0	0	0.633842	0.404016	0	0
hsa-Novel13	hsa-Novel13-3p-miR	chr20:32264471..32264493:-	TCTGCAGCCCTGGAGCCCCCTGT	3	0	5	0	2	2	0	0	0	3	0	1	0	0	0	0	3	0	5	0	2	2	0	0	0	3	0	1	0	0	0	0	0.477178	0	0.611226	0	0.788786	0.875627	0	0	0	1.26239	0	0.404016	0	0
hsa-Novel13	hsa-Novel13-5p-miR	chr20:32264508..32264530:-	TGGAGGGACCAGGGTTTCCAGAG	0	0	1	1	4	3	1	0	3	3	0	0	0	0	0	0	0	0	0.5	0.5	4	2.5	1	0	3	3	0	0	0	0	0	0	0	0	0.122245	0.331386	1.57757	1.31344	0.494272	0	1.89255	1.26239	0	0	0	0
as-hsa-mir-4755	as-hsa-mir-4755-3p-miR	chr20:32636933..32636953:-	AGCCAGGCTCTGAAGGGAAAG	0	2	0	0	1	2	0	0	0	1	1	2	1	0	0	0	0	1	0	0	0.5	1	0	0	0	0.5	0.5	1	0.5	0	0	0	0	0.456227	0	0	0.394393	0.875627	0	0	0	0.420795	0.633842	0.808031	0.441274	0
hsa-mir-4755	hsa-mir-4755-5p-miR	chr20:32636933..32636954:+	CTTTCCCTTCAGAGCCTGGCTT	0	0	0	0	0	0	1	1	3	0	0	0	3	0	0	1	0	0	0	0	0	0	0.5	0.5	1.5	0	0	0	1.5	0	0	0.5	0	0	0	0	0	0	0.494272	0.525211	1.89255	0	0	0	1.32382	0
as-hsa-mir-4755	as-hsa-mir-4755-5p-miR	chr20:32636967..32636988:-	CTTTCCCTTCAGAGCCTGGCTT	0	0	0	0	0	0	1	1	3	0	0	0	3	0	0	1	0	0	0	0	0	0	0.5	0.5	1.5	0	0	0	1.5	0	0	0.5	0	0	0	0	0	0	0.494272	0.525211	1.89255	0	0	0	1.32382	0
hsa-mir-4755	hsa-mir-4755-3p-miR	chr20:32636968..32636989:+	AGCCAGGCTCTGAAGGGAAAGT	0	2	0	0	1	2	0	0	0	1	1	2	1	0	0	0	0	1	0	0	0.5	1	0	0	0	0.5	0.5	1	0.5	0	0	0	0	0.456227	0	0	0.394393	0.875627	0	0	0	0.420795	0.633842	0.808031	0.441274	0
hsa-mir-499b	hsa-mir-499b-3p-miR	chr20:33578209..33578230:-	AACATCACTGCAAGTCTTAACA	0	0	0	0	0	3	2	0	0	0	0	0	0	0	0	0	0	0	0	0	0	3	2	0	0	0	0	0	0	0	0	0	0	0	0	0	0	1.31344	0.988545	0	0	0	0	0	0	0
hsa-mir-499a	hsa-mir-499a-5p-miR	chr20:33578211..33578231:+	TTAAGACTTGCAGTGATGTTT	3	3	2	0	4	111	79	19	2092	90906	110	11	174	680	623	393	3	3	2	0	4	111	78	18.5	2086.5	90563.1	109	11	172.5	678	622.5	393	0.477178	0.68434	0.24449	0	1.57757	48.5973	39.0475	9.97901	1319.74	38252.8	69.7227	4.44417	76.7816	95.0678
hsa-mir-499b	hsa-mir-499b-5p-miR	chr20:33578246..33578267:-	CACAGACTTGCTGTGATGTTCA	1	0	1	0	0	1	0	6	0	0	0	0	0	0	0	0	1	0	1	0	0	1	0	2.83333	0	0	0	0	0	0	0	0	0.159059	0	0.122245	0	0	0.437813	0	3.15127	0	0	0	0	0	0
hsa-mir-499a	hsa-mir-499a-3p-miR	chr20:33578248..33578269:+	AACATCACAGCAAGTCTGTGCT	0	0	0	0	0	1	2	0	37	1495	5	0	8	0	0	0	0	0	0	0	0	1	2	0	37	1492	5	0	8	0	0	0	0	0	0	0	0	0.437813	0.988545	0	23.3415	629.089	3.16921	0	3.53019	0
hsa-mir-339-Novel	hsa-mir-339-Novel-3p-miR	chr20:36151986..36152007:-	tccctgtcctccaggagcttac	95	51	69	25	292	1778	189	82	97	118	164	251	84	8	18	6	19.825	12.2456	16.2429	5.18333	55.1202	326.949	32.154	15.6012	19.9111	22.8607	31.3595	46.444	18.8762	1.52778	3.94444	1.41667	15.1106	11.6338	8.43491	8.28466	115.163	778.432	93.4175	43.0673	61.1925	49.6538	103.95	101.408	37.067	1.11845
hsa-mir-548o-2	hsa-mir-548o-2-3p-miR	chr20:37145250..37145271:+	ccaaaactgcagttacttttgc	33	21	39	12	31	43	15	51	8	23	28	5	39	7	11	7	11	7	13.1667	4.16667	10.3667	14.25	4.86667	17	2.66667	7.66667	9.5	1.66667	12.7	2.33333	3.66667	2.33333	5.24896	4.79038	4.76756	3.97663	12.2262	18.826	7.41409	26.7858	5.0468	9.67829	17.7476	2.02008	17.2097	0.978639
hsa-mir-6871	hsa-mir-6871-3p-miR	chr20:39797697..39797718:+	CAGCACCCTGTGGCTCCCACAG	0	1	0	0	0	0	1	0	2	0	0	1	1	0	0	0	0	1	0	0	0	0	1	0	2	0	0	1	1	0	0	0	0	0.228113	0	0	0	0	0.494272	0	1.2617	0	0	0.404016	0.441274	0
hsa-mir-6812	hsa-mir-6812-5p-miR	chr20:44054156..44054173:+	TGGGGTGAGATGGGGAGG	1	0	0	0	0	0	0	0	0	0	0	0	0	0	0	0	0.333333	0	0	0	0	0	0	0	0	0	0	0	0	0	0	0	0.159059	0	0	0	0	0	0	0	0	0	0	0	0	0
hsa-mir-6812	hsa-mir-6812-3p-miR	chr20:44054193..44054213:+	CCGCTCTTCCCCTGACCCCAG	4	1	1	0	0	0	3	0	0	2	2	1	2	0	0	0	4	1	1	0	0	0	3	0	0	2	2	1	2	0	0	0	0.636238	0.228113	0.122245	0	0	0	1.48282	0	0	0.84159	1.26768	0.404016	0.882547	0
hsa-mir-548-Novel2	hsa-mir-548-Novel2-5p-miR	chr20:45439491..45439512:+	aaaagtaattgcgagttttgcc	0	0	0	0	0	21	3	0	5	1	0	1	13	0	0	0	0	0	0	0	0	3.33333	0.444444	0	0.711111	0.166667	0	0.1	1.76667	0	0	0	0	0	0	0	0	9.19408	1.48282	0	3.15425	0.420795	0	0.404016	5.73656	0
hsa-mir-3616	hsa-mir-3616-5p-miR	chr20:45795621..45795642:+	AGCATCATGAAGTGCACTCATG	0	0	0	0	0	2	1	0	0	0	0	0	0	0	0	0	0	0	0	0	0	2	1	0	0	0	0	0	0	0	0	0	0	0	0	0	0	0.875627	0.494272	0	0	0	0	0	0	0
hsa-mir-3616	hsa-mir-3616-3p-miR	chr20:45795668..45795689:+	CGAGGGCATTTCATGATGCAGG	0	0	0	0	0	1	3	0	0	0	0	0	0	0	0	0	0	0	0	0	0	1	3	0	0	0	0	0	0	0	0	0	0	0	0	0	0	0.437813	1.48282	0	0	0	0	0	0	0
hsa-Novel142	hsa-Novel142-5p-miR	chr20:46328148..46328169:+	actactgtgtacccctgagcac	0	0	1	0	0	0	0	0	0	0	0	0	0	0	0	0	0	0	1	0	0	0	0	0	0	0	0	0	0	0	0	0	0	0	0.122245	0	0	0	0	0	0	0	0	0	0	0
hsa-Novel12	hsa-Novel12-3p-miR	chr20:47259028..47259049:-	TGCTGCTTCTACCTCCTGCCAG	2	0	0	1	0	0	0	0	0	0	0	0	0	0	0	0	2	0	0	1	0	0	0	0	0	0	0	0	0	0	0	0	0.318119	0	0	0.331386	0	0	0	0	0	0	0	0	0	0
hsa-Novel7	hsa-Novel7-5p-miR	chr20:47337808..47337827:-	tctgtcctgggacgcttggt	20	12	12	4	0	0	0	0	0	0	0	1	0	1	1	0	20	12	12	4	0	0	0	0	0	0	0	1	0	1	1	0	3.18119	2.73736	1.46694	1.32554	0	0	0	0	0	0	0	0.404016	0	0.139806
hsa-Novel9	hsa-Novel9-5p-miR	chr20:47416918..47416938:-	tgccccagtttgcttaggact	3	2	0	3	0	0	1	0	0	0	0	0	0	0	0	0	3	2	0	3	0	0	1	0	0	0	0	0	0	0	0	0	0.477178	0.456227	0	0.994159	0	0	0.494272	0	0	0	0	0	0	0
hsa-Novel16	hsa-Novel16-3p-miR	chr20:49789892..49789913:+	cgcatagctgctaggaatgtga	3	0	1	0	0	0	0	0	0	0	0	0	0	0	0	0	3	0	1	0	0	0	0	0	0	0	0	0	0	0	0	0	0.477178	0	0.122245	0	0	0	0	0	0	0	0	0	0	0
hsa-mir-3194	hsa-mir-3194-3p-miR	chr20:50069449..50069470:-	agctctgctgctcactggcagt	0	0	1	0	3	4	1	0	0	2	0	4	16	0	1	0	0	0	0.125	0	1.5	2	0.5	0	0	1.5	0	1.51786	7.325	0	0.5	0	0	0	0.122245	0	1.18318	1.75125	0.494272	0	0	0.84159	0	1.61606	7.06038	0
hsa-mir-3194	hsa-mir-3194-5p-miR	chr20:50069485..50069505:-	GGCCAGCCACCAGGAGGGCTG	1	0	4	0	1	5	2	0	0	0	0	2	6	0	0	0	1	0	4	0	1	5	2	0	0	0	0	2	6	0	0	0	0.159059	0	0.488981	0	0.394393	2.18907	0.988545	0	0	0	0	0.808031	2.64764	0
hsa-Novel249	hsa-Novel249-3p-miR	chr20:50733193..50733213:-	gtatgtacacatatGCCTAAC	0	0	0	0	0	0	0	0	0	0	1	0	0	0	0	0	0	0	0	0	0	0	0	0	0	0	1	0	0	0	0	0	0	0	0	0	0	0	0	0	0	0	0.633842	0	0	0
hsa-Novel249	hsa-Novel249-5p-miR	chr20:50733230..50733251:-	TTGGGCatatgtgtatatatgt	0	0	0	0	4	5	4	1	2	1	3	0	9	0	0	0	0	0	0	0	4	5	4	1	2	1	3	0	9	0	0	0	0	0	0	0	1.57757	2.18907	1.97709	0.525211	1.2617	0.420795	1.90153	0	3.97146	0
hsa-Novel250	hsa-Novel250-3p-miR	chr20:52184650..52184670:-	AATCTGTTTCTAGACCTCAGT	0	0	0	0	0	0	0	0	0	0	0	3	0	0	0	0	0	0	0	0	0	0	0	0	0	0	0	3	0	0	0	0	0	0	0	0	0	0	0	0	0	0	0	1.21205	0	0
hsa-Novel10	hsa-Novel10-3p-miR	chr20:52495790..52495810:-	ttgttgagtcacatggtcctg	7	3	9	1	0	0	0	0	0	0	0	0	0	0	0	0	7	3	9	1	0	0	0	0	0	0	0	0	0	0	0	0	1.11342	0.68434	1.10021	0.331386	0	0	0	0	0	0	0	0	0	0
hsa-Novel141	hsa-Novel141-5p-miR	chr20:52686229..52686250:+	TCTcagccctttgatctcagta	0	0	2	0	0	0	0	0	0	0	0	0	0	0	0	0	0	0	2	0	0	0	0	0	0	0	0	0	0	0	0	0	0	0	0.24449	0	0	0	0	0	0	0	0	0	0	0
hsa-Novel15	hsa-Novel15-5p-miR	chr20:57284151..57284173:+	ACTCCTCCACCTCTAGAGGTGCT	2	0	0	0	1	0	0	0	0	1	0	3	0	0	0	0	2	0	0	0	1	0	0	0	0	1	0	3	0	0	0	0	0.318119	0	0	0	0.394393	0	0	0	0	0.420795	0	1.21205	0	0
hsa-mir-296	hsa-mir-296-3p-miR	chr20:57392681..57392702:-	GAGGGTTGGGTGGAGGCTCTCC	174	86	146	24	250	292	206	10	213	5	2	53	355	0	1	0	120.083	64.3333	98.4167	22	207.233	243.276	157.958	7	182.469	5	1.2	44.3667	327.617	0	0.333333	0	27.6763	19.6177	17.8478	7.95327	98.5983	127.842	101.82	5.25211	134.371	2.10398	1.26768	21.4128	156.652	0
hsa-mir-296	hsa-mir-296-5p-miR	chr20:57392716..57392736:-	AGGGCCCCCCCTCAATCCTGT	26	13	11	9	153	242	380	2	175	1	5	54	432	0	1	0	26	13	11	9	152.5	241	380	2	175	1	5	53.5	432	0	1	0	4.13554	2.96547	1.3447	2.98248	60.3422	105.951	187.824	1.05042	110.399	0.420795	3.16921	21.8168	190.63	0
hsa-Novel258	hsa-Novel258-5p-miR	chr20:57466482..57466502:+	TCCCGCAGCTCCTGCTCTGGT	22	11	19	4	5	11	2	4	6	0	2	0	1	0	0	0	12	6	10.5	2	2.5	7.5	2	3.33333	3	0	1	0	0.5	0	0	0	3.49931	2.50925	2.32266	1.32554	1.97197	4.81595	0.988545	2.10084	3.7851	0	1.26768	0	0.441274	0
hsa-Novel248	hsa-Novel248-3p-miR	chr20:59200930..59200951:-	ctggaataagcatcactcccat	0	0	0	0	0	2	0	0	0	0	0	1	0	0	0	0	0	0	0	0	0	2	0	0	0	0	0	1	0	0	0	0	0	0	0	0	0	0.875627	0	0	0	0	0	0.404016	0	0
hsa-Novel248	hsa-Novel248-5p-miR	chr20:59200970..59200987:-	AGAGTGGTGCTGGTTTCA	0	0	0	2	0	0	1	0	0	0	0	0	0	0	0	0	0	0	0	2	0	0	1	0	0	0	0	0	0	0	0	0	0	0	0	0.662772	0	0	0.494272	0	0	0	0	0	0	0
hsa-Novel252	hsa-Novel252-5p-miR	chr20:60129830..60129848:+	tggtgtgaacatgttttca	0	0	0	0	0	0	2	0	0	0	0	0	0	0	0	0	0	0	0	0	0	0	1	0	0	0	0	0	0	0	0	0	0	0	0	0	0	0	0.988545	0	0	0	0	0	0	0
hsa-Novel252	hsa-Novel252-3p-miR	chr20:60129873..60129894:+	tgtgagagtatgttcgcatctg	0	0	0	0	0	12	8	0	8	0	0	0	0	0	0	0	0	0	0	0	0	9.5	8	0	8	0	0	0	0	0	0	0	0	0	0	0	0	5.25376	3.95418	0	5.0468	0	0	0	0	0
hsa-Novel256	hsa-Novel256-3p-miR	chr20:60883026..60883047:+	TGTGGGCACTTAGGCTGTCATC	0	0	0	0	0	3	0	0	0	0	0	0	0	0	0	0	0	0	0	0	0	3	0	0	0	0	0	0	0	0	0	0	0	0	0	0	0	1.31344	0	0	0	0	0	0	0	0
hsa-mir-4758	hsa-mir-4758-3p-miR	chr20:60907552..60907568:-	TGCCCCACCTGCTGACC	3	1	3	1	0	0	0	4	1	0	0	2	1	0	0	0	3	1	3	1	0	0	0	3.16667	1	0	0	2	1	0	0	0	0.477178	0.228113	0.366735	0.331386	0	0	0	2.10084	0.63085	0	0	0.808031	0.441274	0
hsa-mir-4758	hsa-mir-4758-5p-miR	chr20:60907589..60907611:-	TGAGTGGGAGCCGGTGGGGCTGG	7	1	3	2	0	0	0	0	0	0	0	0	0	0	0	0	7	1	3	2	0	0	0	0	0	0	0	0	0	0	0	0	1.11342	0.228113	0.366735	0.662772	0	0	0	0	0	0	0	0	0	0
hsa-Novel8	hsa-Novel8-3p-miR	chr20:60912995..60913016:-	TGACCCCATTGTCCCTCTGCAG	2	0	3	0	0	0	0	0	0	0	0	0	0	0	0	0	2	0	3	0	0	0	0	0	0	0	0	0	0	0	0	0	0.318119	0	0.366735	0	0	0	0	0	0	0	0	0	0	0
hsa-mir-1-1	hsa-mir-1-1-5p-miR	chr20:61151519..61151541:+	ACATACTTCTTTATATGCCCATA	0	0	0	0	0	0	0	0	0	5	0	0	0	0	0	0	0	0	0	0	0	0	0	0	0	5	0	0	0	0	0	0	0	0	0	0	0	0	0	0	0	2.10398	0	0	0	0
hsa-mir-1-1	hsa-mir-1-1-3p-miR	chr20:61151558..61151579:+	TGGAATGTAAAGAAGTATGTAT	53	55	82	27	111	40	58	4	7	4136	2	5	5	1296	2361	1994	26.5	27.5	41	13.5	55.5	19.8333	29	1.5	3.5	2062.17	1.5	2.5	2.5	647.667	1178.75	996.033	8.43015	12.5462	10.0241	8.94743	43.7776	17.5125	28.6678	2.10084	4.41595	1740.41	1.26768	2.02008	2.20637	181.188
hsa-mir-133a-2	hsa-mir-133a-2-5p-miR	chr20:61162140..61162161:+	AGCTGGTAAAATGGAACCAAAT	0	0	0	0	0	2	0	0	1	42	0	0	0	2	2	3	0	0	0	0	0	1	0	0	0.5	20.8333	0	0	0	1	1	1.5	0	0	0	0	0	0.875627	0	0	0.63085	17.6734	0	0	0	0.279611
hsa-mir-133a-2	hsa-mir-133a-2-3p-miR	chr20:61162177..61162199:+	TTTGGTCCCCTTCAACCAGCTGT	0	0	0	0	23	2	1	0	1	386	0	2	0	4	1	2	0	0	0	0	10.1667	1	0.5	0	0.5	173.833	0	1	0	1.83333	0.333333	1	0	0	0	0	9.07104	0.875627	0.494272	0	0.63085	162.427	0	0.808031	0	0.559223
hsa-Novel255	hsa-Novel255-5p-miR	chr20:61276804..61276824:+	gtgcgggtgaggatgagggtg	1	0	1	0	0	1	0	0	1	0	3	0	0	0	0	0	0.25	0	0.25	0	0	0.25	0	0	0.5	0	3	0	0	0	0	0	0.159059	0	0.122245	0	0	0.437813	0	0	0.63085	0	1.90153	0	0	0
hsa-Novel255	hsa-Novel255-3p-miR	chr20:61276851..61276872:+	ccctcaccctcatcctcacccg	0	0	0	0	0	1	1	0	0	0	0	0	0	0	0	0	0	0	0	0	0	1	1	0	0	0	0	0	0	0	0	0	0	0	0	0	0	0.437813	0.494272	0	0	0	0	0	0	0
hsa-mir-124-3	hsa-mir-124-3-5p-miR	chr20:61809866..61809887:+	CGTGTTCACAGCGGACCTTGAT	0	0	0	0	0	2	7	0	10	0	0	0	0	0	0	0	0	0	0	0	0	0.666667	2.33333	0	3.33333	0	0	0	0	0	0	0	0	0	0	0	0	0.875627	3.45991	0	6.3085	0	0	0	0	0
hsa-mir-124-3	hsa-mir-124-3-3p-miR	chr20:61809904..61809925:+	TAAGGCACGCGGTGAATGCCAA	0	0	1	0	0	27	726	7	221	24	2	2	6	10	11	9	0	0	0.333333	0	0	9	240.583	2.33333	73.6667	8	0.666667	0.666667	2	3.33333	3.66667	3	0	0	0.122245	0	0	11.821	358.842	3.67648	139.418	10.0991	1.26768	0.808031	2.64764	1.39806
hsa-mir-4326	hsa-mir-4326-5p-miR	chr20:61918170..61918193:+	TGTTCCTCTGTCTCCCAGACTCTG	0	0	1	1	16	99	6	15	10	11	15	0	9	5	4	4	0	0	1	1	16	96	5	15	10	9.75	14.5	0	8.5	3	3	3	0	0	0.122245	0.331386	6.31029	43.3435	2.96563	7.87816	6.3085	4.62875	9.50764	0	3.97146	0.699028
hsa-mir-4326	hsa-mir-4326-3p-miR	chr20:61918207..61918228:+	GGTCGGGGGCCAGGGGACAGGA	0	0	0	0	0	2	0	0	0	0	0	0	0	0	0	0	0	0	0	0	0	2	0	0	0	0	0	0	0	0	0	0	0	0	0	0	0	0.875627	0	0	0	0	0	0	0	0
hsa-mir-941-2	hsa-mir-941-2-3p-miR	chr20:62550904..62550926:+	CACCCGGCTGTGTGCACATGTGC	9	12	13	4	152	122	245	65	323	155	95	103	131	25	14	7	1.28571	1.71429	1.85714	0.571429	21.7143	17.4286	35	9.28571	46.1429	22.1429	13.5714	14.7143	18.7143	3.57143	2	1	1.43153	2.73736	1.58919	1.32554	59.9478	53.4132	121.097	34.1387	203.765	65.2232	60.215	41.6136	57.8068	3.49514
hsa-mir-941-3	hsa-mir-941-3-3p-miR	chr20:62550960..62550982:+	CACCCGGCTGTGTGCACATGTGC	9	12	13	4	152	122	245	65	323	155	95	103	131	25	14	7	1.28571	1.71429	1.85714	0.571429	21.7143	17.4286	35	9.28571	46.1429	22.1429	13.5714	14.7143	18.7143	3.57143	2	1	1.43153	2.73736	1.58919	1.32554	59.9478	53.4132	121.097	34.1387	203.765	65.2232	60.215	41.6136	57.8068	3.49514
hsa-mir-941-4	hsa-mir-941-4-3p-miR	chr20:62551155..62551177:+	CACCCGGCTGTGTGCACATGTGC	9	12	13	4	152	122	245	65	323	155	95	103	131	25	14	7	1.28571	1.71429	1.85714	0.571429	21.7143	17.4286	35	9.28571	46.1429	22.1429	13.5714	14.7143	18.7143	3.57143	2	1	1.43153	2.73736	1.58919	1.32554	59.9478	53.4132	121.097	34.1387	203.765	65.2232	60.215	41.6136	57.8068	3.49514
hsa-mir-941-5_overlap	hsa-mir-941-5_overlap-3p-miR	chr20:62551211..62551232:+	CACCCGGCTGTGTGCACATGTG	9	12	13	4	152	122	245	65	323	155	95	103	131	25	14	7	1.28571	1.71429	1.85714	0.571429	21.7143	17.4286	35	9.28571	46.1429	22.1429	13.5714	14.7143	18.7143	3.57143	2	1	1.43153	2.73736	1.58919	1.32554	59.9478	53.4132	121.097	34.1387	203.765	65.2232	60.215	41.6136	57.8068	3.49514
hsa-mir-941-5	hsa-mir-941-5-3p-miR	chr20:62551211..62551233:+	CACCCGGCTGTGTGCACATGTGC	9	12	13	4	152	122	245	65	323	155	95	103	131	25	14	7	1.28571	1.71429	1.85714	0.571429	21.7143	17.4286	35	9.28571	46.1429	22.1429	13.5714	14.7143	18.7143	3.57143	2	1	1.43153	2.73736	1.58919	1.32554	59.9478	53.4132	121.097	34.1387	203.765	65.2232	60.215	41.6136	57.8068	3.49514
hsa-mir-1914	hsa-mir-1914-3p-miR	chr20:62572828..62572849:-	AGGAGGGGTCCCGCACTGGGAG	11	5	2	1	2	15	4	5	3	0	0	3	0	0	0	0	11	5	2	1	2	15	4	5	3	0	0	3	0	0	0	0	1.74965	1.14057	0.24449	0.331386	0.788786	6.5672	1.97709	2.62605	1.89255	0	0	1.21205	0	0
hsa-mir-1914	hsa-mir-1914-5p-miR	chr20:62572863..62572885:-	CCCTGTGCCCGGCCCACTTCTGC	1	0	1	0	0	2	0	0	1	1	1	0	0	0	0	0	1	0	1	0	0	2	0	0	1	1	1	0	0	0	0	0	0.159059	0	0.122245	0	0	0.875627	0	0	0.63085	0.420795	0.633842	0	0	0
hsa-Novel251	hsa-Novel251-3p-miR	chr20:62589954..62589975:-	TCCCTCCCTGGGGTCCTGCCTT	0	0	0	0	3	0	0	0	0	0	0	0	0	0	0	0	0	0	0	0	3	0	0	0	0	0	0	0	0	0	0	0	0	0	0	0	1.18318	0	0	0	0	0	0	0	0	0
hsa-mir-6813	hsa-mir-6813-3p-miR	chr20:62708308..62708328:-	AACCTTGGCCCCTCTCCCCAG	0	0	0	0	0	1	0	0	0	0	0	1	0	0	0	0	0	0	0	0	0	1	0	0	0	0	0	1	0	0	0	0	0	0	0	0	0	0.437813	0	0	0	0	0	0.404016	0	0
hsa-mir-6813	hsa-mir-6813-5p-miR	chr20:62708338..62708358:-	CAGGGGCTGGGGTTTCAGGTT	0	0	2	0	1	1	1	0	2	1	0	0	0	0	0	0	0	0	2	0	1	1	1	0	2	1	0	0	0	0	0	0	0	0	0.24449	0	0.394393	0.437813	0.494272	0	1.2617	0.420795	0	0	0	0
hsa-Novel69	hsa-Novel69-5p-miR	chr21:9826448..9826466:+	ccggcggggctcggagccg	254	16	7	361	1	5	14	0	15	5	12	12	2	8	0	0	249.694	15.5	7	357.417	1	5	13.5	0	15	4	12	12	2	8	0	0	40.4011	3.64981	0.855716	119.63	0.394393	2.18907	6.91981	0	9.46276	2.10398	7.60611	4.84819	0.882547	1.11845
hsa-Novel69	hsa-Novel69-3p-miR	chr21:9826474..9826497:+	gccgggccccgggccctcgaccgg	529	33	9	749	4	1	8	2	17	2	18	3	1	0	0	0	528.5	32	9	748.5	4	1	7.5	2	17	2	18	2.5	1	0	0	0	84.1424	7.52774	1.10021	248.208	1.57757	0.437813	3.95418	1.05042	10.7245	0.84159	11.4092	1.21205	0.441274	0
hsa-Novel68	hsa-Novel68-3p-miR	chr21:9827259..9827277:-	ccgccccccggccggggcc	35	0	0	33	0	0	0	0	2	0	0	0	0	0	0	0	8.725	0	0	8.44444	0	0	0	0	0.25	0	0	0	0	0	0	0	5.56708	0	0	10.9357	0	0	0	0	1.2617	0	0	0	0	0
hsa-Novel67	hsa-Novel67-3p-miR	chr21:11046571..11046592:-	TGTACCTGCACCCTGTCCTCGC	5	5	4	2	0	0	0	0	0	0	0	0	0	0	0	0	2.5	2.5	2	1	0	0	0	0	0	0	0	0	0	0	0	0	0.795297	1.14057	0.488981	0.662772	0	0	0	0	0	0	0	0	0	0
as-hsa-mir-3118-1	as-hsa-mir-3118-1-5p-miR	chr21:15017108..15017129:+	attttcataatgcagtcacatg	0	0	0	0	0	8	0	10	0	1	0	0	0	0	0	0	0	0	0	0	0	1.41667	0	3.33333	0	0.166667	0	0	0	0	0	0	0	0	0	0	0	3.50251	0	5.25211	0	0.420795	0	0	0	0
hsa-mir-99a	hsa-mir-99a-5p-miR	chr21:17911421..17911442:+	AACCCGTAGATCCGATCTTGTG	594	691	931	267	10359	854	873	458	188	86	2	623	4767	112343	104657	80128	594	690.25	931	267	10342.7	844	864	456.5	180.5	86	1.5	620.5	4757.5	112303	104616	80099.6	94.4813	157.626	113.81	88.4801	4085.52	373.893	431.5	240.547	118.6	36.1884	1.26768	251.702	2103.55	15706.2
hsa-mir-99a	hsa-mir-99a-3p-miR	chr21:17911458..17911480:+	CAAGCTCGCTTCTATGGGTCTGT	28	46	60	29	106	14	12	16	0	1	0	6	74	93	75	60	28	46	60	29	105.5	14	12	15.5	0	1	0	6	74	90.1429	73.5	60	4.45366	10.4932	7.33471	9.6102	41.8057	6.12939	5.93127	8.40337	0	0.420795	0	2.42409	32.6542	13.0019
hsa-let-7c	hsa-let-7c-5p-miR	chr21:17912158..17912179:+	TGAGGTAGTAGGTTGTATGGTT	275167	171215	382930	68169	137943	59277	83238	27441	50586	75516	100049	47705	92396	284893	429171	394020	69710.5	43633.1	96991.7	17381.2	35142.3	14894.5	20860.9	6861.37	12652.2	18860.6	24916	11958.7	23585.6	92039.8	123986	112729	43767.9	39056.4	46811.3	22590.3	54403.8	25952.3	41142.2	14412.3	31912.2	31776.8	63415.3	19273.6	40771.9	39829.6
hsa-let-7c	hsa-let-7c-3p-miR	chr21:17912203..17912223:+	CTGTACAACCTTCTAGCTTTC	19	17	18	13	18	7	2	0	1	0	0	1	19	1	6	2	19	17	18	13	18	7	2	0	1	0	0	1	19	1	6	2	3.02213	3.87793	2.20041	4.30802	7.09908	3.06469	0.988545	0	0.63085	0	0	0.404016	8.3842	0.139806
hsa-mir-125b-2	hsa-mir-125b-2-5p-miR	chr21:17962573..17962594:+	TCCCTGAGACCCTAACTTGTGA	567	711	687	290	11088	3474	23591	2923	5752	478	719	554	17434	9816	20111	16425	283.5	354.833	344	145	5538.59	1736.08	11786.1	1460.54	2874.92	238.833	359.5	276.417	8710.12	4899.05	10010.6	8178.39	90.1867	162.189	83.9824	96.102	4373.03	1520.96	11660.4	1535.19	3628.65	201.14	455.733	223.825	7693.16	1372.33
hsa-mir-125b-2	hsa-mir-125b-2-3p-miR	chr21:17962612..17962633:+	ACAAGTCAGGCTCTTGGGACCT	464	872	644	386	422	70	37	14	34	3	0	40	324	202	292	283	452.667	858.167	629.667	382.5	415	70	36	14	34	3	0	38.3333	322.667	168.792	209.292	212.333	73.8036	198.915	78.7259	127.915	166.434	30.6469	18.2881	7.35295	21.4489	1.26239	0	16.1606	142.973	28.2407
hsa-mir-548x	hsa-mir-548x-3p-miR	chr21:20058416..20058437:-	taaaaactgcaattactttcac	8	1	8	0	0	0	0	0	0	33	0	0	431	0	0	0	1.25	0.5	1.33333	0	0	0	0	0	0	5.33333	0	0	72.5417	0	0	0	1.27248	0.228113	0.977961	0	0	0	0	0	0	13.8862	0	0	190.189	0
hsa-mir-155	hsa-mir-155-5p-miR	chr21:26946295..26946317:+	TTAATGCTAATCGTGATAGGGGT	13	18	18	8	1251	10	8015	0	5783	123	34	4	2069	33	81	130	13	18	18	8	1249.45	10	8010.5	0	5781.48	123	34	4	2067.75	33	79.5333	127.2	2.06777	4.10604	2.20041	2.65109	493.386	4.37813	3961.59	0	3648.21	51.7578	21.5506	1.61606	912.995	4.61359
hsa-mir-155	hsa-mir-155-3p-miR	chr21:26946334..26946354:+	CTCCTACATATTAGCATTAAC	0	0	0	0	0	0	9	0	16	0	0	0	3	0	0	0	0	0	0	0	0	0	9	0	16	0	0	0	3	0	0	0	0	0	0	0	0	0	4.44845	0	10.0936	0	0	0	1.32382	0
hsa-mir-6501	hsa-mir-6501-5p-miR	chr21:34922970..34922992:+	AGTTGCCAGGGCTGCCTTTGGTG	4	2	0	1	0	0	0	0	2	0	0	2	0	2	4	1	3	1.5	0	0.5	0	0	0	0	2	0	0	2	0	2	3.5	1	0.636238	0.456227	0	0.331386	0	0	0	0	1.2617	0	0	0.808031	0	0.279611
hsa-mir-6508	hsa-mir-6508-3p-miR	chr21:40818972..40818993:+	TGGGCCATGCATTTCTAGAACT	10	3	9	2	0	0	0	0	0	0	0	0	1	0	0	0	10	3	9	2	0	0	0	0	0	0	0	0	1	0	0	0	1.59059	0.68434	1.10021	0.662772	0	0	0	0	0	0	0	0	0.441274	0
as-hsa-mir-4760	as-hsa-mir-4760-5p-miR	chr21:41584288..41584309:+	TTTAGATTGAACATGAATTTAG	0	0	0	1	0	0	0	0	0	0	0	5	0	0	0	0	0	0	0	0.25	0	0	0	0	0	0	0	2.75	0	0	0	0	0	0	0	0.331386	0	0	0	0	0	0	0	2.02008	0	0
hsa-mir-4760	hsa-mir-4760-5p-miR	chr21:41584328..41584349:-	TTTAGATTGAACATGAAGTTAG	91	47	143	40	0	0	0	0	0	0	0	45	0	0	0	0	90.5	47	142.5	38.75	0	0	0	0	0	0	0	42.25	0	0	0	0	14.4744	10.7213	17.4811	13.2554	0	0	0	0	0	0	0	18.1807	0	0
hsa-Novel188	hsa-Novel188-3p-miR	chr21:41935306..41935326:-	TTCTCAGAGTTCCACCAGATC	0	0	1	0	0	0	0	0	0	0	0	0	0	0	0	0	0	0	0.5	0	0	0	0	0	0	0	0	0	0	0	0	0	0	0	0.122245	0	0	0	0	0	0	0	0	0	0	0
hsa-Novel188	hsa-Novel188-5p-miR	chr21:41935342..41935361:-	GATCTGGTGGAACTCTGAGA	2	4	4	0	0	0	0	0	0	0	0	0	0	0	7	1	1	2	2	0	0	0	0	0	0	0	0	0	0	0	3.5	0.5	0.318119	0.912453	0.488981	0	0	0	0	0	0	0	0	0	0	0
hsa-Novel189	hsa-Novel189-5p-miR	chr21:45622834..45622854:+	ctcggcctgtgggcactgagc	2	5	7	0	0	0	0	0	0	0	0	0	0	0	0	0	2	5	7	0	0	0	0	0	0	0	0	0	0	0	0	0	0.318119	1.14057	0.855716	0	0	0	0	0	0	0	0	0	0	0
hsa-mir-6815	hsa-mir-6815-3p-miR	chr21:46898220..46898240:+	TGGCTTCTCTTGCACACCCAG	0	0	2	0	0	0	1	0	0	0	0	0	0	1	0	0	0	0	2	0	0	0	1	0	0	0	0	0	0	1	0	0	0	0	0.24449	0	0	0	0.494272	0	0	0	0	0	0	0.139806
hsa-mir-1299-Novel	hsa-mir-1299-Novel-5p-miR	chr22:16577068..16577088:-	ttctggaatgctacgtgaggg	13	10	20	3	0	1	1	5	0	0	0	0	0	0	0	0	6.5	5	9.83333	1.5	0	0.5	0.5	1.75	0	0	0	0	0	0	0	0	2.06777	2.28113	2.4449	0.994159	0	0.437813	0.494272	2.62605	0	0	0	0	0	0
hsa-Novel264	hsa-Novel264-3p-miR	chr22:18313789..18313810:-	CCCCAGGCCCTGCAGAGCTGGC	1	0	0	0	0	1	0	0	1	0	0	0	0	0	0	0	0.333333	0	0	0	0	1	0	0	0.333333	0	0	0	0	0	0	0	0.159059	0	0	0	0	0.437813	0	0	0.63085	0	0	0	0	0
hsa-Novel264	hsa-Novel264-5p-miR	chr22:18313828..18313849:-	TCCCTGCAGCGGTCAGAGGATC	2	0	0	0	2	29	15	5	13	6	3	2	0	0	0	0	2	0	0	0	2	28.5	15	5	13	6	3	2	0	0	0	0	0.318119	0	0	0	0.788786	12.6966	7.41409	2.62605	8.20105	2.52477	1.90153	0.808031	0	0
hsa-Novel266	hsa-Novel266-5p-miR	chr22:19419456..19419473:+	CGGGGCCCAGGTGGCGTG	0	0	0	0	0	0	0	0	0	1	0	0	0	0	0	0	0	0	0	0	0	0	0	0	0	1	0	0	0	0	0	0	0	0	0	0	0	0	0	0	0	0.420795	0	0	0	0
hsa-mir-4761	hsa-mir-4761-5p-miR	chr22:19951278..19951298:+	ACAAGGTGTGCATGCCTGACC	0	0	1	0	0	10	0	0	0	0	0	0	0	0	0	0	0	0	1	0	0	10	0	0	0	0	0	0	0	0	0	0	0	0	0.122245	0	0	4.37813	0	0	0	0	0	0	0	0
hsa-mir-4761	hsa-mir-4761-3p-miR	chr22:19951337..19951357:+	GAGGGCATGCGCACTTTGTCC	0	0	0	0	0	0	0	1	0	0	2	0	0	8	3	3	0	0	0	0	0	0	0	1	0	0	2	0	0	8	3	3	0	0	0	0	0	0	0	0.525211	0	0	1.26768	0	0	1.11845
hsa-Novel267	hsa-Novel267-5p-miR	chr22:19951638..19951659:+	TAGGGATGGCCTCCTGTCTGTG	0	0	0	0	0	0	0	0	0	0	2	1	0	0	0	0	0	0	0	0	0	0	0	0	0	0	2	1	0	0	0	0	0	0	0	0	0	0	0	0	0	0	1.26768	0.404016	0	0
hsa-mir-185	hsa-mir-185-5p-miR	chr22:20020676..20020697:+	TGGAGAGAAAGGCAGTTCCTGA	1359	846	1471	335	979	3884	1177	1262	1231	1141	1322	2019	5154	11060	8552	6882	1343.12	841.292	1459.2	332.375	946.167	3840.45	1158.64	1225.78	1224.87	1130	1305.21	1960.02	5109.18	11020.5	8461.23	6774.12	216.162	192.984	179.823	111.014	386.111	1700.47	581.759	662.816	776.577	480.127	837.94	815.707	2274.32	1546.25
hsa-mir-185	hsa-mir-185-3p-miR	chr22:20020711..20020727:+	AGGGGCTGGCTTTCCTC	79	49	81	18	19	64	6	7	17	6	26	17	38	222	63	74	78.25	48.5	81	17.3333	19	64	5.33333	7	17	5.5	25.3333	16.3333	38	218.8	62.2	73.2	12.5657	11.1776	9.90186	5.96495	7.49347	28.0201	2.96563	3.67648	10.7245	2.52477	16.4799	6.86827	16.7684	31.0368
hsa-mir-1306	hsa-mir-1306-5p-miR	chr22:20073595..20073616:+	CCACCTCCCCTGCAAACGTCCA	30	10	14	8	11	26	8	19	14	13	28	20	8	1	2	3	30	10	14	8	11	26	8	19	14	13	27.5	19.5	8	1	2	3	4.77178	2.28113	1.71143	2.65109	4.33832	11.3831	3.95418	9.97901	8.8319	5.47034	17.7476	8.08031	3.53019	0.139806
hsa-mir-1306	hsa-mir-1306-3p-miR	chr22:20073635..20073655:+	ACGTTGGCTCTGGTGGTGATG	4	1	1	1	2	15	1	4	3	2	7	0	1	5	3	2	4	1	1	1	2	15	1	4	3	2	7	0	1	5	2.5	2	0.636238	0.228113	0.122245	0.331386	0.788786	6.5672	0.494272	2.10084	1.89255	0.84159	4.4369	0	0.441274	0.699028
hsa-mir-301b	hsa-mir-301b-5p-miR	chr22:22007279..22007300:+	GCTCTGACGAGGTTGCACTACT	0	0	0	0	0	3	1	0	0	0	1	0	0	0	0	0	0	0	0	0	0	3	1	0	0	0	1	0	0	0	0	0	0	0	0	0	0	1.31344	0.494272	0	0	0	0.633842	0	0	0
hsa-mir-301b	hsa-mir-301b-3p-miR	chr22:22007314..22007336:+	CAGTGCAATGATATTGTCAAAGC	28	28	38	6	541	3144	805	133	763	649	617	197	104	0	0	0	27.5	27.5	37.5	6	537.167	3134.5	801	133	760.611	647	613.583	195	104	0	0	0	4.45366	6.38717	4.64531	1.98832	213.367	1376.49	397.889	69.8531	481.339	273.096	391.081	79.5911	45.8924	0
hsa-mir-130b	hsa-mir-130b-5p-miR	chr22:22007605..22007626:+	ACTCTTTCCCTGTTGCACTACT	62	30	84	9	201	651	110	61	112	160	219	41	72	4	8	15	28.6667	12.9167	35.5833	4.25	101.083	328.5	51.75	34.75	54.45	78.5	108.333	20.0833	35	2.5	4.33333	8.08333	9.86168	6.8434	10.2686	2.98248	79.273	285.017	54.37	32.0379	70.6552	67.3272	138.812	16.5646	31.7717	0.559223
hsa-mir-130b	hsa-mir-130b-3p-miR	chr22:22007643..22007664:+	CAGTGCAATGATGAAAGGGCAT	773	307	746	269	2287	9504	1980	933	2799	3100	2241	787	1324	169	613	717	771.333	306.5	746	269	2255.02	9450.99	1965.49	915.079	2791.03	3082.32	2225.93	765.294	1318	167.75	604.3	708.417	122.953	70.0308	91.1949	89.1429	901.977	4160.98	978.659	490.022	1765.75	1304.46	1420.44	317.96	584.246	23.6272
hsa-mir-6817	hsa-mir-6817-3p-miR	chr22:25851659..25851678:+	TCTCTCTGACTCCATGGCAG	4	3	3	0	0	1	0	0	0	0	0	0	0	0	0	0	4	3	3	0	0	1	0	0	0	0	0	0	0	0	0	0	0.636238	0.68434	0.366735	0	0	0.437813	0	0	0	0	0	0	0	0
hsa-mir-548j	hsa-mir-548j-3p-miR	chr22:26951205..26951225:-	caaaaactgcattacttttgc	0	4	4	0	1	14	2	0	0	0	0	0	0	8	35	32	0	1	1	0	0.2	3.22619	0.5	0	0	0	0	0	0	1.85	7.00952	6.34683	0	0.912453	0.488981	0	0.394393	6.12939	0.988545	0	0	0	0	0	0	1.11845
hsa-mir-548j	hsa-mir-548j-5p-miR	chr22:26951240..26951261:-	aaaagtaattgcggtctttggt	17	10	36	5	3	122	16	3	12	2	6	1	7	13	23	42	8.5	5	18	2.5	1.5	69.7833	8.83333	1.5	6	1	3	0.5	3.5	6.5	11.5	21.5	2.70401	2.28113	4.40082	1.65693	1.18318	53.4132	7.90836	1.57563	7.5702	0.84159	3.80305	0.404016	3.08891	1.81747
hsa-mir-3199-1	hsa-mir-3199-1-5p-miR	chr22:28316564..28316585:-	TGCCTTAGGAGAAAGTTTCTGG	4	7	8	2	1	5	0	0	1	1	0	1	0	2	6	2	2	4	4	1	0.5	2.5	0	0	0.5	0.5	0	0.5	0	1	3	1.5	0.636238	1.59679	0.977961	0.662772	0.394393	2.18907	0	0	0.63085	0.420795	0	0.404016	0	0.279611
hsa-mir-3200	hsa-mir-3200-5p-miR	chr22:31127556..31127579:+	aatctgagaaggcgcacaaggttt	1	0	3	1	0	18	4	3	3	0	8	2	0	0	0	0	1	0	3	1	0	18	4	3	3	0	8	2	0	0	0	0	0.159059	0	0.366735	0.331386	0	7.88064	1.97709	1.57563	1.89255	0	5.07074	0.808031	0	0
hsa-mir-3200	hsa-mir-3200-3p-miR	chr22:31127597..31127619:+	CACCTTGCGCTACTCAGGTCTGC	38	14	29	12	5	157	17	10	37	20	106	28	0	3	1	1	38	14	29	12	5	157	17	10	36	18	106	28	0	3	1	1	6.04426	3.19359	3.54511	3.97663	1.97197	68.7367	8.40263	5.25211	23.3415	8.4159	67.1873	11.3124	0	0.419417
hsa-mir-3928	hsa-mir-3928-3p-miR	chr22:31556049..31556069:-	GGAGGAACCTTGGAGCTTCGG	336	204	420	107	25	19	7	1	11	3	19	8	7	19	26	26	336	204	420	107	25	19	7	1	11	3	19	7.25	7	19	26	26	53.444	46.5351	51.343	35.4583	9.85983	8.31845	3.45991	0.525211	6.93935	1.26239	12.043	3.23212	3.08891	2.65631
as-hsa-mir-3928	as-hsa-mir-3928-3p-miR	chr22:31556086..31556106:+	CGGAACCTTAGAGCTTCAGCC	1	0	1	0	0	0	0	0	0	1	0	0	0	0	0	1	1	0	1	0	0	0	0	0	0	1	0	0	0	0	0	1	0.159059	0	0.122245	0	0	0	0	0	0	0.420795	0	0	0	0
hsa-mir-4764	hsa-mir-4764-5p-miR	chr22:33832625..33832646:-	TGGATGTGGAAGGAGTTATCTG	3	2	4	1	0	0	1	0	2	0	0	0	0	0	0	0	3	2	4	1	0	0	1	0	2	0	0	0	0	0	0	0	0.477178	0.456227	0.488981	0.331386	0	0	0.494272	0	1.2617	0	0	0	0	0
hsa-Novel148	hsa-Novel148-5p-miR	chr22:34100887..34100908:-	GAGCACTGCTTTAGAGCCTCTG	2	1	3	0	0	0	0	0	0	0	0	0	1	0	0	0	2	1	3	0	0	0	0	0	0	0	0	0	1	0	0	0	0.318119	0.228113	0.366735	0	0	0	0	0	0	0	0	0	0.441274	0
hsa-Novel147	hsa-Novel147-5p-miR	chr22:34200035..34200056:-	TGCTGTGTTAATTCTCTTCTGT	2	0	5	0	0	1	1	0	0	1	0	1	0	0	0	0	2	0	5	0	0	1	1	0	0	1	0	1	0	0	0	0	0.318119	0	0.611226	0	0	0.437813	0.494272	0	0	0.420795	0	0.404016	0	0
hsa-mir-3909	hsa-mir-3909-5p-miR	chr22:35731664..35731685:+	AGcaggctccgggggacaggga	0	0	0	0	2	4	0	0	0	0	0	0	0	1	0	1	0	0	0	0	2	4	0	0	0	0	0	0	0	1	0	1	0	0	0	0	0.788786	1.75125	0	0	0	0	0	0	0	0.139806
hsa-mir-3909	hsa-mir-3909-3p-miR	chr22:35731703..35731724:+	tgtcctctagggcctgcagtct	14	1	11	1	5	14	7	0	8	1	6	4	12	2	0	2	13	1	9.5	1	4.5	13.5	7	0	8	1	6	3.5	12	2	0	2	2.22683	0.228113	1.3447	0.331386	1.97197	6.12939	3.45991	0	5.0468	0.420795	3.80305	1.61606	5.29528	0.279611
hsa-mir-6819	hsa-mir-6819-3p-miR	chr22:36682893..36682913:-	AAGCCTCTGTCCCCACCCCAG	0	0	0	0	1	1	1	0	3	0	0	0	0	0	0	0	0	0	0	0	0.5	1	1	0	3	0	0	0	0	0	0	0	0	0	0	0	0.394393	0.437813	0.494272	0	1.89255	0	0	0	0	0
hsa-mir-6819	hsa-mir-6819-5p-miR	chr22:36682927..36682948:-	TTGGGGTGGAGGGCCAAGGAGC	0	0	0	0	0	0	0	4	2	0	0	0	0	0	0	0	0	0	0	0	0	0	0	4	2	0	0	0	0	0	0	0	0	0	0	0	0	0	0	2.10084	1.2617	0	0	0	0	0
hsa-Novel535	hsa-Novel535-5p-miR	chr22:37985238..37985259:+	AATGGACATTTTCCTGAAGGCC	0	0	0	0	0	0	0	0	0	0	0	0	0	4	3	1	0	0	0	0	0	0	0	0	0	0	0	0	0	4	3	1	0	0	0	0	0	0	0	0	0	0	0	0	0	0.559223
hsa-Novel149	hsa-Novel149-5p-miR	chr22:38046036..38046056:+	tgggctttttgagaacaagga	4	3	7	0	0	0	0	0	0	0	0	0	0	0	0	0	4	2.5	7	0	0	0	0	0	0	0	0	0	0	0	0	0	0.636238	0.68434	0.855716	0	0	0	0	0	0	0	0	0	0	0
hsa-Novel269	hsa-Novel269-3p-miR	chr22:38165248..38165268:+	TGACCACCGTGCCTCTCCCAG	0	0	3	0	0	0	1	0	5	1	1	0	1	0	0	0	0	0	3	0	0	0	1	0	5	1	1	0	1	0	0	0	0	0	0.366735	0	0	0	0.494272	0	3.15425	0.420795	0.633842	0	0.441274	0
hsa-mir-659	hsa-mir-659-3p-miR	chr22:38243707..38243725:-	cttccttggttcagggagg	1	1	2	0	0	0	0	0	0	0	0	0	2	0	0	0	1	1	2	0	0	0	0	0	0	0	0	0	1.5	0	0	0	0.159059	0.228113	0.24449	0	0	0	0	0	0	0	0	0	0.882547	0
hsa-mir-659	hsa-mir-659-5p-miR	chr22:38243739..38243760:-	AGGACCTTCCCTGAACCAAGGA	18	30	22	17	0	4	3	0	2	0	1	0	1	3	10	3	17	30	20.3333	16.5	0	4	3	0	2	0	1	0	1	3	9.5	3	2.86307	6.8434	2.68939	5.63357	0	1.75125	1.48282	0	1.2617	0	0.633842	0	0.441274	0.419417
hsa-mir-6820	hsa-mir-6820-3p-miR	chr22:38363610..38363631:+	TGTGACTTCTCCCCTGCCACAG	5	2	2	0	1	0	3	0	0	0	0	0	1	0	0	0	5	2	2	0	1	0	3	0	0	0	0	0	1	0	0	0	0.795297	0.456227	0.24449	0	0.394393	0	1.48282	0	0	0	0	0	0.441274	0
hsa-Novel263	hsa-Novel263-3p-miR	chr22:38640810..38640831:-	CAATGCCCAGGTCTGCCCTAGA	0	0	0	0	0	1	2	0	0	1	0	0	0	0	0	0	0	0	0	0	0	1	2	0	0	1	0	0	0	0	0	0	0	0	0	0	0	0.437813	0.988545	0	0	0.420795	0	0	0	0
hsa-Novel23	hsa-Novel23-5p-miR	chr22:39693892..39693913:+	AGTGTGGTATCTGAACTCTGGA	5	1	3	1	0	0	0	0	0	0	0	0	0	0	0	0	5	1	3	1	0	0	0	0	0	0	0	0	0	0	0	0	0.795297	0.228113	0.366735	0.331386	0	0	0	0	0	0	0	0	0	0
hsa-Novel23	hsa-Novel23-3p-miR	chr22:39693924..39693945:+	CAGACTTCCAGAACCACAGTGC	1	0	4	2	0	0	0	0	0	0	0	0	0	0	0	0	1	0	4	2	0	0	0	0	0	0	0	0	0	0	0	0	0.159059	0	0.488981	0.662772	0	0	0	0	0	0	0	0	0	0
hsa-mir-4766	hsa-mir-4766-3p-miR	chr22:41209896..41209917:-	ATAGCAATTGCTCTTTTGGAAG	1	1	0	0	10	15	2	9	0	0	1	1	3	0	0	0	0.5	0.5	0	0	8	12.5	1.5	4.25	0	0	1	1	2	0	0	0	0.159059	0.228113	0	0	3.94393	6.5672	0.988545	4.7269	0	0	0.633842	0.404016	1.32382	0
hsa-mir-4766	hsa-mir-4766-5p-miR	chr22:41209931..41209952:-	TTCTGAAAGAGCAGTTGGTGTT	6	4	5	2	1	0	0	2	2	1	3	0	0	0	0	0	6	4	5	2	1	0	0	1.5	2	1	3	0	0	0	0	0	0.954356	0.912453	0.611226	0.662772	0.394393	0	0	1.05042	1.2617	0.420795	1.90153	0	0	0
hsa-mir-6889	hsa-mir-6889-3p-miR	chr22:41648996..41649016:-	CTCTGTGCCCCTACTTCCCAG	1	1	2	1	0	0	0	0	0	0	0	0	0	0	0	0	1	1	2	1	0	0	0	0	0	0	0	0	0	0	0	0	0.159059	0.228113	0.24449	0.331386	0	0	0	0	0	0	0	0	0	0
hsa-mir-6889	hsa-mir-6889-5p-miR	chr22:41649029..41649049:-	TCGGGGAGTCTGGGGTCCGGA	1	0	0	0	0	0	0	0	0	0	0	0	1	0	0	1	1	0	0	0	0	0	0	0	0	0	0	0	1	0	0	1	0.159059	0	0	0	0	0	0	0	0	0	0	0	0.441274	0
hsa-mir-33a	hsa-mir-33a-5p-miR	chr22:42296953..42296973:+	GTGCATTGTAGTTGCATTGCA	56	111	213	17	7531	5831	3615	697	1173	2363	2513	878	7081	231	1392	786	55.1429	109.5	212.5	17	7446.19	5804.31	3595.3	680.892	1165.62	2349.43	2495.68	867.619	7045.61	227.833	1325.2	746.893	8.90733	25.3206	26.0382	5.63357	2970.17	2552.89	1786.79	366.072	739.987	994.339	1592.85	354.726	3124.66	32.2951
hsa-mir-33a	hsa-mir-33a-3p-miR	chr22:42296993..42297013:+	CAATGTTTCCACAGTGCATCA	3	1	3	4	84	53	33	11	8	23	25	25	80	2	9	23	3	1	3	4	72.25	50.75	32.25	9.75	8	22.25	24.3333	23.5	77	2	9	23	0.477178	0.228113	0.366735	1.32554	33.129	23.2041	16.311	5.77732	5.0468	9.67829	15.8461	10.1004	35.3019	0.279611
hsa-mir-1249	hsa-mir-1249-3p-miR	chr22:45596839..45596860:-	acgcccttcccccccttcttca	1	0	1	1	6	27	1	9	2	4	10	1	4	0	2	0	1	0	1	1	6	27	1	9	2	4	10	1	4	0	2	0	0.159059	0	0.122245	0.331386	2.36636	11.821	0.494272	4.7269	1.2617	1.68318	6.33842	0.404016	1.76509	0
hsa-mir-1249	hsa-mir-1249-5p-miR	chr22:45596874..45596897:-	AGGAGGGAGGAGATGGGCCAAgtt	0	1	0	1	0	1	0	0	3	0	1	0	0	0	0	0	0	1	0	0.5	0	1	0	0	3	0	1	0	0	0	0	0	0	0.228113	0	0.331386	0	0.437813	0	0	1.89255	0	0.633842	0	0	0
hsa-mir-4762	hsa-mir-4762-3p-miR	chr22:46156449..46156470:+	AGGCTTCTGATCAAGATTTGTG	6	3	3	0	1	1	1	0	0	0	0	0	0	0	1	0	5	2.5	2.5	0	1	1	0.5	0	0	0	0	0	0	0	1	0	0.954356	0.68434	0.366735	0	0.394393	0.437813	0.494272	0	0	0	0	0	0	0
hsa-Novel146	hsa-Novel146-3p-miR	chr22:46432283..46432305:-	TAGGGTTCTGATGTCACTTCTGC	1	0	3	0	0	0	0	0	0	0	0	0	0	0	0	0	1	0	3	0	0	0	0	0	0	0	0	0	0	0	0	0	0.159059	0	0.366735	0	0	0	0	0	0	0	0	0	0	0
hsa-mir-3619	hsa-mir-3619-5p-miR	chr22:46486939..46486959:+	TCAGCAGGCAGGCTGGTGCAG	0	0	0	0	12	3	0	2	6	4	15	2	2	0	0	0	0	0	0	0	10.5	3	0	2	5.5	3.5	15	1.5	1.5	0	0	0	0	0	0	0	4.73272	1.31344	0	1.05042	3.7851	1.68318	9.50764	0.808031	0.882547	0
hsa-mir-3619	hsa-mir-3619-3p-miR	chr22:46486970..46486992:+	GGGACCATCCTGCCTGCTGTGGG	11	10	8	1	5	2	2	2	2	0	12	0	4	0	0	0	11	10	8	1	5	2	2	2	2	0	11.5	0	4	0	0	0	1.74965	2.28113	0.977961	0.331386	1.97197	0.875627	0.988545	1.05042	1.2617	0	7.60611	0	1.76509	0
hsa-let-7a-3	hsa-let-7a-3-5p-miR	chr22:46508632..46508653:+	TGAGGTAGTAGGTTGTATAGTT	292335	185868	410253	73656	141819	63641	89302	30161	55172	81396	106402	51866	98159	278943	443083	404339	74935.4	48007	105616	19045.6	35883.7	16447.6	22871.7	7836.22	14301.5	20816.6	27262.8	13265.6	24997.2	71613	113669	103430	46498.6	42399	50151.4	24408.6	55932.4	27862.9	44139.5	15840.9	34805.3	34251	67442.1	20954.7	43315	38997.8
hsa-let-7a-3	hsa-let-7a-3-3p-miR	chr22:46508680..46508700:+	CTATACAATCTACTGTCTTTC	118	64	146	42	382	116	134	76	57	107	218	76	121	5	36	54	63.5	34.5	82	22	187.843	58	68.5	37.2	28.5	53.2333	108.867	37.65	60.1667	2.5	17.45	26.8333	18.769	14.5993	17.8478	13.9182	150.658	50.7864	66.2325	39.916	35.9585	45.0251	138.178	30.7052	53.3941	0.699028
hsa-let-7b	hsa-let-7b-5p-miR	chr22:46509571..46509592:+	TGAGGTAGTAGGTTGTGTGGTT	92624	50223	99764	18767	71036	3476	12323	6156	10437	29762	51548	11114	27439	135481	82624	100286	92355.8	50044.6	99463.6	18683.2	70032.4	3348.45	12218.2	6004.68	10362.1	29532.1	50993.1	10796.7	27222.7	135109	82306.5	99933.7	14732.7	11456.5	12195.7	6219.13	28016.1	1521.84	6090.92	3233.2	6584.19	12523.7	32673.3	4490.23	12108.1	18941
hsa-let-7b	hsa-let-7b-3p-miR	chr22:46509625..46509645:+	CTATACAACCTACTGCCTTCC	21	13	10	10	184	6	42	25	25	64	92	30	58	16	86	93	21	13	10	10	182.75	6	42	25	25	63	90.6429	28.6667	58	16	86	93	3.34025	2.96547	1.22245	3.31386	72.5683	2.62688	20.7594	13.1303	15.7713	26.9309	58.3135	12.1205	25.5939	2.23689
hsa-Novel24	hsa-Novel24-5p-miR	chr22:46546258..46546278:+	Tcccggggccgaggcccgggg	27	0	0	29	0	0	0	0	0	0	0	0	0	0	0	0	24.5	0	0	25	0	0	0	0	0	0	0	0	0	0	0	0	4.2946	0	0	9.6102	0	0	0	0	0	0	0	0	0	0
hsa-mir-3667	hsa-mir-3667-3p-miR	chr22:49937051..49937070:-	accttcctctccatgggtct	0	0	0	0	0	0	0	0	0	0	0	0	2	0	0	0	0	0	0	0	0	0	0	0	0	0	0	0	2	0	0	0	0	0	0	0	0	0	0	0	0	0	0	0	0.882547	0
hsa-mir-3667	hsa-mir-3667-5p-miR	chr22:49937085..49937106:-	aaagacccattgaggagaaggt	0	0	0	0	0	0	0	0	5	0	0	0	7	1	0	0	0	0	0	0	0	0	0	0	3	0	0	0	7	1	0	0	0	0	0	0	0	0	0	0	3.15425	0	0	0	3.08891	0.139806
hsa-Novel265	hsa-Novel265-3p-miR	chr22:50744254..50744274:-	AGGAGCTCTGGGCCCACCCAG	0	0	2	1	3	7	1	0	0	0	0	0	0	0	0	0	0	0	2	1	1.36667	7	0.142857	0	0	0	0	0	0	0	0	0	0	0	0.24449	0.331386	1.18318	3.06469	0.494272	0	0	0	0	0	0	0
hsa-Novel268	hsa-Novel268-5p-miR	chr22:50862806..50862827:+	TCCGTCCGCGTGTGGAAGGTCC	4	0	6	1	1	5	2	4	0	1	0	1	1	0	0	0	1.33333	0	1.83333	0.333333	0.333333	1.66667	0.666667	1.33333	0	0.333333	0	0.333333	0.333333	0	0	0	0.636238	0	0.733471	0.331386	0.394393	2.18907	0.988545	2.10084	0	0.420795	0	0.404016	0.441274	0
hsa-Novel268	hsa-Novel268-3p-miR	chr22:50862844..50862865:+	TCCGTCCGCGTGTGGAAGGTCC	4	0	6	1	1	5	2	4	0	1	0	1	1	0	0	0	1.33333	0	1.83333	0.333333	0.333333	1.66667	0.666667	1.33333	0	0.333333	0	0.333333	0.333333	0	0	0	0.636238	0	0.733471	0.331386	0.394393	2.18907	0.988545	2.10084	0	0.420795	0	0.404016	0.441274	0
hsa-Novel85	hsa-Novel85-5p-miR	chr3:8788890..8788910:+	tgggaactaggacgcaggcag	9	3	5	1	0	3	0	0	0	0	0	0	0	0	0	0	9	3	5	1	0	3	0	0	0	0	0	0	0	0	0	0	1.43153	0.68434	0.611226	0.331386	0	1.31344	0	0	0	0	0	0	0	0
hsa-Novel87	hsa-Novel87-3p-miR	chr3:9884982..9885002:+	GTAGGGTTAAAAGCGGGGAGA	6	5	5	2	1	0	0	0	0	0	3	0	0	0	0	0	6	5	5	2	1	0	0	0	0	0	3	0	0	0	0	0	0.954356	1.14057	0.611226	0.662772	0.394393	0	0	0	0	0	1.90153	0	0	0
hsa-Novel82	hsa-Novel82-5p-miR	chr3:10353782..10353804:-	TGCACTCTCCCTCTTCCCGCAGT	3	0	4	0	0	0	0	0	0	0	0	1	0	0	0	0	3	0	3	0	0	0	0	0	0	0	0	0.5	0	0	0	0	0.477178	0	0.488981	0	0	0	0	0	0	0	0	0.404016	0	0
hsa-mir-885	hsa-mir-885-3p-miR	chr3:10436183..10436204:-	aggcagcggggtgtagtggata	0	0	0	0	0	1	0	0	0	0	0	0	1	213	151	216	0	0	0	0	0	1	0	0	0	0	0	0	1	211.533	150.1	216	0	0	0	0	0	0.437813	0	0	0	0	0	0	0.441274	29.7786
hsa-mir-885	hsa-mir-885-5p-miR	chr3:10436215..10436236:-	TCCATTACACTACCCTGCCTCT	0	0	0	0	1	9	1	0	0	0	0	2	0	55	231	165	0	0	0	0	0.5	4.16667	0.5	0	0	0	0	1	0	27.1667	113.667	81.9167	0	0	0	0	0.394393	3.94032	0.494272	0	0	0	0	0.808031	0	7.68931
hsa-Novel83	hsa-Novel83-3p-miR	chr3:12985060..12985081:-	CATCTCTCTGCTGTGCCCATCT	2	0	0	0	0	0	0	0	0	0	0	2	0	0	0	0	2	0	0	0	0	0	0	0	0	0	0	2	0	0	0	0	0.318119	0	0	0	0	0	0	0	0	0	0	0.808031	0	0
hsa-Novel84	hsa-Novel84-3p-miR	chr3:16830173..16830195:-	tgagactctggagtttggacttt	9	1	2	0	0	0	0	0	0	0	0	0	0	0	0	0	4.83333	0.5	1	0	0	0	0	0	0	0	0	0	0	0	0	0	1.43153	0.228113	0.24449	0	0	0	0	0	0	0	0	0	0	0
hsa-mir-4791	hsa-mir-4791-5p-miR	chr3:19356399..19356416:-	TGGATATGATGACTGAAA	5	53	39	0	7	9	10	5	1	9	2	1	3	1	5	1	2.16667	24.2778	17.4028	0	3.16667	2.95833	4.75	5	0.125	4.75	0.833333	0.125	0.958333	1	2.58333	0.5	0.795297	12.09	4.76756	0	2.76075	3.94032	4.94272	2.62605	0.63085	3.78716	1.26768	0.404016	1.32382	0.139806
hsa-mir-3135a	hsa-mir-3135a-5p-miR	chr3:20179066..20179087:+	tgcctaggctgagactgcagtg	0	0	0	0	0	0	0	0	0	0	3	0	1	1	1	0	0	0	0	0	0	0	0	0	0	0	3	0	0.5	1	1	0	0	0	0	0	0	0	0	0	0	0	1.90153	0	0.441274	0.139806
hsa-mir-466	hsa-mir-466-3p-miR	chr3:31203208..31203228:-	ATACACATACACGCAACACAC	0	0	0	0	1	3	0	0	0	8	3	2	0	0	0	0	0	0	0	0	1	3	0	0	0	7.14286	3	2	0	0	0	0	0	0	0	0	0.394393	1.31344	0	0	0	3.36636	1.90153	0.808031	0	0
hsa-mir-466	hsa-mir-466-5p-miR	chr3:31203245..31203266:-	tgtgttgcatgtgtgtatatgt	0	0	0	0	5	1	0	0	5	21	8	0	1	0	0	0	0	0	0	0	2	0.5	0	0	1.66667	10.9167	5	0	0.5	0	0	0	0	0	0	0	1.97197	0.437813	0	0	3.15425	8.8367	5.07074	0	0.441274	0
hsa-mir-548ay	hsa-mir-548ay-3p-miR	chr3:32547797..32547818:-	caaaaccgcgattactcttgca	8	6	10	3	0	11	2	14	2	5	0	2	1	0	2	0	8	6	10	3	0	9.66667	2	14	2	5	0	2	1	0	2	0	1.27248	1.36868	1.22245	0.994159	0	4.81595	0.988545	7.35295	1.2617	2.10398	0	0.808031	0.441274	0
hsa-mir-128-2	hsa-mir-128-2-5p-miR	chr3:35785982..35786002:+	GGGGGCCGATACACTGTACGA	0	0	0	0	0	1	0	0	0	0	0	0	0	3	1	0	0	0	0	0	0	1	0	0	0	0	0	0	0	3	1	0	0	0	0	0	0	0.437813	0	0	0	0	0	0	0	0.419417
hsa-mir-128-2	hsa-mir-128-2-3p-miR	chr3:35786019..35786039:+	TCACAGTGAACCGGTCTCTTT	462	263	402	144	327	1831	961	1158	1758	1313	1239	1248	937	147	4320	3864	232.333	131.25	201.5	72	164	915.125	479.875	576.517	877.617	656.5	619.5	621.108	466.744	74	2167.5	1933.83	73.4854	59.9938	49.1425	47.7196	128.967	801.636	474.996	608.194	1109.03	552.504	785.331	504.211	413.473	20.5514
hsa-mir-26a-1	hsa-mir-26a-1-5p-miR	chr3:38010904..38010925:+	TTCAAGTAATCCAGGATAGGCT	9778	8943	11783	4442	23643	40114	27038	10802	19668	51638	38799	42372	22923	22750	24454	18499	4880.53	4466.77	5884.12	2217.58	11750.3	20025	13498.4	5352.79	9826.64	25771.4	19352.9	20899.7	11446.4	11365.9	12178.9	9208.01	1555.28	2040.02	1440.41	1472.02	9324.64	17562.4	13364.1	5673.33	12407.6	21729	24592.5	17118.9	10115.3	3180.58
hsa-mir-26a-1	hsa-mir-26a-1-3p-miR	chr3:38010943..38010964:+	CCTATTCTTGGTTACTTGCACG	13	6	12	5	13	13	1	9	3	42	24	1	9	2	4	0	13	6	12	5	13	12.3333	1	9	3	42	24	1	9	2	4	0	2.06777	1.36868	1.46694	1.65693	5.12711	5.69157	0.494272	4.7269	1.89255	17.6734	15.2122	0.404016	3.97146	0.279611
hsa-Novel411	hsa-Novel411-5p-miR	chr3:38012183..38012203:+	AAAGGGTGCACAGAGCCCAGC	0	0	0	0	2	7	1	0	1	11	16	0	0	0	0	0	0	0	0	0	2	7	1	0	1	11	16	0	0	0	0	0	0	0	0	0	0.788786	3.06469	0.494272	0	0.63085	4.62875	10.1415	0	0	0
hsa-Novel411	hsa-Novel411-3p-miR	chr3:38012218..38012237:+	CTACTCTTTGCACCCCTCTG	1	1	0	0	1	3	0	3	1	2	1	0	0	0	0	0	0.5	0.5	0	0	1	2	0	2	1	1.5	0.5	0	0	0	0	0	0.159059	0.228113	0	0	0.394393	1.31344	0	1.57563	0.63085	0.84159	0.633842	0	0	0
E2	E2-5p-miR	chr3:39452546..39452569:+	GTGCACATTGTTAGAGCTTGGAGT	93	1628	948	118	102	40	68	95	25	39	25	98	41	2	2	1	93	1627.5	947	118	102	40	68	95	23.6667	38.5	25	96	41	2	2	1	14.7925	371.368	115.888	39.1036	40.2281	17.5125	33.6105	49.895	15.7713	16.411	15.8461	39.5935	18.0922	0.279611
hsa-Novel79	hsa-Novel79-3p-miR	chr3:40398156..40398177:-	TTCTCCAGCTGACTCTGTGTTT	3	3	4	0	0	0	0	0	0	0	0	0	0	0	0	0	3	3	4	0	0	0	0	0	0	0	0	0	0	0	0	0	0.477178	0.68434	0.488981	0	0	0	0	0	0	0	0	0	0	0
hsa-Novel79	hsa-Novel79-5p-miR	chr3:40398234..40398251:-	accagagtcagctggaga	1	0	2	0	0	0	1	0	1	1	0	0	0	0	0	0	1	0	2	0	0	0	1	0	1	1	0	0	0	0	0	0	0.159059	0	0.24449	0	0	0	0.494272	0	0.63085	0.420795	0	0	0	0
hsa-mir-138-1	hsa-mir-138-1-5p-miR	chr3:44155726..44155748:+	AGCTGGTGTTGTGAATCAGGCCG	15	5	16	1	1262	264	2701	912	883	609	13	0	586	7	8	7	7.5	2.33333	8	0.5	697.403	147.083	1507.94	505.028	494.5	348.643	6.5	0	354.25	3.16667	3.83333	3.16667	2.38589	1.14057	1.95592	0.331386	497.724	115.583	1335.03	478.992	557.041	256.264	8.23995	0	258.586	0.978639
hsa-mir-138-1	hsa-mir-138-1-3p-miR	chr3:44155766..44155786:+	GCTACTTCACAACACCAGGGC	0	0	0	0	39	19	242	62	66	50	0	0	33	1	0	0	0	0	0	0	39	19	241.25	58	66	50	0	0	33	1	0	0	0	0	0	0	15.3813	8.31845	119.614	32.5631	41.6361	21.0398	0	0	14.562	0.139806
hsa-Novel396	hsa-Novel396-3p-miR	chr3:47530250..47530271:-	cagtcttgctttgtcacccatg	0	0	0	0	1	0	0	0	0	0	0	0	0	0	0	0	0	0	0	0	0.142857	0	0	0	0	0	0	0	0	0	0	0	0	0	0	0	0.394393	0	0	0	0	0	0	0	0	0
hsa-Novel396	hsa-Novel396-5p-miR	chr3:47530287..47530309:-	tgggtgatgcagtgagatgctgt	0	1	0	0	4	3	3	0	1	0	0	0	0	1	0	0	0	0.25	0	0	1.86667	1.66667	1.66667	0	0.333333	0	0	0	0	0.333333	0	0	0	0.228113	0	0	1.57757	1.31344	1.48282	0	0.63085	0	0	0	0	0.139806
hsa-mir-1226	hsa-mir-1226-5p-miR	chr3:47891046..47891066:+	TGAGGGCATGCAGGCCTGGAT	13	0	13	1	2	7	7	0	11	0	0	1	0	1	0	0	12.3333	0	12.3333	1	0.666667	7	7	0	11	0	0	1	0	1	0	0	2.06777	0	1.58919	0.331386	0.788786	3.06469	3.45991	0	6.93935	0	0	0.404016	0	0.139806
hsa-mir-1226	hsa-mir-1226-3p-miR	chr3:47891098..47891119:+	TCACCAGCCCTGTGTTCCCTAG	19	7	15	5	15	59	36	12	25	5	16	13	3	1	1	0	19	7	15	5	15	59	36	12	25	5	16	13	3	1	1	0	3.02213	1.59679	1.83368	1.65693	5.9159	25.831	17.7938	6.30253	15.7713	2.10398	10.1415	5.2522	1.32382	0.139806
hsa-mir-4443	hsa-mir-4443-5p-miR	chr3:48238061..48238078:+	GTTGGAGGCGTGGGTTTT	3	4	2	0	7	84	5	1	22	12	21	13	36	24	47	181	1.625	1.25	0.25	0	4.625	46.1583	1.95833	1	12.125	4	7.76786	6.25	23.6429	11.5107	21.875	90.8333	0.477178	0.912453	0.24449	0	2.76075	36.7763	2.47136	0.525211	13.8787	5.04954	13.3107	5.2522	15.8858	3.35534
hsa-Novel399	hsa-Novel399-3p-miR	chr3:48623168..48623189:-	TCTCACTGATTACCCTTCCTAG	0	0	0	0	1	0	0	2	0	0	0	0	0	0	0	0	0	0	0	0	1	0	0	2	0	0	0	0	0	0	0	0	0	0	0	0	0.394393	0	0	1.05042	0	0	0	0	0	0
hsa-mir-4793	hsa-mir-4793-3p-miR	chr3:48681635..48681656:-	TCTGCACTGTGAGTTGGCTGGC	9	10	11	3	0	0	0	0	0	0	0	0	0	0	0	0	9	10	11	3	0	0	0	0	0	0	0	0	0	0	0	0	1.43153	2.28113	1.3447	0.994159	0	0	0	0	0	0	0	0	0	0
hsa-mir-425	hsa-mir-425-3p-miR	chr3:49057593..49057614:-	CATCGGGAATGTCGTGTCCGCC	493	302	476	157	155	120	89	70	56	105	157	154	82	42	33	34	493	301.5	475.5	157	154.5	120	89	70	56	105	157	152.2	82	42	33	34	78.4163	68.8902	58.1887	52.0276	61.1309	52.5376	43.9902	36.7648	35.3276	44.1835	99.5133	62.2184	36.1844	5.87184
hsa-mir-425	hsa-mir-425-5p-miR	chr3:49057630..49057654:-	AATGACACGATCACTCCCGTTGAGT	1260	679	1182	425	2668	3116	1729	2062	1657	2608	3102	6208	1864	34	33	39	1260	679	1182	425	2632.26	3085.7	1720.25	2041.95	1655.03	2588.93	3088.4	6126.2	1853.48	34	33	39	200.415	154.889	144.494	140.839	1052.24	1364.23	854.597	1082.98	1045.32	1097.43	1966.18	2508.13	822.534	4.75339
hsa-mir-191	hsa-mir-191-3p-miR	chr3:49058065..49058085:-	GCTGCGCTTGGATTTCGTCCC	55	43	98	7	51	31	19	28	18	33	32	35	24	2	2	0	55	43	97.3333	7	50.5	31	19	28	18	33	32	35	24	2	2	0	8.74827	9.80887	11.98	2.3197	20.1141	13.5722	9.39118	14.7059	11.3553	13.8862	20.283	14.1405	10.5906	0.279611
hsa-mir-191	hsa-mir-191-5p-miR	chr3:49058105..49058127:-	CAACGGAATCCCAAAAGCAGCTG	15420	9554	20030	4976	19061	6409	7323	9976	5136	13668	10524	32510	7377	29955	59615	43249	15369.5	9515.58	19999.7	4958.5	18822.2	6375.23	7285.75	9911.98	5126.83	13612.2	10457.5	32284.6	7339.44	29571.2	58196.5	42181.6	2452.7	2179.39	2448.57	1648.98	7517.53	2805.95	3619.56	5239.5	3240.05	5751.43	6670.56	13134.5	3255.27	4187.88
hsa-mir-6890	hsa-mir-6890-5p-miR	chr3:49137323..49137342:-	CATGGGGTAGGGCAGAGTAG	1	1	4	0	0	1	0	0	0	0	0	0	0	0	0	0	1	1	4	0	0	1	0	0	0	0	0	0	0	0	0	0	0.159059	0.228113	0.488981	0	0	0.437813	0	0	0	0	0	0	0	0
hsa-mir-4787	hsa-mir-4787-5p-miR	chr3:50712524..50712545:+	GCGGGGGTGGCGGCGGCATCCC	0	0	0	0	0	0	0	0	0	0	1	0	0	0	0	0	0	0	0	0	0	0	0	0	0	0	1	0	0	0	0	0	0	0	0	0	0	0	0	0	0	0	0.633842	0	0	0
hsa-mir-4787	hsa-mir-4787-3p-miR	chr3:50712561..50712584:+	GATGCGCCGCCCACTGCCCCGCGC	0	0	0	0	1	1	9	0	6	2	21	0	1	0	0	0	0	0	0	0	1	1	9	0	6	2	21	0	1	0	0	0	0	0	0	0	0.394393	0.437813	4.44845	0	3.7851	0.84159	13.3107	0	0.441274	0
hsa-Novel409	hsa-Novel409-5p-miR	chr3:52009211..52009231:+	GTTGGGCCCGGTGAGTCTCCC	0	0	0	0	0	3	0	0	0	0	0	0	0	0	0	0	0	0	0	0	0	3	0	0	0	0	0	0	0	0	0	0	0	0	0	0	0	1.31344	0	0	0	0	0	0	0	0
hsa-let-7g	hsa-let-7g-3p-miR	chr3:52302296..52302316:-	CTGTACAGGCCACTGCCTTGC	8	5	10	8	55	12	27	1	16	23	44	13	42	2	3	2	8	5	10	8	55	12	27	1	16	23	44	13	42	2	3	2	1.27248	1.14057	1.22245	2.65109	21.6916	5.25376	13.3454	0.525211	10.0936	9.67829	27.8891	5.2522	18.5335	0.279611
hsa-let-7g	hsa-let-7g-5p-miR	chr3:52302352..52302373:-	TGAGGTAGTAGTTTGTACAGTT	13775	10422	18365	4355	28584	12198	10691	5024	11773	20781	18206	9527	30399	12152	20384	13828	13626.5	10314.8	18148.1	4305.24	27521.8	12038.9	10510.8	4789.13	11641.9	20518.9	17962.7	9015.16	30108	11971.7	19973	13534.3	2191.04	2377.4	2245.03	1443.19	11273.3	5340.45	5284.27	2638.66	7427	8744.54	11539.7	3849.06	13414.3	1698.92
hsa-Novel548	hsa-Novel548-3p-miR	chr3:52324573..52324594:+	ACCGGAACTTTCAGCTGAGGCA	0	0	0	0	0	0	0	0	0	0	0	0	0	10	16	8	0	0	0	0	0	0	0	0	0	0	0	0	0	10	16	8	0	0	0	0	0	0	0	0	0	0	0	0	0	1.39806
hsa-mir-135a-1	hsa-mir-135a-1-5p-miR	chr3:52328286..52328308:-	TATGGCTTTTTATTCCTATGTGA	21	36	32	25	0	53	5	5	174	32	34	7608	7	1	1	0	9	17.75	14.5	11.75	0	24.5	2.16667	2.5	85.1667	14.95	16.75	3687.23	3.16667	0.5	0.5	0	3.34025	8.21208	3.91184	8.28466	0	23.2041	2.47136	2.62605	109.768	13.4654	21.5506	3073.75	3.08891	0.139806
hsa-Novel80	hsa-Novel80-3p-miR	chr3:53304705..53304726:-	TCTGTGAGCCACTCTCTGGAGC	108	37	126	17	1	0	0	0	0	0	2	2	0	0	0	0	107.5	36.5	126	17	1	0	0	0	0	0	2	2	0	0	0	0	17.1784	8.44019	15.4029	5.63357	0.394393	0	0	0	0	0	1.26768	0.808031	0	0
hsa-Novel412	hsa-Novel412-5p-miR	chr3:53797074..53797093:+	ACAGGCAGGAGACCCCACAG	4	1	2	0	0	0	0	9	0	0	0	1	0	0	0	0	4	1	2	0	0	0	0	9	0	0	0	1	0	0	0	0	0.636238	0.228113	0.24449	0	0	0	0	4.7269	0	0	0	0.404016	0	0
hsa-mir-3938	hsa-mir-3938-3p-miR	chr3:55886543..55886564:-	aattCCCTTGTAGATAACCCGG	6	3	9	1	0	1	5	0	0	0	0	0	0	0	0	0	6	3	9	1	0	1	5	0	0	0	0	0	0	0	0	0	0.954356	0.68434	1.10021	0.331386	0	0.437813	2.47136	0	0	0	0	0	0	0
hsa-Novel81	hsa-Novel81-5p-miR	chr3:63824956..63824978:-	aattaatcgtgatttctgccatt	10	5	6	3	0	0	0	0	0	0	0	0	0	0	0	0	10	5	6	3	0	0	0	0	0	0	0	0	0	0	0	0	1.59059	1.14057	0.733471	0.994159	0	0	0	0	0	0	0	0	0	0
hsa-mir-548-Novel16	hsa-mir-548-Novel16-3p-miR	chr3:64705725..64705746:+	gtaaaactgcaattacttttgc	0	0	1	0	2	0	0	14	3	2	0	0	0	0	0	0	0	0	0.111111	0	0.211111	0	0	1.52222	0.311111	0.222222	0	0	0	0	0	0	0	0	0.122245	0	0.788786	0	0	7.35295	1.89255	0.84159	0	0	0	0
hsa-Novel203	hsa-Novel203-3p-miR	chr3:64819093..64819114:-	TGGTTAAGTATTGCTGTATTCT	0	0	2	0	0	0	0	0	0	0	0	0	0	0	0	0	0	0	2	0	0	0	0	0	0	0	0	0	0	0	0	0	0	0	0.24449	0	0	0	0	0	0	0	0	0	0	0
hsa-mir-3136	hsa-mir-3136-3p-miR	chr3:69098119..69098140:-	CATGGCCCAACCTATTCAGTTA	0	0	0	0	0	1	0	0	0	1	0	0	0	0	0	0	0	0	0	0	0	1	0	0	0	1	0	0	0	0	0	0	0	0	0	0	0	0.437813	0	0	0	0.420795	0	0	0	0
hsa-mir-3136	hsa-mir-3136-5p-miR	chr3:69098156..69098177:-	CTGACTGAATAGGTAGGGTCAT	6	5	5	6	2	4	2	9	1	2	0	1	1	0	0	0	6	5	5	6	2	4	2	9	1	2	0	1	1	0	0	0	0.954356	1.14057	0.611226	1.98832	0.788786	1.75125	0.988545	4.7269	0.63085	0.84159	0	0.404016	0.441274	0
hsa-mir-1284	hsa-mir-1284-3p-miR	chr3:71591151..71591172:-	GAAAGCCCATGTTTGTATTGGA	0	0	0	1	7	9	4	0	0	1	3	1	0	0	0	0	0	0	0	1	7	9	4	0	0	1	3	1	0	0	0	0	0	0	0	0.331386	2.76075	3.94032	1.97709	0	0	0.420795	1.90153	0.404016	0	0
hsa-mir-1284	hsa-mir-1284-5p-miR	chr3:71591191..71591211:-	TCTATACAGACCCTGGCTTTT	0	0	0	0	2	9	2	4	0	1	0	5	0	2	8	4	0	0	0	0	2	9	2	4	0	1	0	5	0	2	8	4	0	0	0	0	0.788786	3.94032	0.988545	2.10084	0	0.420795	0	2.02008	0	0.279611
as-hsa-mir-4444-2	as-hsa-mir-4444-2-5p-miR	chr3:75263671..75263692:-	CGGACTCGCCTCTTCCAACTCG	0	0	3	0	0	0	0	0	0	0	0	0	0	0	0	0	0	0	1.5	0	0	0	0	0	0	0	0	0	0	0	0	0	0	0	0.366735	0	0	0	0	0	0	0	0	0	0	0
hsa-mir-3923	hsa-mir-3923-3p-miR	chr3:79557087..79557108:+	aactagtaatgttggattaggg	5	0	4	0	0	0	0	3	0	0	0	3	0	0	0	0	5	0	4	0	0	0	0	3	0	0	0	3	0	0	0	0	0.795297	0	0.488981	0	0	0	0	1.57563	0	0	0	1.21205	0	0
hsa-Novel397	hsa-Novel397-3p-miR	chr3:96802931..96802952:-	tatatatCCATGcacacacaca	0	0	0	0	0	4	1	0	3	0	0	5	0	0	0	0	0	0	0	0	0	1.66667	0.333333	0	1	0	0	2.08333	0	0	0	0	0	0	0	0	0	1.75125	0.494272	0	1.89255	0	0	2.02008	0	0
hsa-Novel405	hsa-Novel405-5p-miR	chr3:96802933..96802953:+	tgtgtgtgCATGGatatatat	0	0	0	0	0	5	0	0	3	0	0	0	0	0	0	0	0	0	0	0	0	2.5	0	0	1.5	0	0	0	0	0	0	0	0	0	0	0	0	2.18907	0	0	1.89255	0	0	0	0	0
hsa-Novel397	hsa-Novel397-5p-miR	chr3:96802970..96802990:-	tgtgtgtgCATGGatatatat	0	0	0	0	0	5	0	0	3	0	0	0	0	0	0	0	0	0	0	0	0	2.5	0	0	1.5	0	0	0	0	0	0	0	0	0	0	0	0	2.18907	0	0	1.89255	0	0	0	0	0
hsa-Novel405	hsa-Novel405-3p-miR	chr3:96802971..96802992:+	tatatatCCATGcacacacaca	0	0	0	0	0	4	1	0	3	0	0	5	0	0	0	0	0	0	0	0	0	1.66667	0.333333	0	1	0	0	2.08333	0	0	0	0	0	0	0	0	0	1.75125	0.494272	0	1.89255	0	0	2.02008	0	0
hsa-mir-548-Novel15	hsa-mir-548-Novel15-5p-miR	chr3:113311103..113311124:+	tgaaagtaattgcggttttgcc	2	0	4	0	0	0	1	22	0	0	0	0	0	0	0	0	2	0	3.16667	0	0	0	0.166667	17.9667	0	0	0	0	0	0	0	0	0.318119	0	0.488981	0	0	0	0.494272	11.5546	0	0	0	0	0	0
hsa-mir-4446	hsa-mir-4446-5p-miR	chr3:113313730..113313750:+	ATTTCCCTGCCATTCCCTTGG	1	1	0	0	0	0	0	16	0	0	0	2	0	0	0	0	1	1	0	0	0	0	0	16	0	0	0	2	0	0	0	0	0.159059	0.228113	0	0	0	0	0	8.40337	0	0	0	0.808031	0	0
hsa-mir-4446	hsa-mir-4446-3p-miR	chr3:113313765..113313784:+	CAGGGCTGGCAGTGACATGG	268	155	303	97	0	2	1	85	0	0	8	18	0	0	0	0	240.667	140.858	279.567	87.8667	0	2	1	78.1667	0	0	8	16.6111	0	0	0	0	42.6279	35.3576	37.0403	32.1445	0	0.875627	0.494272	44.6429	0	0	5.07074	7.27228	0	0
hsa-mir-4796	hsa-mir-4796-3p-miR	chr3:114462300..114462320:-	TAAAGTGGCAGAGTATAGACA	0	0	0	0	0	2	0	8	2	7	0	0	5	21	16	17	0	0	0	0	0	2	0	8	2	7	0	0	4.5	19.5	14	14	0	0	0	0	0	0.875627	0	4.20169	1.2617	2.94557	0	0	2.20637	2.93592
hsa-mir-4796	hsa-mir-4796-5p-miR	chr3:114462342..114462362:-	TCTATACTCTGTCACTTTACT	0	0	0	0	0	0	0	1	0	0	0	0	0	0	0	1	0	0	0	0	0	0	0	1	0	0	0	0	0	0	0	0.5	0	0	0	0	0	0	0	0.525211	0	0	0	0	0	0
hsa-mir-5682	hsa-mir-5682-5p-miR	chr3:120768498..120768519:+	cttatcctgcaaggtgctgcag	0	0	0	0	5	5	0	0	0	0	0	0	0	0	0	0	0	0	0	0	4.25	3.75	0	0	0	0	0	0	0	0	0	0	0	0	0	0	1.97197	2.18907	0	0	0	0	0	0	0	0
hsa-mir-5682	hsa-mir-5682-3p-miR	chr3:120768532..120768552:+	tagcaccttgcaggataaggt	0	0	0	2	13	9	1	0	0	0	0	0	0	0	0	0	0	0	0	2	13	9	1	0	0	0	0	0	0	0	0	0	0	0	0	0.662772	5.12711	3.94032	0.494272	0	0	0	0	0	0	0
hsa-Novel398	hsa-Novel398-3p-miR	chr3:122692548..122692569:-	TGCCCTCCTTGGGAATCTACAA	0	0	0	0	0	7	0	0	0	0	0	0	0	0	0	0	0	0	0	0	0	7	0	0	0	0	0	0	0	0	0	0	0	0	0	0	0	3.06469	0	0	0	0	0	0	0	0
hsa-Novel398	hsa-Novel398-5p-miR	chr3:122692586..122692608:-	GCAGATTCCCAGAGTGGGACAGG	0	0	0	0	0	3	0	0	0	0	0	0	0	0	0	0	0	0	0	0	0	3	0	0	0	0	0	0	0	0	0	0	0	0	0	0	0	1.31344	0	0	0	0	0	0	0	0
hsa-mir-5002	hsa-mir-5002-5p-miR	chr3:123851796..123851819:+	AATTTGGTTTCTGAGGCACTTAGT	0	0	0	0	0	6	2	17	0	0	0	0	0	0	3	1	0	0	0	0	0	6	2	17	0	0	0	0	0	0	3	1	0	0	0	0	0	2.62688	0.988545	8.92859	0	0	0	0	0	0
hsa-mir-544b	hsa-mir-544b-5p-miR	chr3:124451297..124451316:+	aaaatgcagaatccatttct	0	0	0	0	0	0	21	0	12	21	26	13	0	0	0	0	0	0	0	0	0	0	18.5833	0	9.375	18.625	25.5	10.1167	0	0	0	0	0	0	0	0	0	0	10.3797	0	7.5702	8.8367	16.4799	5.2522	0	0
hsa-mir-544b	hsa-mir-544b-3p-miR	chr3:124451333..124451354:+	acctgaggttgtgcatttctaa	0	0	1	0	0	0	2	0	3	5	4	2	0	0	0	0	0	0	1	0	0	0	2	0	3	5	4	2	0	0	0	0	0	0	0.122245	0	0	0	0.988545	0	1.89255	2.10398	2.53537	0.808031	0	0
hsa-Novel403	hsa-Novel403-3p-miR	chr3:124777784..124777804:+	CCATTGAGCTGAACATCAGTG	0	0	0	0	0	3	0	0	0	0	0	0	0	0	1	0	0	0	0	0	0	3	0	0	0	0	0	0	0	0	1	0	0	0	0	0	0	1.31344	0	0	0	0	0	0	0	0
hsa-mir-5092	hsa-mir-5092-3p-miR	chr3:124870320..124870340:-	AATCCACGCTGAGCTTGGCAT	0	0	0	0	0	0	0	0	0	2	3	1	2	0	0	1	0	0	0	0	0	0	0	0	0	2	3	1	2	0	0	1	0	0	0	0	0	0	0	0	0	0.84159	1.90153	0.404016	0.882547	0
hsa-mir-6825	hsa-mir-6825-5p-miR	chr3:127294146..127294169:-	TGGGGAGGTGTGGAGTCAGCATGG	2	1	1	0	3	0	0	0	3	1	1	0	0	1	0	0	2	1	1	0	3	0	0	0	3	1	1	0	0	1	0	0	0.318119	0.228113	0.122245	0	1.18318	0	0	0	1.89255	0.420795	0.633842	0	0	0.139806
hsa-mir-7976	hsa-mir-7976-3p-miR	chr3:127305954..127305975:-	agatcaaaagcctcagggcaga	1	0	7	2	2	4	5	1	1	3	0	0	4	0	1	0	1	0	6.5	2	2	4	5	1	1	3	0	0	4	0	1	0	0.159059	0	0.855716	0.662772	0.788786	1.75125	2.47136	0.525211	0.63085	1.26239	0	0	1.76509	0
hsa-mir-7976	hsa-mir-7976-5p-miR	chr3:127305998..127306019:-	tgccctgagacttttgctctaa	6	4	8	2	6	7	0	5	0	4	1	0	6	2	0	0	6	4	8	2	4.5	7	0	4	0	3.33333	1	0	6	1	0	0	0.954356	0.912453	0.977961	0.662772	2.36636	3.06469	0	2.62605	0	1.68318	0.633842	0	2.64764	0.279611
hsa-Novel400	hsa-Novel400-3p-miR	chr3:128735310..128735329:-	CTCCAcctgcctgccagctt	0	0	0	1	0	0	0	0	0	3	0	1	0	0	0	0	0	0	0	0.5	0	0	0	0	0	1.5	0	0.5	0	0	0	0	0	0	0	0.331386	0	0	0	0	0	1.26239	0	0.404016	0	0
hsa-Novel407	hsa-Novel407-5p-miR	chr3:128735311..128735332:+	agctggcaggcaggTGGAGCTC	0	0	1	0	0	0	0	0	2	0	0	3	0	0	1	1	0	0	0.5	0	0	0	0	0	1	0	0	1.5	0	0	1	0.5	0	0	0.122245	0	0	0	0	0	1.2617	0	0	1.21205	0	0
hsa-Novel400	hsa-Novel400-5p-miR	chr3:128735385..128735406:-	AGCTGGCAGGCAGGTGGAGCTC	1	0	1	0	0	0	0	0	2	0	0	3	0	0	0	1	1	0	0.5	0	0	0	0	0	1	0	0	1.5	0	0	0	0.5	0.159059	0	0.122245	0	0	0	0	0	1.2617	0	0	1.21205	0	0
hsa-Novel407	hsa-Novel407-3p-miR	chr3:128735388..128735407:+	CTCCACCTGCCTGCCAGCTT	0	0	0	1	0	0	0	0	0	3	0	1	0	0	0	0	0	0	0	0.5	0	0	0	0	0	1.5	0	0.5	0	0	0	0	0	0	0	0.331386	0	0	0	0	0	1.26239	0	0.404016	0	0
hsa-mir-6826	hsa-mir-6826-5p-miR	chr3:128990994..128991016:+	TCAATAGGAAAGAGGTGGGACCT	0	1	4	0	0	0	3	0	0	0	0	1	0	0	0	0	0	1	3.5	0	0	0	2	0	0	0	0	1	0	0	0	0	0	0.228113	0.488981	0	0	0	1.48282	0	0	0	0	0.404016	0	0
hsa-mir-6826	hsa-mir-6826-3p-miR	chr3:128991065..128991086:+	CTCCCCTCTCTTTCCTGTTCAG	1	0	0	0	3	0	0	0	0	1	0	2	0	0	0	0	1	0	0	0	3	0	0	0	0	1	0	2	0	0	0	0	0.159059	0	0	0	1.18318	0	0	0	0	0.420795	0	0.808031	0	0
hsa-Novel401	hsa-Novel401-5p-miR	chr3:137803132..137803154:-	ACCAGGCACTAAGATGTCCCTGC	0	0	0	0	0	3	0	0	0	1	0	0	0	0	0	0	0	0	0	0	0	3	0	0	0	1	0	0	0	0	0	0	0	0	0	0	0	1.31344	0	0	0	0.420795	0	0	0	0
hsa-Novel86	hsa-Novel86-5p-miR	chr3:138553876..138553895:+	AGTTGGGCTGGCAGGGTGTG	3	0	0	0	0	0	0	0	0	0	0	0	0	0	0	0	3	0	0	0	0	0	0	0	0	0	0	0	0	0	0	0	0.477178	0	0	0	0	0	0	0	0	0	0	0	0	0
hsa-Novel406	hsa-Novel406-3p-miR	chr3:142730557..142730577:+	ttactacttcatcaagcagta	0	0	2	0	2	1	1	1	0	0	1	0	1	0	0	0	0	0	2	0	2	1	1	0.333333	0	0	1	0	1	0	0	0	0	0	0.24449	0	0.788786	0.437813	0.494272	0.525211	0	0	0.633842	0	0.441274	0
hsa-Novel547	hsa-Novel547-3p-miR	chr3:143501968..143501989:-	TAGGTTGTAGGATGCTAAACAG	0	0	0	0	0	0	0	0	0	0	0	0	0	0	1	1	0	0	0	0	0	0	0	0	0	0	0	0	0	0	1	1	0	0	0	0	0	0	0	0	0	0	0	0	0	0
hsa-Novel547	hsa-Novel547-5p-miR	chr3:143502003..143502024:-	TCTGTTTAGCATCCTGTAGCCT	0	0	0	0	0	0	0	0	0	0	0	0	0	0	3	0	0	0	0	0	0	0	0	0	0	0	0	0	0	0	3	0	0	0	0	0	0	0	0	0	0	0	0	0	0	0
hsa-Novel549	hsa-Novel549-3p-miR	chr3:151539044..151539064:+	ataGCGTATAGTTTAGGCTCA	0	0	0	0	0	0	0	0	0	0	0	0	0	2	1	3	0	0	0	0	0	0	0	0	0	0	0	0	0	2	1	3	0	0	0	0	0	0	0	0	0	0	0	0	0	0.279611
hsa-Novel88	hsa-Novel88-5p-miR	chr3:156871337..156871359:+	ggctggtccgatggtagtgggtt	661	593	1789	2236	5307	819	2822	6526	2609	13365	4484	7576	9713	390	159	208	81.4123	76.8909	232.212	312.562	825.29	135.254	497.388	1027.09	454.943	2246.46	841.182	1018	1646.19	41.5929	21.9079	25.3262	105.138	135.271	218.697	740.98	2093.04	358.569	1394.84	3427.53	1645.89	5623.93	2842.15	3060.82	4286.09	54.5242
hsa-Novel88	hsa-Novel88-3p-miR	chr3:156871404..156871423:+	ctcccactgctatttgactg	0	0	0	0	1	0	0	0	0	0	0	0	0	0	0	0	0	0	0	0	1	0	0	0	0	0	0	0	0	0	0	0	0	0	0	0	0.394393	0	0	0	0	0	0	0	0	0
as-hsa-mir-3919	as-hsa-mir-3919-3p-miR	chr3:159000447..159000467:-	agagaacaaaggactcagtaa	0	0	0	0	0	2	0	0	0	0	0	0	0	0	0	0	0	0	0	0	0	1	0	0	0	0	0	0	0	0	0	0	0	0	0	0	0	0.875627	0	0	0	0	0	0	0	0
hsa-mir-3919	hsa-mir-3919-5p-miR	chr3:159000448..159000469:+	tactgagtcctttgttctctac	0	0	0	0	0	6	2	0	0	0	0	0	0	0	0	0	0	0	0	0	0	3.5	1	0	0	0	0	0	0	0	0	0	0	0	0	0	0	2.62688	0.988545	0	0	0	0	0	0	0
hsa-mir-3919	hsa-mir-3919-3p-miR	chr3:159000489..159000509:+	GCAGAGAACAAAGGACTCAGT	0	0	0	0	0	6	3	0	0	0	0	0	0	0	0	0	0	0	0	0	0	5	3	0	0	0	0	0	0	0	0	0	0	0	0	0	0	2.62688	1.48282	0	0	0	0	0	0	0
as-hsa-mir-3919	as-hsa-mir-3919-5p-miR	chr3:159000491..159000510:-	TACTGAGTCCTTTGTTCTCT	0	0	0	0	0	5	2	0	0	0	0	0	0	0	0	0	0	0	0	0	0	2.5	1	0	0	0	0	0	0	0	0	0	0	0	0	0	0	2.18907	0.988545	0	0	0	0	0	0	0
hsa-Novel404	hsa-Novel404-5p-miR	chr3:159540418..159540439:+	aaaagtagatgcggtttttgcc	0	0	0	0	0	5	0	0	0	0	0	0	0	0	0	0	0	0	0	0	0	5	0	0	0	0	0	0	0	0	0	0	0	0	0	0	0	2.18907	0	0	0	0	0	0	0	0
hsa-Novel408	hsa-Novel408-3p-miR	chr3:159851888..159851909:+	ttatgaatgagtgggggtgaga	0	0	0	0	0	0	0	0	0	0	4	0	0	0	0	0	0	0	0	0	0	0	0	0	0	0	4	0	0	0	0	0	0	0	0	0	0	0	0	0	0	0	2.53537	0	0	0
hsa-mir-15b	hsa-mir-15b-5p-miR	chr3:160122395..160122416:+	TAGCAGCACATCATGGTTTACA	449	256	494	155	4382	5387	6592	3703	8148	4659	4749	4115	7898	330	1004	770	447.5	255	489.5	155	3731.62	5010.3	6262.61	3360.44	7592.26	4360.88	4454.93	3777.65	7419.1	330	992.694	761.45	71.4177	58.397	60.3891	51.3649	1728.23	2358.5	3258.24	1944.86	5140.17	1960.48	3010.12	1662.52	3485.18	46.1359
hsa-mir-15b	hsa-mir-15b-3p-miR	chr3:160122433..160122453:+	CGAATCATTATTTGCTGCTCT	71	29	30	48	525	479	213	434	448	231	190	388	456	3	6	15	71	29	30	48	518.8	477.667	211.5	432	447.333	230.2	190	384.5	455.5	3	6	15	11.2932	6.61529	3.66735	15.9065	207.056	209.713	105.28	227.942	282.621	97.2036	120.43	156.758	201.221	0.419417
hsa-mir-16-2	hsa-mir-16-2-5p-miR	chr3:160122542..160122563:+	TAGCAGCACGTAAATATTGGCG	3048	2627	4294	1246	41782	52783	41574	19479	45036	40753	28183	29609	54793	2817	9912	6478	1528.66	1317.77	2151.56	625.167	20757.5	26338.8	20823.8	9703.15	22520.7	20350.9	14074.5	14629.9	27444.1	1410.7	4955.23	3237.13	484.813	599.254	524.921	412.907	16478.5	23109.1	20548.9	10230.6	28411	17148.7	17863.6	11962.5	24178.7	393.832
hsa-mir-16-2	hsa-mir-16-2-3p-miR	chr3:160122584..160122605:+	ACCAATATTACTGTGCTGCTTT	111	164	79	65	97	84	166	300	292	374	70	276	397	25	133	148	110.5	163.5	78.5	65	93.5	84	163.25	292.51	291.5	371.7	70	269.119	393.954	25	131.458	148	17.6556	37.4106	9.65737	21.5401	38.2561	36.7763	82.0492	157.563	184.208	157.377	44.369	111.508	175.186	3.49514
hsa-mir-551b	hsa-mir-551b-5p-miR	chr3:168269663..168269685:+	GAAATCAAGCGTGGGTGAGACCT	0	0	0	0	25	3	11	0	0	1	0	0	11	0	0	0	0	0	0	0	24.1667	3	11	0	0	1	0	0	11	0	0	0	0	0	0	0	9.85983	1.31344	5.437	0	0	0.420795	0	0	4.85401	0
hsa-mir-551b	hsa-mir-551b-3p-miR	chr3:168269702..168269722:+	GCGACCCATACTTGGTTTCAG	0	0	1	0	1056	106	415	0	157	122	0	1	472	1	6	1	0	0	1	0	1023.85	106	409.4	0	153	121	0	1	464.65	1	6	1	0	0	0.122245	0	416.479	46.4082	205.123	0	99.0435	51.337	0	0.404016	208.281	0.139806
hsa-mir-4789	hsa-mir-4789-5p-miR	chr3:175087340..175087364:+	TGTATACACCTGATATGTGTATGTG	0	0	0	0	0	0	0	0	0	0	0	1	0	0	0	0	0	0	0	0	0	0	0	0	0	0	0	1	0	0	0	0	0	0	0	0	0	0	0	0	0	0	0	0.404016	0	0
hsa-mir-4789	hsa-mir-4789-3p-miR	chr3:175087379..175087400:+	CACACATAGCAGGTGTATATAT	0	0	0	0	0	0	1	0	2	0	0	28	0	0	1	0	0	0	0	0	0	0	1	0	2	0	0	26.8333	0	0	1	0	0	0	0	0	0	0	0.494272	0	1.2617	0	0	11.3124	0	0
hsa-mir-7977	hsa-mir-7977-5p-miR	chr3:176232889..176232908:+	gtttcccagccaacgcacca	35	66	23	68	192	110	415	158	627	212	279	137	370	79	25	2	6.28571	11.0238	3.22619	11.131	47.9524	25.2619	92.456	42.5774	122.833	53.0298	65.6369	37.3786	84.1667	36.869	11.5595	0.25	5.56708	15.0555	2.81164	22.5343	75.7235	48.1595	205.123	82.9833	395.543	89.2085	176.842	55.3501	163.271	11.0446
hsa-Novel410	hsa-Novel410-3p-miR	chr3:183523935..183523955:+	taaggccatcgtaagttgaaa	0	0	0	0	0	1	1	0	1	0	0	0	0	0	0	0	0	0	0	0	0	1	1	0	1	0	0	0	0	0	0	0	0	0	0	0	0	0.437813	0.494272	0	0.63085	0	0	0	0	0
hsa-mir-1224	hsa-mir-1224-3p-miR	chr3:183959257..183959277:+	CCCCACCTCCTCTCTCCTCAG	0	0	0	0	0	12	0	2	8	0	1	0	0	0	0	0	0	0	0	0	0	12	0	2	8	0	1	0	0	0	0	0	0	0	0	0	0	5.25376	0	1.05042	5.0468	0	0.633842	0	0	0
hsa-mir-5588	hsa-mir-5588-3p-miR	chr3:184970998..184971016:-	AAGTCCCACTAATGCCAGC	1	1	0	0	0	0	0	0	0	0	0	0	0	5	6	1	1	1	0	0	0	0	0	0	0	0	0	0	0	3	4	1	0.159059	0.228113	0	0	0	0	0	0	0	0	0	0	0	0.699028
as-hsa-mir-5588	as-hsa-mir-5588-5p-miR	chr3:184970999..184971018:+	CTGGCATTAGTGGGACTTTT	0	0	0	0	0	0	0	0	0	0	0	0	0	0	1	0	0	0	0	0	0	0	0	0	0	0	0	0	0	0	0.5	0	0	0	0	0	0	0	0	0	0	0	0	0	0	0
hsa-mir-5588	hsa-mir-5588-5p-miR	chr3:184971040..184971060:-	ACTGGCATTAGTGGGACtttt	2	0	0	0	0	0	0	0	0	0	1	0	1	20	64	58	2	0	0	0	0	0	0	0	0	0	1	0	1	20	63.5	58	0.318119	0	0	0	0	0	0	0	0	0	0.633842	0	0.441274	2.79611
as-hsa-mir-5588	as-hsa-mir-5588-3p-miR	chr3:184971042..184971059:+	aaGTCCCACTAATGCCAG	0	0	0	0	0	0	0	0	0	0	0	0	0	4	4	0	0	0	0	0	0	0	0	0	0	0	0	0	0	2	2	0	0	0	0	0	0	0	0	0	0	0	0	0	0	0.559223
hsa-mir-548aq	hsa-mir-548aq-5p-miR	chr3:185485671..185485692:-	gaaagtaattgctgtttttgcc	0	1	1	0	0	5	12	0	6	1	4	1	4	0	0	0	0	0.166667	0.333333	0	0	0.966667	2.44286	0	1.3	0.142857	0.933333	0.2	1.2	0	0	0	0	0.228113	0.122245	0	0	2.18907	5.93127	0	3.7851	0.420795	2.53537	0.404016	1.76509	0
hsa-mir-28	hsa-mir-28-5p-miR	chr3:188406582..188406603:+	aaggagctcacagtctattgAG	528	416	531	196	2241	1541	1691	1373	1639	755	763	1016	3822	171	760	543	273.617	218.167	277.75	102.75	1245.62	851.294	981.667	755.09	908.233	427.575	444.15	539.127	2209.62	92.0833	374.833	262.983	83.9834	94.8951	64.9122	64.9517	883.835	674.67	835.815	721.115	1033.96	317.7	483.622	410.48	1686.55	23.9068
hsa-mir-28	hsa-mir-28-3p-miR	chr3:188406622..188406643:+	cactagattgtgagctcctgga	5639	2904	5184	1931	826	492	702	656	610	498	595	417	1550	2462	4726	3381	2907.37	1479.03	2740.91	992.858	413.605	259.601	386.085	350.932	334.75	268.325	323.575	203.652	868.008	1204.76	2327.47	1644.82	896.936	662.441	633.719	639.907	325.769	215.404	346.979	344.538	384.819	209.556	377.136	168.475	683.974	344.201
hsa-mir-944	hsa-mir-944-5p-miR	chr3:189547726..189547748:+	CATCTGATATACAATATTTTCTT	0	0	1	0	0	0	0	0	0	0	0	0	0	0	0	0	0	0	1	0	0	0	0	0	0	0	0	0	0	0	0	0	0	0	0.122245	0	0	0	0	0	0	0	0	0	0	0
hsa-mir-944	hsa-mir-944-3p-miR	chr3:189547764..189547785:+	AAATTATTGTACATCGGATGAG	49	20	68	20	2	0	0	100	0	0	0	12	0	5	19	11	49	20	68	20	2	0	0	99.5	0	0	0	12	0	5	19	11	7.79391	4.56227	8.31267	6.62772	0.788786	0	0	52.5211	0	0	0	4.84819	0	0.699028
hsa-Novel402	hsa-Novel402-5p-miR	chr3:189900521..189900543:+	AAAGAGCACTGAGTTATAATGCC	0	0	0	0	0	0	1	0	0	0	0	0	0	0	0	0	0	0	0	0	0	0	1	0	0	0	0	0	0	0	0	0	0	0	0	0	0	0	0.494272	0	0	0	0	0	0	0
hsa-Novel395	hsa-Novel395-3p-miR	chr3:189900526..189900546:-	TTTGGCATTATAACTCAGTGC	0	0	0	0	0	3	1	0	0	0	0	0	1	0	0	0	0	0	0	0	0	2.5	1	0	0	0	0	0	1	0	0	0	0	0	0	0	0	1.31344	0.494272	0	0	0	0	0	0.441274	0
hsa-Novel395	hsa-Novel395-5p-miR	chr3:189900562..189900582:-	ACCGAGTTATAATTCCAAAGT	0	0	0	0	0	0	1	0	0	0	0	0	0	0	0	0	0	0	0	0	0	0	1	0	0	0	0	0	0	0	0	0	0	0	0	0	0	0	0.494272	0	0	0	0	0	0	0
hsa-Novel402	hsa-Novel402-3p-miR	chr3:189900568..189900589:+	GAATTATAACTCGGTGCTCTGT	0	0	0	0	7	0	11	0	12	0	0	0	0	0	0	0	0	0	0	0	7	0	11	0	12	0	0	0	0	0	0	0	0	0	0	0	2.76075	0	5.437	0	7.5702	0	0	0	0	0
hsa-Novel202	hsa-Novel202-3p-miR	chr3:194622999..194623020:-	AAGGTGTtagactgtaagcatt	4	1	4	2	0	0	0	0	0	0	0	0	0	0	0	0	2	0.5	2	1	0	0	0	0	0	0	0	0	0	0	0	0	0.636238	0.228113	0.488981	0.662772	0	0	0	0	0	0	0	0	0	0
hsa-Novel204	hsa-Novel204-3p-miR	chr3:194623055..194623076:+	AAGGTGTtagactgtaagcatt	4	1	4	2	0	0	0	0	0	0	0	0	0	0	0	0	2	0.5	2	1	0	0	0	0	0	0	0	0	0	0	0	0	0.636238	0.228113	0.488981	0.662772	0	0	0	0	0	0	0	0	0	0
hsa-mir-3137	hsa-mir-3137-5p-miR	chr3:194855282..194855302:-	ctgtagcctgggagcaatggg	4	1	4	1	0	0	0	0	0	0	0	0	0	0	0	0	3.33333	0.333333	3.33333	1	0	0	0	0	0	0	0	0	0	0	0	0	0.636238	0.228113	0.488981	0.331386	0	0	0	0	0	0	0	0	0	0
hsa-mir-570	hsa-mir-570-5p-miR	chr3:195426296..195426317:+	aaaggtaattgcagtttttccc	0	0	0	0	0	2	0	0	0	0	0	0	0	0	0	0	0	0	0	0	0	1	0	0	0	0	0	0	0	0	0	0	0	0	0	0	0	0.875627	0	0	0	0	0	0	0	0
hsa-mir-570	hsa-mir-570-3p-miR	chr3:195426331..195426352:+	cgaaaacagcaattacctttgc	3	0	1	2	33	192	36	88	41	30	61	27	41	0	8	5	3	0	1	2	32.1667	182.533	36	80.4167	41	28.3333	57	26.1667	38.5833	0	8	5	0.477178	0	0.122245	0.662772	13.015	84.0602	17.7938	46.2186	25.8649	12.6239	38.6644	10.9084	18.0922	0
hsa-mir-6829	hsa-mir-6829-5p-miR	chr3:195609239..195609261:-	TGGGCTGCTGAGAAGGGGCAGGG	10	5	10	0	0	0	0	0	0	0	0	0	0	0	1	0	6.5	3	8	0	0	0	0	0	0	0	0	0	0	0	1	0	1.59059	1.14057	1.22245	0	0	0	0	0	0	0	0	0	0	0
hsa-mir-4797	hsa-mir-4797-3p-miR	chr3:197020757..197020778:-	CTCAGTAAGTGGCACTCTGTCT	6	8	7	0	0	5	1	0	1	0	0	0	2	0	0	2	3.33333	5.83333	4.5	0	0	2.5	1	0	1	0	0	0	1.5	0	0	1	0.954356	1.82491	0.855716	0	0	2.18907	0.494272	0	0.63085	0	0	0	0.882547	0
hsa-mir-4797	hsa-mir-4797-5p-miR	chr3:197020791..197020810:-	GACAGAGTGCCACTTACTGA	0	0	0	0	0	0	2	0	3	0	2	0	0	0	0	0	0	0	0	0	0	0	1	0	1.5	0	1	0	0	0	0	0	0	0	0	0	0	0	0.988545	0	1.89255	0	1.26768	0	0	0
as-hsa-mir-4797	as-hsa-mir-4797-3p-miR	chr3:197020792..197020813:+	CAGTAAGTGGCACTCTGTCTTC	5	3	5	0	0	5	0	0	0	0	0	0	1	0	0	2	2.33333	1.5	2.5	0	0	2.5	0	0	0	0	0	0	0.5	0	0	1	0.795297	0.68434	0.611226	0	0	2.18907	0	0	0	0	0	0	0.441274	0
hsa-mir-943	hsa-mir-943-3p-miR	chr4:1988130..1988151:-	CCTGACTGTTGCCGTCCTCCAG	2	0	4	3	1	0	0	0	1	0	0	0	0	1	1	0	2	0	4	3	1	0	0	0	1	0	0	0	0	1	1	0	0.318119	0	0.488981	0.994159	0.394393	0	0	0	0.63085	0	0	0	0	0.139806
hsa-Novel457	hsa-Novel457-5p-miR	chr4:3230284..3230304:+	CCACCAGGAGCCTGGCACTGT	0	1	0	0	0	3	0	0	2	0	0	0	0	0	1	0	0	1	0	0	0	3	0	0	1.5	0	0	0	0	0	1	0	0	0.228113	0	0	0	1.31344	0	0	1.2617	0	0	0	0	0
hsa-Novel454	hsa-Novel454-3p-miR	chr4:3765327..3765348:-	CTGGCCAGTGAGCGGCCCAGGC	1	0	0	0	0	0	0	0	13	0	0	0	0	0	0	0	1	0	0	0	0	0	0	0	11.2857	0	0	0	0	0	0	0	0.159059	0	0	0	0	0	0	0	8.20105	0	0	0	0	0
hsa-Novel454	hsa-Novel454-5p-miR	chr4:3765367..3765388:-	AGGGGCCACTCACAGGCCAGGC	0	0	0	0	0	0	0	0	5	8	1	1	0	0	0	0	0	0	0	0	0	0	0	0	5	8	1	1	0	0	0	0	0	0	0	0	0	0	0	0	3.15425	3.36636	0.633842	0.404016	0	0
[truncated: 709 more rows]
[truncated: 18 more columns]

## Sheet: MouseCounts
precursor	product	product_Location	sequence	unadjusted_reads																													adjusted_reads
[truncated: 1,415 more rows]
[truncated: 70 more columns]

## Sheet: CowCounts
precursor	product	product_Location	sequence	unadjusted_reads										adjusted_reads										RPM										ARPM
[truncated: 1,399 more rows]

[truncated: 2 more sheets: CatCounts, LibraryCounts]
