# Supplementary material for: miRWoods: Enhanced precursor detection and stacked random forests for the sensitive detection of microRNAs
Source: PLoS Comput Biol. 2019 Oct 9;15(10):e1007309. doi: 10.1371/journal.pcbi.1007309 (PMC6785219; doi:10.1371/journal.pcbi.1007309)
Supplement: S5 Table — Summary of data sets and results from the tuning experiments. (XLSX) [file pcbi.1007309.s019.xlsx]

## Sheet: tuningTests
Training_Set	Tuning_Set	1:X	DV	ARPM	avg F1-Score		Validation_Set	avg F1-Score
GSE23090	GSE65706,GSE62501	25.3607	0.25	0.13	0.358584		GSE18381,GSE20592	0.33426
GSE23090	GSE18381,GSE20592	25	0.28	0.11	0.339852		GSE65706,GSE62501	0.355441
GSE40499	GSE65706,GSE62501	27	0.37	0.08	0.335628		GSE18381,GSE20592	0.321917
GSE40499	GSE18381,GSE20592	59.3824	0.29	0.11	0.328517		GSE65706,GSE62501	0.331211
Set	Description
GSE23090	tonsillar B cells
GSE40499	cerebellum, heart, kidney, and testis tissue (frontal cortex excluded)
GSE18381	melanoma cells
GSE20592	normal and cancerous cervical cells
GSE65706	Human Embryonic Stem Cells and Erythroid Cells
GSE62501	human embryonic stem cells (hESCs)
