# Supplementary material for: miRWoods: Enhanced precursor detection and stacked random forests for the sensitive detection of microRNAs
Source: PLoS Comput Biol. 2019 Oct 9;15(10):e1007309. doi: 10.1371/journal.pcbi.1007309 (PMC6785219; doi:10.1371/journal.pcbi.1007309)
Supplement: S7 Table — Clusters of annotated and predicted microRNA for human, mouse, cat, and cow genomes. miRBase was used as the annotated set for human, mouse, and cow, and the predictions from Lagana et al. [19] were used as the annotated set for cat. In column B under cluster_source, an annotated set was named as the source if a cluster of two or more annotations could be clustered together without miRWoods predictions. Otherwise the cluster source was called novel. (XLSX) [file pcbi.1007309.s021.xlsx]

## Sheet: Human
ID	cluster_source	cluster_location	precursor	hsa_total	hsa_cyt	hsa_cellLines	hsa_Liver	precursor_location
hsa_Cluster_38	miRBase	chr1:1102484..1104469	hsa-mir-200b	rr33485-1a	rr31592-1b	rr133095-1a	rr59983-1a	chr1:1102500..1102564:+
hsa_Cluster_38	miRBase	chr1:1102484..1104469	hsa-mir-200a	rr33481-1a	rr31589-1a	rr133092-1a	rr59981-1a	chr1:1103236..1103336:+
hsa_Cluster_38	miRBase	chr1:1102484..1104469	as-hsa-mir-200a	-	-	rr133091-1a	-	chr1:1103254..1103320:-
hsa_Cluster_38	miRBase	chr1:1102484..1104469	hsa-mir-429	rr33478-1a	rr31586-1a	rr133089-1a	rr59980-1a	chr1:1104379..1104469:+
hsa_Cluster_39	miRBase	chr1:41220027..41223044	as-hsa-mir-30e	rr36828-1a	rr34273-1a	rr144287-1a	rr65965-1a	chr1:41220039..41220104:-
hsa_Cluster_39	miRBase	chr1:41220027..41223044	hsa-mir-30e	rr36829-2a	rr34274-2a	rr144288-2a	rr65966-2a	chr1:41220042..41220109:+
hsa_Cluster_39	miRBase	chr1:41220027..41223044	hsa-mir-30c-1	rr36826-1a	rr34271-1a	rr144285-1a	rr65963-1a	chr1:41222970..41223035:+
hsa_Cluster_40	miRBase	chr1:51525509..51525775	hsa-mir-4421	-	-	-	-	chr1:51525509..51525577:+
hsa_Cluster_40	miRBase	chr1:51525509..51525775	hsa-mir-6500	-	-	-	-	chr1:51525690..51525775:+
hsa_Cluster_41	miRBase	chr1:53394346..53406085	hsa-mir-1273f	-	-	-	-	chr1:53394346..53394444:+
hsa_Cluster_41	miRBase	chr1:53394346..53406085	hsa-mir-5095	-	-	-	-	chr1:53400602..53400689:+
hsa_Cluster_41	miRBase	chr1:53394346..53406085	hsa-mir-1273g	-	-	-	-	chr1:53405986..53406085:+
hsa_Cluster_42	miRBase	chr1:65523438..65524191	hsa-mir-3671	-	-	-	-	chr1:65523438..65523525:-
hsa_Cluster_42	miRBase	chr1:65523438..65524191	hsa-mir-101-1	rr38012-1a	rr35447-1a	rr149966-1a	rr69016-1a	chr1:65524122..65524186:-
hsa_Cluster_43	miRBase	chr1:98510798..98511727	hsa-mir-2682	-	-	-	-	chr1:98510798..98510907:-
hsa_Cluster_43	miRBase	chr1:98510798..98511727	hsa-mir-137	-	-	rr156741-1a	-	chr1:98511645..98511709:-
hsa_Cluster_44	miRBase	chr1:172107938..172113784	hsa-mir-214	-	-	rr171917-1a	rr79159-1b	chr1:172107941..172108036:-
hsa_Cluster_44	miRBase	chr1:172107938..172113784	hsa-mir-3120	-	-	rr171916-1a	rr79158-1a	chr1:172107955..172108019:+
hsa_Cluster_44	miRBase	chr1:172107938..172113784	hsa-mir-199a-2	rr42941-1a	rr41404-1a	rr171913-1a	rr79155-1a	chr1:172113691..172113758:-
hsa_Cluster_45	miRBase	chr1:198828002..198828282	hsa-mir-181b-1	rr43795-1a	rr42456-2a	rr177540-1a	rr81570-1a	chr1:198828012..198828079:-
hsa_Cluster_45	miRBase	chr1:198828002..198828282	hsa-mir-181a-1	rr43793-1a	rr42455-1a	rr177538-1a	rr81568-1a	chr1:198828195..198828261:-
hsa_Cluster_46	miRBase	chr1:207975197..207975868	hsa-mir-29c	rr44555-1a	rr43274-1a	rr180038-1a	rr82828-1b	chr1:207975209..207975272:-
hsa_Cluster_46	miRBase	chr1:207975197..207975868	hsa-mir-29b-2	rr44554-2b	rr43272-1a	rr180036-2a	rr82827-1a	chr1:207975792..207975864:-
hsa_Cluster_47	miRBase	chr1:220291195..220291583	hsa-mir-215	-	-	rr182893-1a	rr83949-1a	chr1:220291216..220291279:-
hsa_Cluster_47	miRBase	chr1:220291195..220291583	hsa-mir-194-1	rr44993-1a	rr43752-1a	rr182891-1b	rr83947-1a	chr1:220291511..220291569:-
hsa_Cluster_48	Novel	chr1:228284684..228285043	hsa-Novel47	rr45404-1a	-	-	-	chr1:228284684..228284780:+
hsa_Cluster_48	Novel	chr1:228284684..228285043	hsa-mir-3620	rr45403-1a	rr44102-1a	rr184823-1a	-	chr1:228284962..228285043:+
hsa_Cluster_132	Novel	chr10:104188135..104196338	hsa-Novel231	-	rr134808-1a	-	-	chr10:104188135..104188191:+
hsa_Cluster_132	Novel	chr10:104188135..104196338	hsa-mir-146b	rr135302-1a	rr134805-1a	rr611138-1b	rr271206-1a	chr10:104196277..104196338:+
hsa_Cluster_49	Novel	chr11:2017995..2018625	hsa-mir-675	rr46715-1a	rr45234-1a	rr190529-1a	rr87554-1b	chr11:2017995..2018056:-
hsa_Cluster_49	Novel	chr11:2017995..2018625	hsa-Novel54	rr46709-1a	-	-	-	chr11:2018542..2018625:-
hsa_Cluster_50	Novel	chr11:61582645..61587782	hsa-mir-1908	-	-	rr202762-1a	-	chr11:61582645..61582703:-
hsa_Cluster_50	Novel	chr11:61582645..61587782	hsa-Novel346	-	-	rr202744-1a	-	chr11:61587719..61587782:-
hsa_Cluster_51	miRBase	chr11:62557287..62560243	hsa-mir-6748	-	-	rr203358-1a	-	chr11:62557291..62557361:+
hsa_Cluster_51	miRBase	chr11:62557287..62560243	hsa-mir-6514	-	-	-	-	chr11:62560174..62560243:-
hsa_Cluster_52	miRBase	chr11:64658609..64675275	hsa-mir-192	rr49653-1a	rr48112-1a	rr204284-3a	rr93729-2a	chr11:64658628..64658697:-
hsa_Cluster_52	miRBase	chr11:64658609..64675275	hsa-mir-194-2	rr49651-1b	rr48110-1b	rr204283-2a	rr93727-1a	chr11:64658837..64658899:-
hsa_Cluster_52	miRBase	chr11:64658609..64675275	hsa-mir-6750	-	-	-	-	chr11:64665835..64665909:-
hsa_Cluster_52	miRBase	chr11:64658609..64675275	hsa-mir-6749	-	-	-	-	chr11:64669859..64669927:-
hsa_Cluster_52	miRBase	chr11:64658609..64675275	hsa-Novel177	-	rr48107-1a	-	-	chr11:64670836..64670897:-
hsa_Cluster_52	miRBase	chr11:64658609..64675275	hsa-Novel55	rr49644-1a	-	-	-	chr11:64675178..64675275:-
hsa_Cluster_53	miRBase	chr11:67800331..67801448	hsa-mir-7113	-	-	-	-	chr11:67800331..67800389:+
hsa_Cluster_53	miRBase	chr11:67800331..67801448	hsa-mir-4691	rr50529-1a	-	-	-	chr11:67801363..67801440:+
hsa_Cluster_54	Novel	chr11:93463680..93466917	ACA25	-	-	rr211966-1a	-	chr11:93463680..93463745:-
hsa_Cluster_54	Novel	chr11:93463680..93466917	hsa-mir-1304	rr51832-1a	rr50130-1a	rr211942-1a	rr97415-1a	chr11:93466854..93466917:-
hsa_Cluster_55	miRBase	chr11:111383663..111384240	hsa-mir-34b	-	-	rr215502-1a	-	chr11:111383674..111383737:+
hsa_Cluster_55	miRBase	chr11:111383663..111384240	hsa-mir-34c	rr52291-1a	rr50688-1a	rr215499-1a	-	chr11:111384174..111384233:+
hsa_Cluster_56	miRBase	chr11:122017230..122026968	hsa-let-7a-2	rr52903-1a	rr51343-1a	rr218277-3b	rr100537-1a	chr11:122017230..122017297:-
hsa_Cluster_56	miRBase	chr11:122017230..122026968	hsa-Novel348	-	-	rr218273-1a	-	chr11:122022802..122022875:-
hsa_Cluster_56	miRBase	chr11:122017230..122026968	hsa-mir-100	-	-	rr218272-1a	rr100536-1a	chr11:122022945..122023006:-
hsa_Cluster_56	miRBase	chr11:122017230..122026968	hsa-Novel344	-	-	rr218267-1a	-	chr11:122026902..122026968:-
hsa_Cluster_91	miRBase	chr12:7072862..7073359	hsa-mir-200c	rr88241-2a	rr86692-2a	rr372841-2a	rr169474-1a	chr12:7072862..7072928:+
hsa_Cluster_91	miRBase	chr12:7072862..7073359	hsa-mir-141	rr88240-2a	rr86691-2a	rr372839-2a	rr169472-1a	chr12:7073254..7073359:+
hsa_Cluster_91	miRBase	chr12:7072862..7073359	as-hsa-mir-141	rr88239-1a	-	-	-	chr12:7073273..7073342:-
hsa_Cluster_92	Novel	chr12:46582151..46590710	hsa-Novel206	-	rr88101-1b	-	-	chr12:46582151..46582216:-
hsa_Cluster_92	Novel	chr12:46582151..46590710	hsa-Novel210	-	rr88099-1a	-	-	chr12:46590645..46590710:-
hsa_Cluster_93	miRBase	chr12:57906468..57913042	hsa-mir-6758	rr90766-1b	rr89407-1b	rr385140-1a	-	chr12:57906468..57906534:+
hsa_Cluster_93	miRBase	chr12:57906468..57913042	hsa-mir-616	rr90757-1a	rr89403-1a	rr385128-1b	rr175369-1a	chr12:57912961..57913032:-
hsa_Cluster_94	Novel	chr12:62995864..62997551	hsa-Novel207	-	rr89568-1a	-	-	chr12:62995864..62995960:-
hsa_Cluster_94	Novel	chr12:62995864..62997551	hsa-let-7i	rr90945-1a	rr89564-1a	rr386087-1a	rr175753-1b	chr12:62997469..62997551:+
hsa_Cluster_95	miRBase	chr12:94955565..94965128	hsa-mir-5700	-	-	-	-	chr12:94955565..94955635:+
hsa_Cluster_95	miRBase	chr12:94955565..94965128	hsa-mir-7844	-	-	-	-	chr12:94965007..94965128:-
hsa_Cluster_96	miRBase	chr12:95702196..95703760	hsa-mir-331	rr92058-1a	rr90841-1a	rr392896-1a	rr177907-1a	chr12:95702199..95702294:+
hsa_Cluster_96	miRBase	chr12:95702196..95703760	hsa-mir-3685	-	-	-	-	chr12:95703699..95703760:+
hsa_Cluster_97	Novel	chr12:132393388..132394799	hsa-Novel212	-	rr92882-1a	rr401707-1a	-	chr12:132393388..132393444:+
hsa_Cluster_97	Novel	chr12:132393388..132394799	hsa-Novel98	rr94347-1a	-	-	-	chr12:132394719..132394799:+
hsa_Cluster_130	miRBase	chr13:50623109..50623337	hsa-mir-16-1	rr128977-1a	rr128439-1a	rr576636-2a	rr256678-1a	chr13:50623117..50623185:-
hsa_Cluster_130	miRBase	chr13:50623109..50623337	hsa-mir-15a	rr128975-1a	rr128437-1a	rr576635-1a	rr256677-1a	chr13:50623263..50623327:-
hsa_Cluster_131	miRBase	chr13:92002859..92003653	hsa-mir-17	rr129870-1a	rr129441-1a	rr583946-1a	rr258752-1a	chr13:92002868..92002934:+
hsa_Cluster_131	miRBase	chr13:92002859..92003653	hsa-mir-18a	rr129869-1b	rr129440-1b	rr583945-1a	rr258751-1a	chr13:92003007..92003076:+
hsa_Cluster_131	miRBase	chr13:92002859..92003653	hsa-mir-19a	rr129866-1a	rr129438-1a	rr583944-1a	rr258749-1a	chr13:92003137..92003232:+
hsa_Cluster_131	miRBase	chr13:92002859..92003653	hsa-mir-20a	rr129865-1a	rr129437-1a	rr583942-1a	rr258745-1a	chr13:92003322..92003387:+
hsa_Cluster_131	miRBase	chr13:92002859..92003653	hsa-mir-19b-1	rr129863-1a	rr129434-1a	rr583940-1a	rr258743-1a	chr13:92003433..92003545:+
hsa_Cluster_131	miRBase	chr13:92002859..92003653	hsa-mir-92a-1	rr129861-1a	rr129432-1a	rr583938-1a	rr258741-1a	chr13:92003557..92003653:+
hsa_Cluster_17	miRBase	chr14:100575756..100576095	hsa-mir-151b	-	-	rr78709-1a	rr35566-1a	chr14:100575764..100575836:-
hsa_Cluster_17	miRBase	chr14:100575756..100576095	hsa-mir-342	rr19019-2a	rr18451-2a	rr78708-2a	rr35564-1a	chr14:100575987..100576095:+
hsa_Cluster_18	miRBase	chr14:101335397..101351120	hsa-mir-493	rr19161-1a	rr18556-1a	rr79011-1a	rr35705-1a	chr14:101335409..101335477:+
hsa_Cluster_18	miRBase	chr14:101335397..101351120	hsa-mir-337	-	-	rr79008-1a	rr35702-1a	chr14:101340847..101340912:+
hsa_Cluster_18	miRBase	chr14:101335397..101351120	hsa-mir-665	-	-	-	-	chr14:101341370..101341441:+
hsa_Cluster_18	miRBase	chr14:101335397..101351120	hsa-mir-431	rr19157-1a	-	rr79003-1b	-	chr14:101347348..101347427:+
hsa_Cluster_18	miRBase	chr14:101335397..101351120	hsa-mir-433	-	-	rr79001-1b	rr35697-1b	chr14:101348234..101348308:+
hsa_Cluster_18	miRBase	chr14:101335397..101351120	hsa-mir-433_overlap	-	rr18551-1a	-	-	chr14:101348285..101348354:+
hsa_Cluster_18	miRBase	chr14:101335397..101351120	hsa-mir-127	rr19154-1a	rr18549-1a	rr78999-1b	rr35695-1b	chr14:101349334..101349394:+
hsa_Cluster_18	miRBase	chr14:101335397..101351120	hsa-mir-432	rr19153-1a	rr18548-1a	rr78998-1a	-	chr14:101350829..101350904:+
hsa_Cluster_18	miRBase	chr14:101335397..101351120	hsa-mir-136	rr19151-1a	rr18546-1a	rr78996-1a	-	chr14:101351048..101351111:+
hsa_Cluster_19	miRBase	chr14:101488403..101533138	hsa-mir-379	rr19208-1a	rr18607-1a	rr79146-1a	rr35791-1a	chr14:101488406..101488470:+
hsa_Cluster_19	miRBase	chr14:101488403..101533138	hsa-mir-411	-	-	rr79144-1a	rr35789-1a	chr14:101489676..101489735:+
hsa_Cluster_19	miRBase	chr14:101488403..101533138	hsa-mir-299	-	rr18604-1a	rr79141-1a	rr35786-1a	chr14:101490132..101490194:+
hsa_Cluster_19	miRBase	chr14:101488403..101533138	hsa-mir-380	-	-	rr79140-1a	-	chr14:101491352..101491414:+
hsa_Cluster_19	miRBase	chr14:101488403..101533138	hsa-mir-1197	-	-	-	-	chr14:101491901..101491988:+
hsa_Cluster_19	miRBase	chr14:101488403..101533138	hsa-mir-323a	-	-	-	-	chr14:101492069..101492154:+
hsa_Cluster_19	miRBase	chr14:101488403..101533138	hsa-mir-758	-	-	-	-	chr14:101492357..101492444:+
hsa_Cluster_19	miRBase	chr14:101488403..101533138	hsa-mir-329-1	-	-	rr79133-1a	-	chr14:101493128..101493193:+
hsa_Cluster_19	miRBase	chr14:101488403..101533138	hsa-mir-329-2	-	-	rr79131-1a	-	chr14:101493445..101493510:+
hsa_Cluster_19	miRBase	chr14:101488403..101533138	hsa-mir-494	rr19197-1a	rr18597-1a	rr79129-1a	rr35773-1a	chr14:101495980..101496041:+
hsa_Cluster_19	miRBase	chr14:101488403..101533138	hsa-mir-1193	-	-	-	-	chr14:101496389..101496466:+
hsa_Cluster_19	miRBase	chr14:101488403..101533138	hsa-mir-543	-	-	rr79125-1a	rr35771-1a	chr14:101498312..101498409:+
hsa_Cluster_19	miRBase	chr14:101488403..101533138	hsa-mir-495	-	rr18596-1a	rr79123-1a	rr35769-1a	chr14:101500084..101500179:+
hsa_Cluster_19	miRBase	chr14:101488403..101533138	hsa-mir-376c	-	-	rr79121-1a	rr35766-1a	chr14:101506028..101506091:+
hsa_Cluster_19	miRBase	chr14:101488403..101533138	hsa-mir-376a-2	-	rr18593-1a	rr79118-1a	rr35764-1a	chr14:101506414..101506479:+
hsa_Cluster_19	miRBase	chr14:101488403..101533138	hsa-mir-654	-	-	rr79116-1a	-	chr14:101506547..101506645:+
hsa_Cluster_19	miRBase	chr14:101488403..101533138	hsa-mir-376b	-	-	rr79114-1a	-	chr14:101506792..101506855:+
hsa_Cluster_19	miRBase	chr14:101488403..101533138	hsa-mir-376a-1	-	-	-	-	chr14:101507119..101507186:+
hsa_Cluster_19	miRBase	chr14:101488403..101533138	hsa-mir-300	-	-	-	-	chr14:101507700..101507782:+
hsa_Cluster_19	miRBase	chr14:101488403..101533138	hsa-mir-1185-1	-	-	rr79110-1a	rr35757-1b	chr14:101509326..101509390:+
hsa_Cluster_19	miRBase	chr14:101488403..101533138	hsa-mir-1185-2	-	-	rr79107-1a	rr35754-1b	chr14:101510547..101510611:+
hsa_Cluster_19	miRBase	chr14:101488403..101533138	hsa-mir-381	rr19188-1a	rr18582-1a	rr79103-1b	rr35751-1a	chr14:101512260..101512328:+
hsa_Cluster_19	miRBase	chr14:101488403..101533138	hsa-mir-487b	-	-	-	-	chr14:101512792..101512875:+
hsa_Cluster_19	miRBase	chr14:101488403..101533138	hsa-mir-539	-	-	rr79101-1a	rr35748-1a	chr14:101513663..101513730:+
hsa_Cluster_19	miRBase	chr14:101488403..101533138	hsa-mir-889	-	rr18579-1a	rr79098-1a	-	chr14:101514244..101514308:+
hsa_Cluster_19	miRBase	chr14:101488403..101533138	hsa-mir-544a	-	-	-	-	chr14:101514995..101515085:+
hsa_Cluster_19	miRBase	chr14:101488403..101533138	hsa-mir-655	-	-	rr79094-1a	rr35743-1a	chr14:101515882..101515991:+
hsa_Cluster_19	miRBase	chr14:101488403..101533138	hsa-mir-487a	-	-	-	-	chr14:101518783..101518862:+
hsa_Cluster_19	miRBase	chr14:101488403..101533138	hsa-mir-382	rr19182-1a	rr18578-1a	rr79090-1a	rr35739-1b	chr14:101520649..101520713:+
hsa_Cluster_19	miRBase	chr14:101488403..101533138	hsa-mir-134	rr19180-1a	rr18576-1a	rr79087-1a	rr35738-1a	chr14:101521029..101521094:+
hsa_Cluster_19	miRBase	chr14:101488403..101533138	hsa-mir-668	-	-	-	-	chr14:101521595..101521660:+
hsa_Cluster_19	miRBase	chr14:101488403..101533138	hsa-mir-485	-	-	rr79084-1a	rr35736-1a	chr14:101521759..101521825:+
hsa_Cluster_19	miRBase	chr14:101488403..101533138	hsa-mir-323b	-	-	-	-	chr14:101522556..101522637:+
hsa_Cluster_19	miRBase	chr14:101488403..101533138	hsa-mir-154	-	-	rr79079-1a	rr35732-1a	chr14:101526101..101526166:+
hsa_Cluster_19	miRBase	chr14:101488403..101533138	hsa-mir-496	-	-	-	-	chr14:101526910..101527011:+
hsa_Cluster_19	miRBase	chr14:101488403..101533138	hsa-mir-377	-	-	rr79076-1a	rr35728-1a	chr14:101528388..101528455:+
hsa_Cluster_19	miRBase	chr14:101488403..101533138	hsa-mir-541	-	-	-	-	chr14:101530832..101530915:+
hsa_Cluster_19	miRBase	chr14:101488403..101533138	hsa-mir-409	-	rr18569-1b	rr79071-1a	rr35726-1a	chr14:101531643..101531705:+
hsa_Cluster_19	miRBase	chr14:101488403..101533138	hsa-mir-412	-	-	-	-	chr14:101531784..101531874:+
hsa_Cluster_19	miRBase	chr14:101488403..101533138	hsa-mir-369	rr19175-1a	rr18567-1a	rr79068-1a	rr35722-1a	chr14:101531938..101531999:+
hsa_Cluster_19	miRBase	chr14:101488403..101533138	hsa-mir-410	rr19174-1a	rr18565-1a	rr79066-1a	rr35721-1a	chr14:101532240..101532338:+
hsa_Cluster_19	miRBase	chr14:101488403..101533138	hsa-mir-656	-	-	-	-	chr14:101533061..101533138:+
hsa_Cluster_20	miRBase	chr14:106323682..106325722	hsa-mir-4539	-	-	-	-	chr14:106323682..106323741:-
hsa_Cluster_20	miRBase	chr14:106323682..106325722	hsa-mir-4507	-	-	-	-	chr14:106324293..106324344:-
hsa_Cluster_20	miRBase	chr14:106323682..106325722	hsa-mir-4538	-	-	-	-	chr14:106324334..106324411:-
hsa_Cluster_20	miRBase	chr14:106323682..106325722	hsa-mir-4537	-	-	-	-	chr14:106325653..106325722:-
hsa_Cluster_98	Novel	chr15:79496700..79502204	hsa-Novel89	rr98010-1a	rr96353-1a	-	-	chr15:79496700..79496765:-
hsa_Cluster_98	Novel	chr15:79496700..79502204	hsa-mir-184	rr98008-1a	rr96350-1a	rr416729-1a	-	chr15:79502138..79502204:+
hsa_Cluster_99	miRBase	chr15:89151338..89155165	hsa-mir-1179	-	-	rr418893-1a	-	chr15:89151350..89151411:+
hsa_Cluster_99	miRBase	chr15:89151338..89155165	hsa-mir-3529	rr98532-1a	-	-	rr190638-1a	chr15:89155084..89155146:-
hsa_Cluster_99	miRBase	chr15:89151338..89155165	hsa-mir-7-2	-	-	-	rr190639-1a	chr15:89155085..89155151:+
hsa_Cluster_100	Novel	chr15:90549993..90550650	hsa-mir-3174	rr98645-1a	rr96979-1a	rr419308-1a	-	chr15:90549993..90550068:+
hsa_Cluster_100	Novel	chr15:90549993..90550650	hsa-Novel205	-	rr96976-1a	-	-	chr15:90550582..90550650:+
hsa_Cluster_73	miRBase	chr16:585316..593366	hsa-mir-5587	-	-	-	-	chr16:585316..585368:+
hsa_Cluster_73	miRBase	chr16:585316..593366	hsa-mir-3176	-	rr68737-1a	rr291410-1a	-	chr16:593293..593358:+
hsa_Cluster_74	Novel	chr16:2156678..2166193	hsa-mir-6511b-1	rr70648-1b	rr69078-1a	rr292114-1a	-	chr16:2156678..2156747:-
hsa_Cluster_74	Novel	chr16:2156678..2166193	hsa-Novel193	-	rr69071-1a	-	-	chr16:2166119..2166193:-
hsa_Cluster_75	miRBase	chr16:2183120..2186143	hsa-mir-4516	-	-	-	-	chr16:2183120..2183205:+
hsa_Cluster_75	miRBase	chr16:2183120..2186143	hsa-mir-3180-5	rr70627-1a	-	rr292077-1a	-	chr16:2186073..2186143:-
hsa_Cluster_76	miRBase	chr16:2320712..2324692	hsa-mir-3677	rr70774-1a	rr69143-1a	rr292301-1a	-	chr16:2320712..2320775:+
hsa_Cluster_76	miRBase	chr16:2320712..2324692	hsa-mir-940	-	-	rr292296-1a	-	chr16:2321766..2321829:+
hsa_Cluster_76	miRBase	chr16:2320712..2324692	hsa-mir-4717	-	-	rr292291-1a	-	chr16:2324628..2324683:+
hsa_Cluster_76	miRBase	chr16:2320712..2324692	as-hsa-mir-4717	-	-	rr292294-1a	-	chr16:2324630..2324685:-
hsa_Cluster_77	miRBase	chr16:14397824..14403242	hsa-mir-193b	rr71887-1b	rr70065-1b	rr295475-1b	rr135265-1b	chr16:14397837..14397896:+
hsa_Cluster_77	miRBase	chr16:14397824..14403242	hsa-mir-365a	rr71909-1a	rr70094-1a	rr295596-1a	rr135315-1b	chr16:14403131..14403242:+
hsa_Cluster_78	miRBase	chr16:14995365..15005170	hsa-mir-3179-4	-	-	-	-	chr16:14995365..14995448:+
hsa_Cluster_78	miRBase	chr16:14995365..15005170	hsa-mir-3179-1	-	-	-	rr135346-1a	chr16:14995373..14995438:+
hsa_Cluster_78	miRBase	chr16:14995365..15005170	hsa-mir-3670-1	-	-	-	-	chr16:15001574..15001638:+
hsa_Cluster_78	miRBase	chr16:14995365..15005170	hsa-mir-3670-4	-	-	-	-	chr16:15001574..15001638:+
hsa_Cluster_78	miRBase	chr16:14995365..15005170	hsa-mir-3180-1	rr72015-1a	-	rr295837-1a	-	chr16:15005090..15005160:+
hsa_Cluster_79	miRBase	chr16:15019794..15024736	hsa-mir-6511a-1	rr71994-1b	rr70181-1b	rr295810-1b	-	chr16:15019795..15019861:+
hsa_Cluster_79	miRBase	chr16:15019794..15024736	hsa-mir-6770-1	-	-	-	-	chr16:15024677..15024736:+
hsa_Cluster_80	miRBase	chr16:16394016..16403823	hsa-mir-3179-2	-	-	-	rr135654-1a	chr16:16394024..16394089:+
hsa_Cluster_80	miRBase	chr16:16394016..16403823	hsa-mir-3670-2	-	-	-	-	chr16:16400227..16400291:+
hsa_Cluster_80	miRBase	chr16:16394016..16403823	hsa-mir-3180-2	rr72198-1a	-	rr296314-1a	-	chr16:16403745..16403815:+
hsa_Cluster_81	miRBase	chr16:16418445..16423221	hsa-mir-6511a-2	rr72177-1b	rr70318-1b	rr296286-1b	-	chr16:16418446..16418512:+
hsa_Cluster_81	miRBase	chr16:16418445..16423221	hsa-mir-6770-2	-	-	-	-	chr16:16423162..16423221:+
hsa_Cluster_82	miRBase	chr16:18496035..18505834	hsa-mir-3180-3	rr72271-1a	-	rr296645-1a	-	chr16:18496045..18496115:-
hsa_Cluster_82	miRBase	chr16:18496035..18505834	hsa-mir-3670-3	-	-	-	-	chr16:18499555..18499619:-
hsa_Cluster_82	miRBase	chr16:18496035..18505834	hsa-mir-3179-3	-	-	-	rr135965-1a	chr16:18505761..18505826:-
hsa_Cluster_83	Novel	chr16:69368878..69373907	hsa-Novel383	-	-	rr306879-1a	-	chr16:69368878..69368938:-
hsa_Cluster_83	Novel	chr16:69368878..69373907	hsa-Novel385	-	-	rr306874-1a	-	chr16:69373825..69373907:+
hsa_Cluster_84	Novel	chr16:87868196..87868677	hsa-mir-6775	rr76907-1a	rr74826-1a	rr311614-1a	-	chr16:87868196..87868263:-
hsa_Cluster_84	Novel	chr16:87868196..87868677	hsa-Novel191	-	rr74825-1a	rr311612-1a	-	chr16:87868618..87868677:-
hsa_Cluster_61	miRBase	chr17:1953202..1953674	hsa-mir-132	rr61074-1a	rr60283-1a	rr259367-2a	rr117878-1a	chr17:1953206..1953299:-
hsa_Cluster_61	miRBase	chr17:1953202..1953674	hsa-mir-212	-	rr60282-1b	rr259365-1b	rr117876-1b	chr17:1953582..1953644:-
hsa_Cluster_62	miRBase	chr17:4862935..4873445	hsa-Novel367	-	-	rr260299-1a	-	chr17:4862935..4863035:-
hsa_Cluster_62	miRBase	chr17:4862935..4873445	hsa-Novel362	-	-	rr260298-1a	-	chr17:4863210..4863272:-
hsa_Cluster_62	miRBase	chr17:4862935..4873445	hsa-mir-6864	-	-	-	-	chr17:4872997..4873066:-
hsa_Cluster_62	miRBase	chr17:4862935..4873445	hsa-mir-6865	-	-	-	-	chr17:4873381..4873445:-
hsa_Cluster_63	miRBase	chr17:6920934..6921341	hsa-mir-195	rr61500-1a	rr60619-1a	rr260811-1a	rr118748-1a	chr17:6920943..6921008:-
hsa_Cluster_63	miRBase	chr17:6920934..6921341	hsa-mir-497	rr61499-2b	rr60618-1a	rr260809-1a	rr118747-1a	chr17:6921254..6921320:-
hsa_Cluster_64	miRBase	chr17:17716792..17717245	hsa-mir-6777	-	-	rr263969-1a	-	chr17:17716792..17716856:-
hsa_Cluster_64	miRBase	chr17:17716792..17717245	hsa-mir-33b	-	rr61313-1a	rr263966-2a	-	chr17:17717169..17717232:-
hsa_Cluster_65	miRBase	chr17:27188387..27188748	hsa-mir-451b	-	-	-	-	chr17:27188389..27188456:+
hsa_Cluster_65	miRBase	chr17:27188387..27188748	hsa-mir-451a	-	rr61881-1a	-	rr121420-1a	chr17:27188400..27188442:-
hsa_Cluster_65	miRBase	chr17:27188387..27188748	hsa-mir-144	rr62846-1a	rr61879-1b	-	rr121419-1b	chr17:27188557..27188622:-
hsa_Cluster_65	miRBase	chr17:27188387..27188748	hsa-mir-4732	-	-	-	-	chr17:27188673..27188748:-
hsa_Cluster_66	miRBase	chr17:29902288..29902540	hsa-mir-4725	-	-	-	-	chr17:29902288..29902377:+
hsa_Cluster_66	miRBase	chr17:29902288..29902540	hsa-mir-365b	rr63096-1a	rr62108-1a	rr266982-1a	rr121961-1a	chr17:29902436..29902538:+
hsa_Cluster_67	Novel	chr17:42284741..42285204	hsa-Novel361	-	-	rr270834-1a	-	chr17:42284741..42284805:-
hsa_Cluster_67	Novel	chr17:42284741..42285204	hsa-mir-6782	-	-	rr270831-1a	-	chr17:42285139..42285204:-
hsa_Cluster_68	miRBase	chr17:56408590..56413383	hsa-mir-142	rr65415-1a	rr64168-1a	rr275092-1a	rr125745-1a	chr17:56408590..56408683:-
hsa_Cluster_68	miRBase	chr17:56408590..56413383	as-hsa-mir-142	-	-	rr275090-1a	-	chr17:56408602..56408668:+
hsa_Cluster_68	miRBase	chr17:56408590..56413383	hsa-mir-4736	-	-	-	-	chr17:56413337..56413383:-
hsa_Cluster_69	miRBase	chr17:62496892..62497431	hsa-mir-3064	-	-	-	-	chr17:62496892..62496957:-
hsa_Cluster_69	miRBase	chr17:62496892..62497431	hsa-mir-5047	-	-	-	-	chr17:62497332..62497431:-
hsa_Cluster_70	miRBase	chr17:79099076..79107108	hsa-mir-657	-	-	-	-	chr17:79099076..79099173:-
hsa_Cluster_70	miRBase	chr17:79099076..79107108	hsa-mir-3065	rr67639-1a	rr66503-1a	rr282005-1a	rr128896-1a	chr17:79099682..79099750:+
hsa_Cluster_70	miRBase	chr17:79099076..79107108	hsa-mir-338	rr67640-1a	rr66504-1a	rr282006-1a	rr128897-1a	chr17:79099683..79099748:-
hsa_Cluster_70	miRBase	chr17:79099076..79107108	hsa-mir-1250	-	-	rr282003-1a	-	chr17:79107028..79107086:-
hsa_Cluster_85	miRBase	chr18:19405659..19409049	hsa-mir-133a-1	-	-	rr316289-1a	rr145478-1a	chr18:19405669..19405735:-
hsa_Cluster_85	miRBase	chr18:19405659..19409049	hsa-mir-1-2	rr78248-1a	rr75942-1a	rr316286-1a	rr145476-1a	chr18:19408975..19409041:-
hsa_Cluster_21	miRBase	chr19:804940..813653	hsa-mir-4745	rr20246-1b	rr19268-1b	-	-	chr19:804941..804999:+
hsa_Cluster_21	miRBase	chr19:804940..813653	hsa-mir-3187	rr20237-1b	rr19262-1b	rr81341-1b	-	chr19:813590..813647:+
hsa_Cluster_22	miRBase	chr19:2234060..2235925	hsa-mir-1227	-	-	rr82076-1a	-	chr19:2234060..2234150:-
hsa_Cluster_22	miRBase	chr19:2234060..2235925	hsa-mir-6789	-	-	-	-	chr19:2235828..2235925:-
hsa_Cluster_23	miRBase	chr19:6389646..6392994	hsa-mir-6885	-	-	rr83362-1a	-	chr19:6389646..6389711:-
hsa_Cluster_23	miRBase	chr19:6389646..6392994	hsa-mir-6790	-	-	-	-	chr19:6392932..6392994:-
hsa_Cluster_24	miRBase	chr19:13947101..13947473	hsa-mir-24-2	rr22416-1c	rr20643-1c	rr85872-1c	rr39722-1c	chr19:13947102..13947162:-
hsa_Cluster_24	miRBase	chr19:13947101..13947473	as-hsa-mir-24-2	rr22415-1a	rr20644-1a	rr85871-1a	-	chr19:13947105..13947202:+
hsa_Cluster_24	miRBase	chr19:13947101..13947473	hsa-mir-27a	rr22414-2a	rr20642-2a	rr85869-2a	rr39719-1a	chr19:13947243..13947344:-
hsa_Cluster_24	miRBase	chr19:13947101..13947473	hsa-mir-23a	rr22413-1a	rr20641-1a	rr85867-1b	rr39717-1a	chr19:13947406..13947469:-
hsa_Cluster_25	miRBase	chr19:13985513..13985825	hsa-mir-181c	rr22386-1b	rr20628-1b	rr85797-1a	rr39709-1a	chr19:13985536..13985602:+
hsa_Cluster_25	miRBase	chr19:13985513..13985825	hsa-mir-181d	rr22384-1a	rr20627-1a	rr85794-1a	rr39707-1a	chr19:13985723..13985789:+
hsa_Cluster_26	Novel	chr19:14070311..14071753	hsa-Novel280	-	-	rr85967-1a	-	chr19:14070311..14070389:-
hsa_Cluster_26	Novel	chr19:14070311..14071753	hsa-Novel33	rr22459-1a	rr20679-1a	-	-	chr19:14071696..14071753:+
hsa_Cluster_27	Novel	chr19:18392900..18395554	hsa-mir-3188	rr22982-1a	rr21083-1a	rr87235-1a	-	chr19:18392900..18392961:+
hsa_Cluster_27	Novel	chr19:18392900..18395554	hsa-Novel292	-	-	rr87233-1a	-	chr19:18395493..18395554:+
hsa_Cluster_28	miRBase	chr19:52195865..52196592	hsa-mir-99b	rr25995-1a	rr23666-1a	rr95649-2a	rr44739-1a	chr19:52195868..52195934:+
hsa_Cluster_28	miRBase	chr19:52195865..52196592	hsa-let-7e	rr25994-1a	rr23665-1a	rr95648-2a	rr44737-1a	chr19:52196044..52196115:+
hsa_Cluster_28	miRBase	chr19:52195865..52196592	hsa-mir-125a	rr25991-1b	rr23663-1b	rr95646-1b	rr44735-1a	chr19:52196510..52196581:+
hsa_Cluster_29	miRBase	chr19:54169933..54265684	hsa-mir-512-1	-	-	rr96185-1a	-	chr19:54169941..54170005:+
hsa_Cluster_29	miRBase	chr19:54169933..54265684	hsa-mir-512-2	-	-	rr96183-1a	-	chr19:54172425..54172489:+
hsa_Cluster_29	miRBase	chr19:54169933..54265684	hsa-mir-1323	-	-	rr96182-1a	-	chr19:54175232..54175289:+
hsa_Cluster_29	miRBase	chr19:54169933..54265684	hsa-mir-498	-	-	-	-	chr19:54177451..54177574:+
hsa_Cluster_29	miRBase	chr19:54169933..54265684	hsa-mir-520e	-	-	rr96180-1a	-	chr19:54178974..54179040:+
hsa_Cluster_29	miRBase	chr19:54169933..54265684	hsa-mir-515-1	-	-	-	-	chr19:54182257..54182339:+
hsa_Cluster_29	miRBase	chr19:54169933..54265684	hsa-mir-519e	-	-	-	-	chr19:54183194..54183277:+
hsa_Cluster_29	miRBase	chr19:54169933..54265684	hsa-mir-520f	-	-	rr96172-1a	-	chr19:54185422..54185488:+
hsa_Cluster_29	miRBase	chr19:54169933..54265684	hsa-mir-515-2	-	-	-	-	chr19:54188263..54188345:+
hsa_Cluster_29	miRBase	chr19:54169933..54265684	hsa-mir-519c	-	-	rr96168-2a	-	chr19:54189733..54189799:+
hsa_Cluster_29	miRBase	chr19:54169933..54265684	hsa-mir-1283-1	-	-	rr96167-1a	-	chr19:54191747..54191811:+
hsa_Cluster_29	miRBase	chr19:54169933..54265684	hsa-mir-520a	-	-	rr96165-1a	-	chr19:54194148..54194209:+
hsa_Cluster_29	miRBase	chr19:54169933..54265684	hsa-mir-526b	-	-	rr96163-1a	-	chr19:54197656..54197718:+
hsa_Cluster_29	miRBase	chr19:54169933..54265684	hsa-mir-519b	-	-	rr96161-2a	-	chr19:54198477..54198535:+
hsa_Cluster_29	miRBase	chr19:54169933..54265684	hsa-mir-525	-	-	rr96372-1b	-	chr19:54200801..54200860:+
hsa_Cluster_29	miRBase	chr19:54169933..54265684	hsa-mir-523	-	-	rr96370-1a	-	chr19:54201652..54201716:+
hsa_Cluster_29	miRBase	chr19:54169933..54265684	hsa-mir-518f	-	-	rr96367-1a	-	chr19:54203280..54203343:+
hsa_Cluster_29	miRBase	chr19:54169933..54265684	hsa-mir-520b	-	-	rr96366-1b	-	chr19:54204482..54204543:+
hsa_Cluster_29	miRBase	chr19:54169933..54265684	hsa-mir-518b	-	-	rr96365-1a	-	chr19:54206000..54206063:+
hsa_Cluster_29	miRBase	chr19:54169933..54265684	hsa-mir-526a-1	-	-	-	-	chr19:54209506..54209590:+
hsa_Cluster_29	miRBase	chr19:54169933..54265684	hsa-mir-520c	-	-	rr96362-1a	-	chr19:54210717..54210782:+
hsa_Cluster_29	miRBase	chr19:54169933..54265684	hsa-mir-518c	-	-	rr96361-1a	-	chr19:54212009..54212073:+
hsa_Cluster_29	miRBase	chr19:54169933..54265684	hsa-mir-524	-	-	rr96359-1a	-	chr19:54214267..54214332:+
hsa_Cluster_29	miRBase	chr19:54169933..54265684	hsa-mir-517a	-	-	rr96357-1a	-	chr19:54215531..54215597:+
hsa_Cluster_29	miRBase	chr19:54169933..54265684	hsa-mir-519d	-	-	rr96356-1a	-	chr19:54216613..54216675:+
hsa_Cluster_29	miRBase	chr19:54169933..54265684	hsa-mir-521-2	-	-	-	-	chr19:54219848..54219934:+
hsa_Cluster_29	miRBase	chr19:54169933..54265684	hsa-mir-520d	-	-	rr96350-1a	-	chr19:54223361..54223425:+
hsa_Cluster_29	miRBase	chr19:54169933..54265684	hsa-mir-517b	-	-	-	-	chr19:54224330..54224396:+
hsa_Cluster_29	miRBase	chr19:54169933..54265684	hsa-mir-520g	-	-	rr96345-1a	-	chr19:54225429..54225498:+
hsa_Cluster_29	miRBase	chr19:54169933..54265684	hsa-mir-516b-2	-	-	rr96343-1a	-	chr19:54228705..54228769:+
hsa_Cluster_29	miRBase	chr19:54169933..54265684	hsa-mir-526a-2	-	-	-	-	chr19:54230176..54230240:+
hsa_Cluster_29	miRBase	chr19:54169933..54265684	hsa-mir-518e	-	-	rr96339-1a	-	chr19:54233106..54233168:+
hsa_Cluster_29	miRBase	chr19:54169933..54265684	hsa-mir-518a-1	-	-	rr96338-1a	-	chr19:54234270..54234334:+
hsa_Cluster_29	miRBase	chr19:54169933..54265684	hsa-mir-518d	-	-	-	-	chr19:54238131..54238217:+
hsa_Cluster_29	miRBase	chr19:54169933..54265684	hsa-mir-516b-1	-	-	rr96334-1a	-	chr19:54240111..54240179:+
hsa_Cluster_29	miRBase	chr19:54169933..54265684	hsa-mir-518a-2	-	-	rr96333-1a	-	chr19:54242599..54242663:+
hsa_Cluster_29	miRBase	chr19:54169933..54265684	hsa-mir-517c	-	-	-	-	chr19:54244567..54244661:+
hsa_Cluster_29	miRBase	chr19:54169933..54265684	hsa-mir-520h	-	-	rr96327-1a	-	chr19:54245778..54245842:+
hsa_Cluster_29	miRBase	chr19:54169933..54265684	hsa-mir-521-1	-	-	-	-	chr19:54251890..54251976:+
hsa_Cluster_29	miRBase	chr19:54169933..54265684	hsa-mir-522	-	-	rr96323-1b	-	chr19:54254480..54254539:+
hsa_Cluster_29	miRBase	chr19:54169933..54265684	hsa-mir-519a-1	-	-	rr96321-1a	-	chr19:54255659..54255725:+
hsa_Cluster_29	miRBase	chr19:54169933..54265684	hsa-mir-527	-	-	rr96319-1a	-	chr19:54257279..54257348:+
hsa_Cluster_29	miRBase	chr19:54169933..54265684	hsa-mir-516a-1	-	-	rr96317-2b	-	chr19:54260010..54260073:+
hsa_Cluster_29	miRBase	chr19:54169933..54265684	hsa-mir-1283-2	-	-	rr96316-1a	-	chr19:54261498..54261561:+
hsa_Cluster_29	miRBase	chr19:54169933..54265684	hsa-mir-516a-2	-	-	rr96314-2b	-	chr19:54264402..54264465:+
hsa_Cluster_29	miRBase	chr19:54169933..54265684	hsa-mir-519a-2	-	-	rr96312-1a	-	chr19:54265608..54265675:+
hsa_Cluster_30	miRBase	chr19:54290929..54292028	hsa-mir-371b	-	-	-	-	chr19:54290931..54290996:-
hsa_Cluster_30	miRBase	chr19:54290929..54292028	hsa-mir-371a	-	-	rr96298-1a	rr45094-1a	chr19:54290933..54290995:+
hsa_Cluster_30	miRBase	chr19:54290929..54292028	hsa-mir-372	-	-	rr96297-1b	rr45093-1a	chr19:54291147..54291208:+
hsa_Cluster_30	miRBase	chr19:54290929..54292028	hsa-mir-373	rr26195-1a	-	rr96294-1a	-	chr19:54291959..54292028:+
hsa_Cluster_31	Novel	chr19:54649559..54651884	hsa-Novel293	-	-	rr96487-1a	-	chr19:54649559..54649646:+
hsa_Cluster_31	Novel	chr19:54649559..54651884	hsa-Novel34	rr26273-1a	rr23961-1a	rr96486-1a	-	chr19:54651813..54651884:+
hsa_Cluster_32	miRBase	chr19:55742253..55756618	hsa-mir-6804	-	-	-	-	chr19:55742253..55742320:-
hsa_Cluster_32	miRBase	chr19:55742253..55756618	hsa-mir-6802	-	-	rr96720-1a	-	chr19:55751278..55751344:-
hsa_Cluster_32	miRBase	chr19:55742253..55756618	hsa-mir-6803	-	-	rr96717-1a	-	chr19:55756552..55756616:-
hsa_Cluster_119	miRBase	chr2:56210102..56216194	hsa-mir-217	rr113529-1a	rr112774-1a	rr500588-1a	rr223451-1a	chr2:56210117..56210181:-
hsa_Cluster_119	miRBase	chr2:56210102..56216194	hsa-mir-216a	-	rr112772-1a	rr500585-1a	-	chr2:56216112..56216177:-
hsa_Cluster_120	Novel	chr2:204118018..204126309	hsa-Novel481	-	-	rr532415-1a	-	chr2:204118018..204118092:+
hsa_Cluster_120	Novel	chr2:204118018..204126309	hsa-Novel110	rr119716-1a	rr119574-1b	rr532410-1a	-	chr2:204126228..204126309:+
hsa_Cluster_121	Novel	chr2:220158847..220160770	hsa-mir-153-1	-	-	rr536017-1b	-	chr2:220158847..220158907:-
hsa_Cluster_121	Novel	chr2:220158847..220160770	hsa-Novel461	-	-	rr536014-1a	-	chr2:220160707..220160770:-
hsa_Cluster_7	miRBase	chr20:57392670..57393368	hsa-mir-296	rr11070-1a	rr11050-1a	rr48513-1a	-	chr20:57392678..57392741:-
hsa_Cluster_7	miRBase	chr20:57392670..57393368	hsa-mir-298	-	-	-	-	chr20:57393281..57393368:-
hsa_Cluster_8	Novel	chr20:60907533..60913071	hsa-mir-4758	rr11426-1a	rr11298-1a	rr49505-1a	-	chr20:60907533..60907617:-
hsa_Cluster_8	Novel	chr20:60907533..60913071	hsa-Novel8	rr11421-1a	rr11295-1a	-	-	chr20:60912993..60913071:-
hsa_Cluster_9	miRBase	chr20:62550802..62551306	hsa-mir-941-1	-	-	-	-	chr20:62550802..62550873:+
hsa_Cluster_9	miRBase	chr20:62550802..62551306	hsa-mir-941-2	-	-	rr50158-1a	rr21765-1a	chr20:62550847..62550999:+
hsa_Cluster_9	miRBase	chr20:62550802..62551306	hsa-mir-941-3	-	-	rr50156-1a	-	chr20:62550903..62550999:+
hsa_Cluster_9	miRBase	chr20:62550802..62551306	hsa-mir-941-4	-	-	rr50154-1a	rr21763-1a	chr20:62551097..62551190:+
hsa_Cluster_9	miRBase	chr20:62550802..62551306	hsa-mir-941-5_overlap	-	-	-	rr21762-1a	chr20:62551154..62551250:+
hsa_Cluster_9	miRBase	chr20:62550802..62551306	hsa-mir-941-5	-	-	rr50152-1b	-	chr20:62551155..62551306:+
hsa_Cluster_10	miRBase	chr20:62572818..62574079	hsa-mir-1914	rr11808-1a	rr11474-1a	rr50131-1a	-	chr20:62572826..62572889:-
hsa_Cluster_10	miRBase	chr20:62572818..62574079	hsa-mir-647	-	-	-	-	chr20:62573984..62574079:-
hsa_Cluster_71	miRBase	chr21:9825832..9827344	hsa-mir-3648-2	-	-	-	-	chr21:9825832..9826011:+
hsa_Cluster_71	miRBase	chr21:9825832..9827344	hsa-mir-3687-2	-	-	-	-	chr21:9826203..9826263:+
hsa_Cluster_71	miRBase	chr21:9825832..9827344	hsa-Novel69	rr68264-2a	-	-	-	chr21:9826433..9826510:+
hsa_Cluster_71	miRBase	chr21:9825832..9827344	hsa-Novel68	rr68259-1a	-	-	-	chr21:9827258..9827344:-
hsa_Cluster_72	miRBase	chr21:17911409..17912231	hsa-mir-99a	rr68501-1a	rr67209-1a	rr284178-1b	rr129965-1a	chr21:17911418..17911483:+
hsa_Cluster_72	miRBase	chr21:17911409..17912231	hsa-let-7c	rr68499-1a	rr67207-2a	rr284177-2a	rr129961-1a	chr21:17912156..17912227:+
hsa_Cluster_11	Novel	chr22:19951277..19951702	hsa-mir-4761	-	-	rr51308-1a	-	chr22:19951277..19951360:+
hsa_Cluster_11	Novel	chr22:19951277..19951702	hsa-Novel267	-	-	rr51306-1a	-	chr22:19951638..19951702:+
hsa_Cluster_12	miRBase	chr22:20073269..20073665	hsa-mir-3618	-	-	-	-	chr22:20073269..20073356:+
hsa_Cluster_12	miRBase	chr22:20073269..20073665	hsa-mir-1306	rr12293-1a	rr11897-1a	rr51423-1a	rr22469-1a	chr22:20073588..20073658:+
hsa_Cluster_13	miRBase	chr22:22007257..22007674	hsa-mir-301b	-	-	rr51992-1a	-	chr22:22007257..22007356:+
hsa_Cluster_13	miRBase	chr22:22007257..22007674	hsa-mir-130b	rr12521-1b	rr12098-1b	rr51990-1a	rr22831-1b	chr22:22007585..22007674:+
hsa_Cluster_14	miRBase	chr22:35731633..35732792	hsa-mir-3909	rr13491-1a	rr12934-1a	rr55258-1a	rr24631-1a	chr22:35731657..35731727:+
hsa_Cluster_14	miRBase	chr22:35731633..35732792	hsa-mir-6069	-	-	-	-	chr22:35732714..35732792:-
hsa_Cluster_15	miRBase	chr22:38240279..38243781	hsa-mir-658	-	-	-	-	chr22:38240279..38240378:-
hsa_Cluster_15	miRBase	chr22:38240279..38243781	hsa-mir-659	rr13739-1a	rr13097-1a	-	rr25152-1a	chr22:38243699..38243760:-
hsa_Cluster_16	miRBase	chr22:46508629..46509648	hsa-let-7a-3	rr14654-1a	rr13738-1a	rr58823-1a	rr26622-1a	chr22:46508631..46508703:+
hsa_Cluster_16	miRBase	chr22:46508629..46509648	hsa-mir-4763	-	-	-	-	chr22:46509446..46509537:+
hsa_Cluster_16	miRBase	chr22:46508629..46509648	hsa-let-7b	rr14648-1a	rr13731-1a	rr58819-2a	rr26619-1b	chr22:46509570..46509648:+
hsa_Cluster_86	Novel	chr3:38010901..38012238	hsa-mir-26a-1	rr81670-1a	rr79477-1a	rr335613-2a	rr153153-1a	chr3:38010901..38010967:+
hsa_Cluster_86	Novel	chr3:38010901..38012238	hsa-Novel411	-	-	rr335612-1b	-	chr3:38012183..38012238:+
hsa_Cluster_87	miRBase	chr3:49057581..49058142	hsa-mir-425	rr82307-1b	rr80070-1b	rr338476-1a	rr154672-1b	chr3:49057590..49057657:-
hsa_Cluster_87	miRBase	chr3:49057581..49058142	hsa-mir-191	rr82304-1a	rr80067-1a	rr338472-2a	rr154670-1a	chr3:49058062..49058129:-
hsa_Cluster_88	Novel	chr3:52324549..52328308	hsa-Novel548	-	-	-	rr155228-1a	chr3:52324549..52324595:+
hsa_Cluster_88	Novel	chr3:52324549..52328308	hsa-mir-135a-1	rr82570-1a	rr80320-1a	rr339358-1a	-	chr3:52328247..52328308:-
hsa_Cluster_89	Novel	chr3:113311103..113313802	hsa-mir-548-Novel15	-	-	rr351147-1a	-	chr3:113311103..113311162:+
hsa_Cluster_89	Novel	chr3:113311103..113313802	hsa-mir-4446	rr84256-1a	rr82391-1a	rr351144-1a	-	chr3:113313709..113313802:+
hsa_Cluster_90	miRBase	chr3:160122376..160122613	hsa-mir-15b	rr86180-1a	rr84505-1a	rr361948-1a	rr164587-1a	chr3:160122394..160122456:+
hsa_Cluster_90	miRBase	chr3:160122376..160122613	hsa-mir-16-2	rr86178-1a	rr84502-1a	rr361947-2a	rr164584-1a	chr3:160122541..160122608:+
hsa_Cluster_101	miRBase	chr4:77494721..77496779	hsa-mir-4450	-	-	rr437265-1a	rr198497-1a	chr4:77494725..77494784:+
hsa_Cluster_101	miRBase	chr4:77494721..77496779	hsa-mir-548ah	-	-	rr437264-1a	rr198495-1a	chr4:77496714..77496773:+
hsa_Cluster_102	miRBase	chr4:113569030..113569713	hsa-mir-367	-	-	-	-	chr4:113569030..113569097:-
hsa_Cluster_102	miRBase	chr4:113569030..113569713	hsa-mir-302d	-	-	-	-	chr4:113569160..113569227:-
hsa_Cluster_102	miRBase	chr4:113569030..113569713	hsa-mir-302a	-	-	rr444475-1b	-	chr4:113569343..113569399:-
hsa_Cluster_102	miRBase	chr4:113569030..113569713	hsa-mir-302c	-	-	-	-	chr4:113569519..113569586:-
hsa_Cluster_102	miRBase	chr4:113569030..113569713	hsa-mir-302b	-	-	-	-	chr4:113569641..113569713:-
hsa_Cluster_133	Novel	chr5:1054188..1063084	hsa-Novel130	rr137019-1a	-	-	-	chr5:1054188..1054284:-
hsa_Cluster_133	Novel	chr5:1054188..1063084	hsa-mir-4635	-	-	rr618511-1a	rr274639-1a	chr5:1063018..1063084:-
hsa_Cluster_134	miRBase	chr5:54466360..54468181	hsa-mir-449a	-	rr137952-1a	rr628674-1a	-	chr5:54466371..54466437:-
hsa_Cluster_134	miRBase	chr5:54466360..54468181	hsa-mir-449b	-	-	-	-	chr5:54466474..54466570:-
hsa_Cluster_134	miRBase	chr5:54466360..54468181	hsa-mir-449c	-	-	rr628670-1a	-	chr5:54468104..54468166:-
hsa_Cluster_135	miRBase	chr5:148808481..148810296	hsa-mir-143	rr142203-1a	rr142323-1a	rr649958-1a	rr287006-1a	chr5:148808502..148808562:+
hsa_Cluster_135	miRBase	chr5:148808481..148810296	hsa-mir-145	-	-	rr649957-2b	rr287004-1b	chr5:148810224..148810284:+
hsa_Cluster_57	miRBase	chr6:32137807..32147653	hsa-mir-6721	rr55726-1a	rr54540-1a	-	rr105728-1a	chr6:32137813..32137883:-
hsa_Cluster_57	miRBase	chr6:32137807..32147653	hsa-mir-6833	-	-	-	-	chr6:32147593..32147653:+
hsa_Cluster_58	miRBase	chr6:33255004..33258102	hsa-mir-6873	-	-	-	-	chr6:33255004..33255066:-
hsa_Cluster_58	miRBase	chr6:33255004..33258102	hsa-mir-6834	rr55897-1a	-	-	-	chr6:33258022..33258101:+
hsa_Cluster_59	Novel	chr6:50412069..50416709	hsa-Novel339	-	-	rr234786-1a	-	chr6:50412069..50412136:+
hsa_Cluster_59	Novel	chr6:50412069..50416709	hsa-Novel334	-	-	rr234780-1a	-	chr6:50416647..50416709:+
hsa_Cluster_60	miRBase	chr6:52009147..52013839	hsa-mir-206	rr57124-1a	rr55917-1a	-	rr108180-1a	chr6:52009156..52009221:+
hsa_Cluster_60	miRBase	chr6:52009147..52013839	hsa-mir-133b	-	-	rr235095-1a	-	chr6:52013745..52013807:+
hsa_Cluster_1	miRBase	chr7:93112072..93113331	hsa-mir-653	rr4197-1a	rr4152-1a	rr20202-1a	-	chr7:93112093..93112156:-
hsa_Cluster_1	miRBase	chr7:93112072..93113331	hsa-mir-489	-	rr4150-1a	rr20199-1a	rr8068-1a	chr7:93113256..93113322:-
hsa_Cluster_2	miRBase	chr7:97592970..97593793	hsa-mir-5692a-1	-	-	-	-	chr7:97592970..97593038:+
hsa_Cluster_2	miRBase	chr7:97592970..97593793	hsa-mir-5692c-2	-	-	-	-	chr7:97593717..97593793:-
hsa_Cluster_3	miRBase	chr7:99691183..99691697	hsa-mir-25	rr4550-1b	rr4526-1b	rr21765-1b	rr9019-1a	chr7:99691192..99691257:-
hsa_Cluster_3	miRBase	chr7:99691183..99691697	hsa-Novel135	-	rr4524-1a	rr21763-1c	-	chr7:99691269..99691349:-
hsa_Cluster_3	miRBase	chr7:99691183..99691697	hsa-mir-93	rr4546-1a	rr4523-2a	rr21761-2a	rr9017-1a	chr7:99691396..99691464:-
hsa_Cluster_3	miRBase	chr7:99691183..99691697	hsa-mir-106b	rr4543-1a	rr4522-1a	rr21758-1a	rr9013-1a	chr7:99691623..99691692:-
hsa_Cluster_4	miRBase	chr7:102106189..102111978	hsa-mir-5090	-	-	-	rr9568-1a	chr7:102106198..102106259:+
hsa_Cluster_4	miRBase	chr7:102106189..102111978	hsa-mir-4467	-	-	-	-	chr7:102111916..102111978:+
hsa_Cluster_5	miRBase	chr7:129410223..129414854	hsa-mir-182	rr5850-1a	rr5935-1a	rr28375-2a	-	chr7:129410244..129410311:-
hsa_Cluster_5	miRBase	chr7:129410223..129414854	hsa-mir-96	rr5847-1a	rr5933-1a	rr28373-2a	-	chr7:129414535..129414603:-
hsa_Cluster_5	miRBase	chr7:129410223..129414854	as-hsa-mir-96	rr5848-1a	-	rr28372-1a	-	chr7:129414540..129414604:+
hsa_Cluster_5	miRBase	chr7:129410223..129414854	hsa-mir-183	rr5846-1a	rr5932-1a	rr28369-1a	-	chr7:129414765..129414828:-
hsa_Cluster_6	miRBase	chr7:130561506..130562310	hsa-mir-29a	rr5895-1a	rr5981-1a	rr28606-1b	rr11926-1a	chr7:130561506..130561571:-
hsa_Cluster_6	miRBase	chr7:130561506..130562310	hsa-mir-29b-1	rr5894-1a	rr5979-1a	rr28605-2a	rr11924-1a	chr7:130562207..130562310:-
hsa_Cluster_33	miRBase	chr8:12576641..12584813	hsa-mir-5692a-2	-	-	-	-	chr8:12576641..12576699:+
hsa_Cluster_33	miRBase	chr8:12576641..12584813	hsa-mir-3926-1	-	-	-	-	chr8:12584741..12584813:-
hsa_Cluster_33	miRBase	chr8:12576641..12584813	hsa-mir-3926-2	-	-	-	-	chr8:12584746..12584808:+
hsa_Cluster_34	miRBase	chr8:100548864..100549089	hsa-mir-599	-	-	rr121907-1a	-	chr8:100548874..100548937:-
hsa_Cluster_34	miRBase	chr8:100548864..100549089	hsa-mir-875	-	-	rr121905-1a	-	chr8:100549021..100549083:-
hsa_Cluster_35	miRBase	chr8:135812763..135817188	hsa-mir-30b	rr32115-1a	rr30558-1a	rr129806-1a	rr58450-2a	chr8:135812772..135812837:-
hsa_Cluster_35	miRBase	chr8:135812763..135817188	hsa-mir-30d	rr32114-1a	rr30557-1a	rr129802-2a	rr58449-1a	chr8:135817119..135817185:-
hsa_Cluster_36	Novel	chr8:144660323..144663521	hsa-Novel274	-	-	rr131755-1a	-	chr8:144660323..144660390:-
hsa_Cluster_36	Novel	chr8:144660323..144663521	hsa-Novel270	-	-	rr131752-1a	-	chr8:144660655..144660720:-
hsa_Cluster_36	Novel	chr8:144660323..144663521	hsa-Novel271	-	-	rr131744-1a	-	chr8:144663427..144663521:-
hsa_Cluster_37	miRBase	chr8:145619364..145625739	hsa-mir-939	rr33083-1a	rr31234-1a	rr132474-1b	-	chr8:145619371..145619435:-
hsa_Cluster_37	miRBase	chr8:145619364..145625739	hsa-mir-6849	-	-	-	-	chr8:145625671..145625739:-
hsa_Cluster_122	Novel	chr9:32456298..32456452	hsa-Novel113	rr122543-1a	rr122321-1a	rr548366-1a	-	chr9:32456298..32456369:-
hsa_Cluster_122	Novel	chr9:32456298..32456452	hsa-Novel222	-	rr122320-1a	-	-	chr9:32456390..32456452:-
hsa_Cluster_123	Novel	chr9:33107202..33108751	hsa-Novel114	rr122589-1a	-	-	-	chr9:33107202..33107264:-
hsa_Cluster_123	Novel	chr9:33107202..33108751	hsa-Novel490	-	-	rr548514-1a	-	chr9:33108698..33108751:-
hsa_Cluster_124	miRBase	chr9:96938239..96941202	hsa-let-7a-1	rr124370-2a	rr124414-1a	rr558398-1a	rr247441-1a	chr9:96938243..96938318:+
hsa_Cluster_124	miRBase	chr9:96938239..96941202	hsa-let-7f-1	rr124368-1a	rr124413-1a	rr558394-1a	rr247438-1a	chr9:96938634..96938714:+
hsa_Cluster_124	miRBase	chr9:96938239..96941202	hsa-let-7d	rr124365-1a	rr124411-1a	rr558389-1a	rr247435-1a	chr9:96941122..96941201:+
hsa_Cluster_125	miRBase	chr9:97847483..97848387	hsa-mir-23b	rr124458-2a	rr124502-2a	rr558695-2a	rr247673-2a	chr9:97847483..97847592:+
hsa_Cluster_125	miRBase	chr9:97847483..97848387	hsa-mir-27b	rr124457-1a	rr124501-2a	rr558693-2b	rr247672-2a	chr9:97847720..97847828:+
hsa_Cluster_125	miRBase	chr9:97847483..97848387	hsa-mir-24-1	rr124452-1b	rr124496-1b	rr558690-1a	rr247669-1b	chr9:97848286..97848387:+
hsa_Cluster_125	miRBase	chr9:97847483..97848387	hsa-mir-3074	rr124451-1a	rr124497-1a	rr558689-1a	-	chr9:97848303..97848369:-
hsa_Cluster_126	miRBase	chr9:127454721..127456077	as-hsa-mir-181a-2	-	-	rr565233-1b	-	chr9:127454757..127454816:-
hsa_Cluster_126	miRBase	chr9:127454721..127456077	hsa-mir-181a-2	rr125754-1a	rr125771-1a	rr565235-2a	rr251072-1a	chr9:127454757..127454821:+
hsa_Cluster_126	miRBase	chr9:127454721..127456077	hsa-mir-181b-2	rr125752-1a	rr125770-1a	rr565231-1a	rr251068-1a	chr9:127456001..127456066:+
hsa_Cluster_127	miRBase	chr9:130548112..130548286	hsa-mir-3960	-	-	-	-	chr9:130548112..130548202:+
hsa_Cluster_127	miRBase	chr9:130548112..130548286	hsa-mir-2861	-	-	-	-	chr9:130548197..130548286:+
hsa_Cluster_128	miRBase	chr9:131007000..131007309	hsa-mir-199b	rr126156-1a	rr126050-1a	rr566310-1b	rr251653-1a	chr9:131007021..131007088:-
hsa_Cluster_128	miRBase	chr9:131007000..131007309	hsa-mir-3154	-	-	-	-	chr9:131007226..131007309:-
hsa_Cluster_129	miRBase	chr9:137740804..137742653	hsa-Novel495	-	-	rr568386-1b	-	chr9:137740804..137740873:-
hsa_Cluster_129	miRBase	chr9:137740804..137742653	hsa-mir-3689c	-	-	-	-	chr9:137741144..137741215:-
hsa_Cluster_129	miRBase	chr9:137740804..137742653	hsa-mir-3689a	-	-	rr568384-1a	-	chr9:137741339..137741402:-
hsa_Cluster_129	miRBase	chr9:137740804..137742653	hsa-mir-3689d-1	-	-	-	-	chr9:137741455..137741528:-
hsa_Cluster_129	miRBase	chr9:137740804..137742653	hsa-mir-3689b	-	-	rr568382-1a	-	chr9:137742011..137742075:-
hsa_Cluster_129	miRBase	chr9:137740804..137742653	hsa-mir-3689d-2	-	-	-	-	chr9:137742123..137742202:-
hsa_Cluster_129	miRBase	chr9:137740804..137742653	hsa-mir-3689e	-	-	rr568379-1a	-	chr9:137742419..137742482:-
hsa_Cluster_129	miRBase	chr9:137740804..137742653	hsa-mir-3689f	rr126906-1a	-	rr568378-1a	-	chr9:137742587..137742650:-
hsa_Cluster_103	miRBase	chrX:45605585..45606530	hsa-mir-221	rr106763-1a	rr105964-1a	rr467858-1a	rr209962-1b	chrX:45605587..45605696:-
hsa_Cluster_103	miRBase	chrX:45605585..45606530	hsa-mir-222	rr106761-1a	rr105961-1a	rr467856-2a	rr209960-1a	chrX:45606421..45606523:-
hsa_Cluster_103	miRBase	chrX:45605585..45606530	as-hsa-mir-222	-	-	rr467854-1a	-	chrX:45606440..45606504:+
hsa_Cluster_104	miRBase	chrX:49767754..49779291	hsa-mir-532	rr107071-1a	rr106190-1a	rr468789-1a	rr210497-1a	chrX:49767772..49767834:+
hsa_Cluster_104	miRBase	chrX:49767754..49779291	hsa-mir-188	rr107069-1b	rr106188-1a	rr468788-1b	rr210496-1a	chrX:49768123..49768191:+
hsa_Cluster_104	miRBase	chrX:49767754..49779291	hsa-mir-500a	rr107067-1b	rr106185-1b	rr468784-1a	rr210494-1a	chrX:49773049..49773113:+
hsa_Cluster_104	miRBase	chrX:49767754..49779291	hsa-mir-362	rr107065-1b	rr106183-1b	rr468782-1a	rr210492-1b	chrX:49773576..49773636:+
hsa_Cluster_104	miRBase	chrX:49767754..49779291	hsa-mir-501	rr107063-1a	rr106182-2a	rr468779-1a	rr210491-1a	chrX:49774338..49774405:+
hsa_Cluster_104	miRBase	chrX:49767754..49779291	hsa-mir-500b	rr107061-1a	-	rr468777-1a	rr210489-1b	chrX:49775287..49775352:+
hsa_Cluster_104	miRBase	chrX:49767754..49779291	hsa-mir-660	rr107060-1b	rr106179-1a	rr468774-1a	rr210488-1a	chrX:49777860..49777924:+
hsa_Cluster_104	miRBase	chrX:49767754..49779291	hsa-mir-502	rr107057-1b	rr106177-1b	rr468772-1b	rr210486-1b	chrX:49779220..49779281:+
hsa_Cluster_105	miRBase	chrX:53224593..53228145	hsa-mir-6895	-	-	-	-	chrX:53224593..53224670:-
hsa_Cluster_105	miRBase	chrX:53224593..53228145	hsa-mir-6894	-	-	rr469478-1a	-	chrX:53228070..53228145:-
hsa_Cluster_106	miRBase	chrX:53583184..53584235	hsa-mir-98	rr107220-1a	rr106345-1a	rr469497-1a	rr210832-1a	chrX:53583200..53583282:-
hsa_Cluster_106	miRBase	chrX:53583184..53584235	as-hsa-mir-98	-	rr106346-1a	rr469498-1a	-	chrX:53583209..53583280:+
hsa_Cluster_106	miRBase	chrX:53583184..53584235	hsa-let-7f-2	rr107218-1a	rr106344-1a	rr469495-1a	rr210830-1a	chrX:53584155..53584229:-
hsa_Cluster_107	miRBase	chrX:73438210..73438453	hsa-mir-421	-	rr106940-1a	rr472759-1b	-	chrX:73438210..73438304:-
hsa_Cluster_107	miRBase	chrX:73438210..73438453	hsa-mir-374b	rr107902-1a	rr106938-1a	rr472757-2a	rr212273-1a	chrX:73438389..73438446:-
hsa_Cluster_107	miRBase	chrX:73438210..73438453	hsa-mir-374c	-	rr106935-1a	rr472756-1a	rr212272-1a	chrX:73438393..73438445:+
hsa_Cluster_108	miRBase	chrX:73506939..73507192	hsa-mir-545	-	-	-	-	chrX:73506939..73507044:-
hsa_Cluster_108	miRBase	chrX:73506939..73507192	hsa-mir-374a	rr107892-1a	rr106928-2a	rr472709-2a	rr212234-1a	chrX:73507127..73507185:-
hsa_Cluster_108	miRBase	chrX:73506939..73507192	as-hsa-mir-374a	-	-	rr472708-1a	-	chrX:73507132..73507185:+
hsa_Cluster_109	miRBase	chrX:113886019..113887198	hsa-mir-1912	-	-	-	-	chrX:113886019..113886098:+
hsa_Cluster_109	miRBase	chrX:113886019..113887198	hsa-mir-1264	-	-	-	-	chrX:113887130..113887198:+
hsa_Cluster_110	miRBase	chrX:133303408..133304308	hsa-mir-363	rr109465-1a	rr108701-1a	rr482964-1b	rr215904-1a	chrX:133303410..133303480:-
hsa_Cluster_110	miRBase	chrX:133303408..133304308	hsa-mir-92a-2	rr109464-1a	rr108700-1a	rr482962-1a	rr215902-1a	chrX:133303572..133303638:-
hsa_Cluster_110	miRBase	chrX:133303408..133304308	hsa-mir-19b-2	rr109463-1a	rr108699-1a	rr482961-1a	rr215901-1a	chrX:133303712..133303783:-
hsa_Cluster_110	miRBase	chrX:133303408..133304308	hsa-mir-20b	rr109461-1b	rr108697-1b	rr482959-1b	rr215900-1a	chrX:133303841..133303904:-
hsa_Cluster_110	miRBase	chrX:133303408..133304308	hsa-mir-18b	-	rr108696-1a	rr482958-2a	rr215898-1a	chrX:133304072..133304137:-
hsa_Cluster_110	miRBase	chrX:133303408..133304308	hsa-mir-106a	rr109459-1a	rr108695-1a	rr482955-1a	rr215897-1a	chrX:133304237..133304298:-
hsa_Cluster_111	miRBase	chrX:133674215..133680741	hsa-mir-450b	rr109496-1a	rr108733-1a	-	-	chrX:133674224..133674284:-
hsa_Cluster_111	miRBase	chrX:133674215..133680741	hsa-mir-450a-1	rr109494-1a	rr108731-1a	rr483084-1a	rr215940-1a	chrX:133674385..133674448:-
hsa_Cluster_111	miRBase	chrX:133674215..133680741	hsa-mir-450a-2	rr109492-1a	rr108729-1a	rr483082-1a	rr215937-1a	chrX:133674554..133674619:-
hsa_Cluster_111	miRBase	chrX:133674215..133680741	hsa-mir-542	rr109491-1a	rr108728-1b	rr483081-1b	-	chrX:133675393..133675455:-
hsa_Cluster_111	miRBase	chrX:133674215..133680741	hsa-mir-503	rr109488-1a	rr108725-1a	rr483077-2a	rr215934-1a	chrX:133680358..133680426:-
hsa_Cluster_111	miRBase	chrX:133674215..133680741	hsa-mir-424	rr109485-1a	rr108722-1a	rr483075-1a	rr215932-1a	chrX:133680670..133680733:-
hsa_Cluster_112	miRBase	chrX:145074268..145082649	hsa-mir-892c	-	rr109143-1a	-	-	chrX:145074277..145074338:-
hsa_Cluster_112	miRBase	chrX:145074268..145082649	hsa-mir-890	-	-	-	-	chrX:145075793..145075869:-
hsa_Cluster_112	miRBase	chrX:145074268..145082649	hsa-mir-888	-	-	rr485043-1a	-	chrX:145076310..145076368:-
hsa_Cluster_112	miRBase	chrX:145074268..145082649	hsa-mir-892a	-	-	-	-	chrX:145078187..145078261:-
hsa_Cluster_112	miRBase	chrX:145074268..145082649	hsa-mir-892b	-	-	-	-	chrX:145078716..145078792:-
hsa_Cluster_112	miRBase	chrX:145074268..145082649	hsa-mir-891b	-	-	-	-	chrX:145082571..145082649:-
hsa_Cluster_113	miRBase	chrX:146271222..146280645	hsa-mir-513c	-	-	rr485249-1a	-	chrX:146271233..146271292:-
hsa_Cluster_113	miRBase	chrX:146271222..146280645	hsa-mir-513b	-	-	rr485246-1a	-	chrX:146280572..146280633:-
hsa_Cluster_114	miRBase	chrX:146307344..146318545	hsa-mir-513a-2	-	-	rr485239-1a	-	chrX:146307376..146307435:-
hsa_Cluster_114	miRBase	chrX:146307344..146318545	hsa-mir-506	-	-	rr485238-1a	-	chrX:146312270..146312331:-
hsa_Cluster_114	miRBase	chrX:146307344..146318545	hsa-mir-507	-	-	rr485236-1a	-	chrX:146312519..146312581:-
hsa_Cluster_114	miRBase	chrX:146307344..146318545	hsa-mir-508	rr109886-1a	-	rr485234-1a	-	chrX:146318447..146318539:-
hsa_Cluster_115	miRBase	chrX:146331669..146342146	hsa-mir-514b	-	-	rr485231-1a	-	chrX:146331676..146331739:-
hsa_Cluster_115	miRBase	chrX:146331669..146342146	hsa-mir-510-Novel	-	-	rr485227-1a	-	chrX:146336827..146336889:-
hsa_Cluster_115	miRBase	chrX:146331669..146342146	hsa-mir-509-2	-	-	rr485225-1a	-	chrX:146340277..146340371:-
hsa_Cluster_115	miRBase	chrX:146331669..146342146	hsa-mir-509-3	-	-	rr485224-2a	rr216664-1a	chrX:146341176..146341239:-
hsa_Cluster_115	miRBase	chrX:146331669..146342146	hsa-mir-509-1	-	-	rr485222-1a	-	chrX:146342052..146342146:-
hsa_Cluster_116	miRBase	chrX:146353853..146366252	hsa-mir-510	-	-	rr485219-1a	-	chrX:146353857..146353918:-
hsa_Cluster_116	miRBase	chrX:146353853..146366252	hsa-mir-514a-1	-	-	rr485215-1a	-	chrX:146360765..146360863:-
hsa_Cluster_116	miRBase	chrX:146353853..146366252	hsa-mir-514a-2	-	-	rr485213-1a	-	chrX:146363456..146363554:-
hsa_Cluster_116	miRBase	chrX:146353853..146366252	hsa-mir-514a-3	-	-	rr485211-1a	-	chrX:146366154..146366252:-
hsa_Cluster_117	miRBase	chrX:151127050..151128184	hsa-mir-224	-	-	rr486225-2a	rr217068-1a	chrX:151127053..151127125:-
hsa_Cluster_117	miRBase	chrX:151127050..151128184	hsa-mir-452	-	-	rr486221-1b	-	chrX:151128110..151128171:-
hsa_Cluster_118	miRBase	chrX:151560691..151562964	hsa-mir-105-1	rr110104-1a	rr109376-1a	rr486306-1a	-	chrX:151560699..151560759:-
hsa_Cluster_118	miRBase	chrX:151560691..151562964	hsa-mir-767	rr110103-1b	rr109375-1b	rr486305-1b	-	chrX:151561919..151561975:-
hsa_Cluster_118	miRBase	chrX:151560691..151562964	hsa-mir-105-2	rr110101-1a	rr109373-1a	rr486302-1a	-	chrX:151562892..151562952:-

## Sheet: Mouse
ID	cluster_source	cluster_location	precursor	mmu_brain	mmu_embryo	mmu_newborn	mmu_Ovary	mmu_Testes	precursor_location
mmu_Cluster_16	miRBase	chr1:20678991..20682887	mmu-mir-206	rr10214-1a	rr41045-1a	rr16778-1a	-	rr34539-1a	chr1:20678991..20679098:+
mmu_Cluster_16	miRBase	chr1:20678991..20682887	mmu-mir-133b	rr10212-1a	rr41042-1a	rr16776-1a	rr2125-1a	rr34537-1a	chr1:20682792..20682856:+
mmu_Cluster_17	miRBase	chr1:93346092..93352285	mmu-mir-6902	-	-	-	-	-	chr1:93346092..93346155:+
mmu_Cluster_17	miRBase	chr1:93346092..93352285	mmu-mir-6345	-	-	-	-	-	chr1:93352158..93352285:+
mmu_Cluster_18	miRBase	chr1:137966455..137966718	mmu-mir-181a-1	rr18699-2a	rr75192-1a	rr31205-1a	rr4016-1a	rr62210-1a	chr1:137966466..137966532:+
mmu_Cluster_18	miRBase	chr1:137966455..137966718	mmu-mir-181b-1	rr18697-1a	rr75190-1a	rr31204-1a	rr4014-1a	rr62208-1a	chr1:137966648..137966713:+
mmu_Cluster_19	miRBase	chr1:162217814..162223481	mmu-mir-199a-2	rr20338-1a	rr82159-2a	rr33933-1a	rr4361-1a	rr68136-1a	chr1:162217840..162217907:+
mmu_Cluster_19	miRBase	chr1:162217814..162223481	mmu-mir-214	rr20336-1a	rr82151-1a	rr33929-1a	rr4359-2a	rr68133-1a	chr1:162223372..162223481:+
mmu_Cluster_19	miRBase	chr1:162217814..162223481	as-mmu-mir-214	rr20337-1a	-	-	-	-	chr1:162223396..162223460:-
mmu_Cluster_20	miRBase	chr1:185313319..185313692	as-mmu-mir-194-1	rr22280-1a	-	-	-	-	chr1:185313322..185313379:-
mmu_Cluster_20	miRBase	chr1:185313319..185313692	mmu-mir-194-1	rr22281-1a	rr90473-1a	rr37289-1a	rr4872-1a	rr73886-1a	chr1:185313323..185313384:+
mmu_Cluster_20	miRBase	chr1:185313319..185313692	mmu-mir-215	-	rr90471-1a	rr37287-1a	-	rr73885-1a	chr1:185313609..185313670:+
mmu_Cluster_21	miRBase	chr1:195037040..195037643	mmu-mir-29b-2	rr23114-1a	rr93870-1a	rr38654-1a	rr5060-1a	rr76343-1a	chr1:195037044..195037116:+
mmu_Cluster_21	miRBase	chr1:195037040..195037643	mmu-mir-29c	rr23111-1a	rr93866-1a	rr38650-1a	rr5058-1b	rr76341-1a	chr1:195037538..195037643:+
mmu_Cluster_85	miRBase	chr10:126995530..126998560	mmu-mir-26a-2	rr72056-1a	rr296755-2a	rr122723-2a	rr15995-1a	rr240792-1a	chr10:126995540..126995605:+
mmu_Cluster_85	miRBase	chr10:126995530..126998560	mmu-mir-546	-	-	-	-	-	chr10:126998440..126998560:+
mmu_Cluster_86	miRBase	chr10:128382838..128388900	mmu-mir-6914	rr72267-1a	-	-	-	-	chr10:128382842..128382901:+
mmu_Cluster_86	miRBase	chr10:128382838..128388900	mmu-mir-6915	-	-	-	-	-	chr10:128388832..128388900:+
mmu_Cluster_22	miRBase	chr11:28757012..28763835	mmu-mir-216a	rr96416-1a	rr398434-1a	rr164621-1a	-	-	chr11:28757017..28757082:+
mmu_Cluster_22	miRBase	chr11:28757012..28763835	mmu-mir-217	rr96415-1a	rr398431-1a	rr164618-1a	-	-	chr11:28763756..28763823:+
mmu_Cluster_23	Novel	chr11:52126370..52126827	mmu-Novel103	-	rr406053-1a	-	-	-	chr11:52126370..52126428:+
mmu_Cluster_23	Novel	chr11:52126370..52126827	mmu-mir-3061	rr98293-1b	rr406051-1a	rr167787-1a	rr21881-1a	-	chr11:52126754..52126827:+
mmu_Cluster_24	miRBase	chr11:60200537..60202327	mmu-mir-6921	rr99082-1a	rr409659-1a	-	-	-	chr11:60200537..60200616:-
mmu_Cluster_24	miRBase	chr11:60200537..60202327	mmu-mir-6922	-	-	-	-	-	chr11:60202262..60202327:-
mmu_Cluster_25	Novel	chr11:70011597..70015459	mmu-Novel10	rr100098-1a	-	-	-	-	chr11:70011597..70011666:-
mmu_Cluster_25	Novel	chr11:70011597..70015459	mmu-mir-324	rr100095-1a	rr414079-1a	rr170908-1a	rr22374-1a	rr334678-1a	chr11:70011991..70012127:+
mmu_Cluster_25	Novel	chr11:70011597..70015459	mmu-Novel97	-	rr414076-1a	-	-	-	chr11:70015399..70015459:+
mmu_Cluster_26	miRBase	chr11:70234692..70235135	mmu-mir-497b	rr100119-1a	rr414160-1a	rr170952-1a	-	-	chr11:70234716..70234801:-
mmu_Cluster_26	miRBase	chr11:70234692..70235135	mmu-mir-497	rr100121-1b	rr414161-2a	rr170953-1a	rr22384-1a	rr334753-1a	chr11:70234728..70234794:+
mmu_Cluster_26	miRBase	chr11:70234692..70235135	mmu-mir-195a	rr100117-1a	rr414159-2a	rr170950-1a	rr22382-1a	rr334751-1a	chr11:70235060..70235125:+
mmu_Cluster_27	miRBase	chr11:75173388..75173747	mmu-mir-212	rr100556-1b	rr415998-1b	rr171743-1b	rr22486-1b	-	chr11:75173403..75173465:+
mmu_Cluster_27	miRBase	chr11:75173388..75173747	mmu-mir-132	rr100554-1a	rr415995-1a	rr171741-1a	rr22483-1a	rr336283-1a	chr11:75173683..75173747:+
mmu_Cluster_28	miRBase	chr11:78073005..78073241	mmu-mir-144	rr100918-1a	rr417696-1a	rr172444-1a	rr22612-1a	rr337342-1a	chr11:78073007..78073069:+
mmu_Cluster_28	miRBase	chr11:78073005..78073241	mmu-mir-451a	-	-	-	-	-	chr11:78073170..78073241:+
mmu_Cluster_28	miRBase	chr11:78073005..78073241	mmu-mir-451b	rr100915-1a	rr417692-1a	rr172441-1a	-	-	chr11:78073182..78073225:-
mmu_Cluster_49	miRBase	chr12:109563692..109595397	mmu-mir-770	rr180573-1a	rr747302-1a	rr308677-1a	-	-	chr12:109563705..109563768:+
mmu_Cluster_49	miRBase	chr12:109563692..109595397	mmu-mir-673	rr180568-1a	rr747297-2a	rr308673-2a	rr40748-1b	rr597377-1a	chr12:109572001..109572069:+
mmu_Cluster_49	miRBase	chr12:109563692..109595397	mmu-mir-493	rr180565-1a	rr747292-1a	rr308668-1a	-	-	chr12:109580238..109580308:+
mmu_Cluster_49	miRBase	chr12:109563692..109595397	mmu-mir-3544	-	rr747288-1a	rr308666-1a	-	-	chr12:109585810..109585883:-
mmu_Cluster_49	miRBase	chr12:109563692..109595397	mmu-mir-337	rr180563-1b	rr747285-1a	rr308664-1a	rr40745-1a	rr597371-1a	chr12:109585814..109585874:+
mmu_Cluster_49	miRBase	chr12:109563692..109595397	mmu-mir-540	rr180559-1a	rr747284-1a	rr308662-1a	rr40744-1a	rr597370-1a	chr12:109586059..109586165:+
mmu_Cluster_49	miRBase	chr12:109563692..109595397	mmu-mir-665	rr180556-1a	rr747281-1a	rr308660-1a	rr40742-1a	-	chr12:109586308..109586409:+
mmu_Cluster_49	miRBase	chr12:109563692..109595397	mmu-mir-3070a	-	-	-	-	-	chr12:109587943..109588031:+
mmu_Cluster_49	miRBase	chr12:109563692..109595397	mmu-mir-3070b	-	-	-	-	-	chr12:109588592..109588680:+
mmu_Cluster_49	miRBase	chr12:109563692..109595397	mmu-mir-431	rr180548-1a	rr747277-1a	rr308652-1b	rr40740-1b	rr597366-1b	chr12:109590456..109590526:+
mmu_Cluster_49	miRBase	chr12:109563692..109595397	mmu-mir-433	rr180547-1b	rr747275-1b	rr308650-1b	rr40738-1b	-	chr12:109591729..109591803:+
mmu_Cluster_49	miRBase	chr12:109563692..109595397	mmu-mir-127	rr180544-1c	rr747273-2c	rr308648-2c	rr40736-1b	rr597362-1b	chr12:109592825..109592910:+
mmu_Cluster_49	miRBase	chr12:109563692..109595397	mmu-mir-434	rr180542-1a	rr747270-1a	rr308643-1a	rr40735-1a	rr597360-1a	chr12:109594508..109594603:+
mmu_Cluster_49	miRBase	chr12:109563692..109595397	mmu-mir-432	-	-	-	-	-	chr12:109594956..109595030:+
mmu_Cluster_49	miRBase	chr12:109563692..109595397	mmu-mir-3071	-	rr747267-1a	rr308637-1a	-	-	chr12:109595327..109595384:-
mmu_Cluster_49	miRBase	chr12:109563692..109595397	mmu-mir-136	rr180540-2a	rr747268-2a	rr308639-1a	rr40733-1a	rr597357-1a	chr12:109595330..109595389:+
mmu_Cluster_50	miRBase	chr12:109611496..109618336	mmu-mir-341	rr180721-1a	rr747589-2a	rr308932-1a	-	-	chr12:109611496..109611597:+
mmu_Cluster_50	miRBase	chr12:109611496..109618336	mmu-mir-1188	rr180720-1a	rr747587-1a	rr308931-1a	-	-	chr12:109611839..109611903:+
mmu_Cluster_50	miRBase	chr12:109611496..109618336	mmu-mir-370	rr180718-1a	rr747581-1a	rr308925-1a	rr40828-1a	rr597533-1a	chr12:109618264..109618328:+
mmu_Cluster_51	miRBase	chr12:109709060..109747960	mmu-mir-379	rr180670-1a	rr747497-1a	rr308831-1a	rr40813-1a	rr597497-1a	chr12:109709064..109709125:+
mmu_Cluster_51	miRBase	chr12:109709060..109747960	mmu-mir-411	rr180667-2a	rr747494-1a	rr308829-1a	rr40811-1a	rr597494-1a	chr12:109710166..109710267:+
mmu_Cluster_51	miRBase	chr12:109709060..109747960	mmu-mir-299a	rr180663-1b	rr747489-1a	rr308825-1a	rr40809-1a	rr597489-1a	chr12:109710639..109710701:+
mmu_Cluster_51	miRBase	chr12:109709060..109747960	mmu-mir-299b	rr180666-1a	rr747491-1a	rr308827-1b	rr40807-1b	rr597491-1a	chr12:109710642..109710696:-
mmu_Cluster_51	miRBase	chr12:109709060..109747960	mmu-mir-380	rr180661-1a	rr747488-1a	rr308824-2a	rr40805-1a	-	chr12:109711784..109711880:+
mmu_Cluster_51	miRBase	chr12:109709060..109747960	mmu-mir-1197	-	rr747485-1b	-	-	-	chr12:109712361..109712417:+
mmu_Cluster_51	miRBase	chr12:109709060..109747960	mmu-mir-323	-	rr747483-1a	-	-	-	chr12:109712502..109712595:+
mmu_Cluster_51	miRBase	chr12:109709060..109747960	mmu-mir-758	rr180656-1a	rr747481-1a	rr308818-1a	-	-	chr12:109712808..109712881:+
mmu_Cluster_51	miRBase	chr12:109709060..109747960	mmu-mir-329	rr180654-1b	rr747479-1a	rr308815-1a	rr40801-1b	-	chr12:109713502..109713565:+
mmu_Cluster_51	miRBase	chr12:109709060..109747960	mmu-mir-494	rr180653-1a	rr747476-1a	rr308812-1b	rr40800-1a	rr597483-1a	chr12:109715313..109715406:+
mmu_Cluster_51	miRBase	chr12:109709060..109747960	mmu-mir-679	-	-	rr308809-1a	-	-	chr12:109715583..109715649:+
mmu_Cluster_51	miRBase	chr12:109709060..109747960	mmu-mir-1193	rr180649-1a	rr747472-1a	rr308807-1a	rr40798-1a	-	chr12:109715696..109715786:+
mmu_Cluster_51	miRBase	chr12:109709060..109747960	mmu-mir-666	rr180646-1a	rr747469-1a	rr308801-1a	-	-	chr12:109717103..109717165:+
mmu_Cluster_51	miRBase	chr12:109709060..109747960	mmu-mir-543	rr180643-1a	rr747465-1a	rr308799-1a	-	rr597477-1a	chr12:109717246..109717343:+
mmu_Cluster_51	miRBase	chr12:109709060..109747960	mmu-mir-495	rr180641-1a	rr747461-2a	rr308795-1a	-	rr597475-1a	chr12:109718734..109718835:+
mmu_Cluster_51	miRBase	chr12:109709060..109747960	mmu-mir-667	-	-	-	-	-	chr12:109720006..109720097:+
mmu_Cluster_51	miRBase	chr12:109709060..109747960	mmu-mir-376c	rr180635-1a	rr747454-1a	rr308786-1a	rr40789-1b	rr597473-1a	chr12:109722729..109722793:+
mmu_Cluster_51	miRBase	chr12:109709060..109747960	mmu-mir-654	-	-	-	-	-	chr12:109723218..109723301:+
mmu_Cluster_51	miRBase	chr12:109709060..109747960	mmu-mir-376b	rr180632-1a	rr747451-1a	rr308784-1a	rr40787-1a	rr597471-1a	chr12:109723449..109723546:+
mmu_Cluster_51	miRBase	chr12:109709060..109747960	mmu-mir-376a	-	rr747449-1a	rr308782-1a	-	-	chr12:109723765..109723864:+
mmu_Cluster_51	miRBase	chr12:109709060..109747960	mmu-mir-300	rr180630-2a	rr747447-1a	rr308781-2a	rr40782-1a	rr597467-1a	chr12:109724316..109724386:+
mmu_Cluster_51	miRBase	chr12:109709060..109747960	mmu-mir-381	rr180628-1b	rr747443-1b	rr308779-2b	rr40780-1b	rr597464-1a	chr12:109726825..109726893:+
mmu_Cluster_51	miRBase	chr12:109709060..109747960	mmu-mir-487b	-	-	-	-	-	chr12:109727333..109727414:+
mmu_Cluster_51	miRBase	chr12:109709060..109747960	mmu-mir-539	rr180625-1a	rr747439-1a	rr308777-1a	rr40778-1a	-	chr12:109728115..109728214:+
mmu_Cluster_51	miRBase	chr12:109709060..109747960	mmu-mir-544	rr180623-1a	rr747437-1a	rr308776-1a	-	-	chr12:109729334..109729394:+
mmu_Cluster_51	miRBase	chr12:109709060..109747960	mmu-mir-382	rr180617-1a	rr747430-1a	rr308769-1a	rr40776-1a	rr597457-1a	chr12:109733777..109733843:+
mmu_Cluster_51	miRBase	chr12:109709060..109747960	mmu-mir-134	rr180614-1a	rr747427-3a	rr308767-1a	rr40774-1a	rr597455-1a	chr12:109734142..109734209:+
mmu_Cluster_51	miRBase	chr12:109709060..109747960	mmu-mir-668	rr180613-1a	rr747426-3a	rr308766-1a	-	-	chr12:109734713..109734814:+
mmu_Cluster_51	miRBase	chr12:109709060..109747960	mmu-mir-485	rr180611-2a	rr747425-2a	rr308765-1a	rr40772-1a	rr597451-1a	chr12:109734888..109734986:+
mmu_Cluster_51	miRBase	chr12:109709060..109747960	mmu-mir-453	-	-	-	-	-	chr12:109735619..109735700:+
mmu_Cluster_51	miRBase	chr12:109709060..109747960	mmu-mir-154	rr180609-1a	rr747421-1a	rr308759-1a	rr40768-1a	rr597449-1a	chr12:109738417..109738512:+
mmu_Cluster_51	miRBase	chr12:109709060..109747960	mmu-mir-496a	rr180607-1a	rr747419-1a	rr308756-1a	-	-	chr12:109739110..109739205:+
mmu_Cluster_51	miRBase	chr12:109709060..109747960	mmu-mir-377	rr180606-1a	rr747415-2a	rr308754-1a	rr40765-1a	rr597444-1a	chr12:109740488..109740597:+
mmu_Cluster_51	miRBase	chr12:109709060..109747960	mmu-mir-541	rr180603-1a	rr747413-2a	rr308750-1a	rr40764-1a	rr597443-1a	chr12:109742418..109742490:+
mmu_Cluster_51	miRBase	chr12:109709060..109747960	mmu-mir-409	rr180602-2a	rr747412-1a	rr308749-1a	rr40761-1a	rr597439-1a	chr12:109743153..109743240:+
mmu_Cluster_51	miRBase	chr12:109709060..109747960	mmu-mir-412	rr180601-1a	rr747411-1a	rr308748-1a	-	-	chr12:109743300..109743362:+
mmu_Cluster_51	miRBase	chr12:109709060..109747960	mmu-mir-369	rr180599-1a	rr747409-1a	rr308746-1a	rr40759-1a	rr597436-1a	chr12:109743409..109743504:+
mmu_Cluster_51	miRBase	chr12:109709060..109747960	mmu-mir-410	rr180597-1a	rr747407-1a	rr308743-1a	rr40758-1a	rr597434-1a	chr12:109743706..109743805:+
mmu_Cluster_51	miRBase	chr12:109709060..109747960	mmu-mir-3072	rr180595-1a	rr747403-1a	rr308741-1a	-	-	chr12:109747889..109747950:+
mmu_Cluster_82	miRBase	chr13:48536012..48538272	mmu-let-7d	rr185096-1a	rr766189-1a	rr316118-1a	rr42023-1a	rr610943-1a	chr13:48536021..48536100:-
mmu_Cluster_82	miRBase	chr13:48536012..48538272	mmu-let-7f-1	rr185094-1a	rr766186-2a	rr316114-1a	rr42021-1a	rr610941-1a	chr13:48537831..48537911:-
mmu_Cluster_82	miRBase	chr13:48536012..48538272	mmu-let-7a-1	rr185089-1a	rr766183-1a	rr316112-1a	rr42020-1a	rr610938-1a	chr13:48538186..48538261:-
mmu_Cluster_82	miRBase	chr13:48536012..48538272	as-mmu-let-7a-1	-	rr766182-1a	-	-	-	chr13:48538196..48538258:+
mmu_Cluster_83	miRBase	chr13:63300468..63301293	mmu-mir-23b	rr186447-1a	rr772058-2a	rr318401-1a	rr42359-1a	rr618579-1a	chr13:63300468..63300572:+
mmu_Cluster_83	miRBase	chr13:63300468..63301293	mmu-mir-27b	rr186444-1a	rr772057-2a	rr318399-1a	rr42357-1a	rr618577-1a	chr13:63300693..63300801:+
mmu_Cluster_83	miRBase	chr13:63300468..63301293	mmu-mir-24-1	rr186443-1a	rr772055-1a	rr318398-1a	rr42353-1a	rr618576-1a	chr13:63301190..63301293:+
mmu_Cluster_83	miRBase	chr13:63300468..63301293	mmu-mir-3074-1	rr186442-1a	rr772052-1a	rr318395-1a	rr42354-1a	-	chr13:63301209..63301274:-
mmu_Cluster_84	miRBase	chr13:113035983..113037624	mmu-mir-449c	-	rr786722-1a	rr324554-1a	rr43124-1a	rr629761-1a	chr13:113036007..113036073:+
mmu_Cluster_84	miRBase	chr13:113035983..113037624	mmu-mir-449b	-	rr786720-1a	rr324552-1b	rr43123-1a	rr629759-1a	chr13:113037429..113037489:+
mmu_Cluster_84	miRBase	chr13:113035983..113037624	mmu-mir-449a	rr189975-1a	rr786719-1a	rr324550-1a	rr43122-1a	rr629758-1a	chr13:113037547..113037613:+
mmu_Cluster_7	miRBase	chr14:61631880..61632110	mmu-mir-16-1	rr4233-1a	rr17817-1a	rr7153-1a	rr951-1a	rr14680-1a	chr14:61631890..61631958:-
mmu_Cluster_7	miRBase	chr14:61631880..61632110	mmu-mir-15a	rr4231-1a	rr17816-1a	rr7152-1a	rr949-1a	rr14678-1a	chr14:61632034..61632100:-
mmu_Cluster_8	miRBase	chr14:64590657..64591271	mmu-mir-124-1	rr4490-2a	rr18753-2a	rr7525-1a	-	rr15361-1b	chr14:64590666..64590733:+
mmu_Cluster_8	miRBase	chr14:64590657..64591271	mmu-mir-3078	-	rr18751-1b	-	-	-	chr14:64591200..64591259:+
mmu_Cluster_9	miRBase	chr14:115043671..115044517	mmu-mir-17	rr7892-1b	rr31902-1b	rr12875-1b	rr1663-1b	rr26516-1b	chr14:115043684..115043744:+
mmu_Cluster_9	miRBase	chr14:115043671..115044517	mmu-mir-18a	rr7891-1c	rr31901-2a	rr12874-2b	rr1662-1c	rr26515-1c	chr14:115043864..115043933:+
mmu_Cluster_9	miRBase	chr14:115043671..115044517	mmu-mir-19a	rr7889-1a	rr31900-2a	rr12873-1a	rr1659-1a	rr26512-1a	chr14:115043991..115044088:+
mmu_Cluster_9	miRBase	chr14:115043671..115044517	mmu-mir-20a	rr7887-1b	rr31899-2b	rr12871-1a	rr1657-1b	rr26510-1b	chr14:115044180..115044243:+
mmu_Cluster_9	miRBase	chr14:115043671..115044517	mmu-mir-19b-1	rr7885-1a	rr31898-1a	rr12869-1a	rr1656-1a	rr26508-1a	chr14:115044296..115044400:+
mmu_Cluster_9	miRBase	chr14:115043671..115044517	mmu-mir-92a-1	rr7883-1a	rr31896-1a	rr12866-1a	rr1654-1b	rr26506-1a	chr14:115044413..115044517:+
mmu_Cluster_52	Novel	chr15:25948227..25951504	mmu-mir-7212	-	rr171842-1a	-	-	-	chr15:25948227..25948289:+
mmu_Cluster_52	Novel	chr15:25948227..25951504	mmu-Novel156	-	rr171838-1a	-	-	-	chr15:25951454..25951504:+
mmu_Cluster_53	miRBase	chr15:35660831..35661047	mmu-mir-599	-	-	-	-	-	chr15:35660831..35660918:-
mmu_Cluster_53	miRBase	chr15:35660831..35661047	mmu-mir-875	rr42917-1a	rr174571-1a	rr72518-1a	-	-	chr15:35660978..35661037:-
mmu_Cluster_54	miRBase	chr15:68337415..68341289	mmu-mir-30b	rr45103-1a	rr183403-1a	rr76344-1a	rr9866-1a	rr148971-1a	chr15:68337428..68337491:-
mmu_Cluster_54	miRBase	chr15:68337415..68341289	mmu-mir-30d	rr45102-1a	rr183400-1a	rr76341-1a	rr9865-1a	rr148968-1a	chr15:68341214..68341280:-
mmu_Cluster_55	Novel	chr15:76248189..76248449	mmu-mir-6953	rr45803-1a	-	-	-	-	chr15:76248189..76248255:+
mmu_Cluster_55	Novel	chr15:76248189..76248449	mmu-Novel28	rr45801-1b	-	-	-	-	chr15:76248391..76248449:+
mmu_Cluster_56	miRBase	chr15:85706603..85707403	mmu-let-7c-2	rr46889-2a	rr191262-2b	rr79553-1a	rr10308-1a	rr155801-1a	chr15:85706615..85706687:+
mmu_Cluster_56	miRBase	chr15:85706603..85707403	as-mmu-let-7c-2	-	rr191261-1a	-	-	-	chr15:85706618..85706677:-
mmu_Cluster_56	miRBase	chr15:85706603..85707403	as-mmu-let-7b	-	-	rr79549-1a	-	-	chr15:85707322..85707398:-
mmu_Cluster_56	miRBase	chr15:85706603..85707403	mmu-let-7b	rr46885-1b	rr191260-2b	rr79548-1b	rr10305-1b	rr155796-1b	chr15:85707325..85707400:+
mmu_Cluster_40	miRBase	chr16:13449523..13453926	mmu-mir-193b	rr166577-1a	rr689902-1b	rr285277-1a	rr37721-1a	rr552148-1b	chr16:13449529..13449593:+
mmu_Cluster_40	miRBase	chr16:13449523..13453926	mmu-mir-365-1	rr166574-1b	rr689897-1b	rr285274-1b	rr37719-1a	rr552145-1b	chr16:13453851..13453918:+
mmu_Cluster_41	miRBase	chr16:17124061..17124496	mmu-mir-130b	rr166859-1a	rr691010-1a	rr285749-1a	rr37799-1a	rr553169-1a	chr16:17124068..17124134:-
mmu_Cluster_41	miRBase	chr16:17124061..17124496	mmu-mir-301b	-	-	rr285748-1a	-	-	chr16:17124419..17124480:-
mmu_Cluster_42	miRBase	chr16:77598936..77599750	mmu-mir-99a	rr171292-1b	rr709096-1b	rr293079-1a	rr38794-1a	rr567378-1a	chr16:77598939..77599000:+
mmu_Cluster_42	miRBase	chr16:77598936..77599750	mmu-let-7c-1	rr171291-3a	rr709095-2a	rr293078-2a	rr38792-1a	rr567376-1a	chr16:77599670..77599741:+
mmu_Cluster_34	miRBase	chr17:17830188..17830879	mmu-mir-99b	rr159372-1a	rr659741-1a	rr272361-1a	rr35938-1a	rr527254-1b	chr17:17830192..17830256:+
mmu_Cluster_34	miRBase	chr17:17830188..17830879	mmu-let-7e	rr159371-1a	rr659739-2a	rr272359-1a	rr35936-1a	rr527252-1a	chr17:17830364..17830435:+
mmu_Cluster_34	miRBase	chr17:17830188..17830879	mmu-mir-125a	rr159369-1b	rr659737-1a	rr272357-1b	rr35934-1b	rr527249-1b	chr17:17830816..17830878:+
mmu_Cluster_35	miRBase	chr17:24234527..24240947	mmu-mir-5134	-	rr661575-1a	-	-	-	chr17:24234532..24234597:-
mmu_Cluster_35	miRBase	chr17:24234527..24240947	mmu-mir-6965	-	-	-	-	-	chr17:24240884..24240947:-
mmu_Cluster_36	miRBase	chr17:27355738..27358155	mmu-mir-7217	-	-	-	-	-	chr17:27355738..27355799:+
mmu_Cluster_36	miRBase	chr17:27355738..27358155	mmu-mir-7218	-	-	-	-	-	chr17:27358097..27358155:+
mmu_Cluster_37	miRBase	chr17:34841807..34845167	mmu-mir-6971	-	-	rr275833-1a	-	-	chr17:34841807..34841867:-
mmu_Cluster_37	miRBase	chr17:34841807..34845167	mmu-mir-6970	-	-	-	-	-	chr17:34845101..34845167:-
mmu_Cluster_38	miRBase	chr17:35194972..35204557	mmu-mir-6973a	-	-	-	-	-	chr17:35194972..35195049:+
mmu_Cluster_38	miRBase	chr17:35194972..35204557	mmu-mir-6974	-	-	-	-	-	chr17:35204475..35204557:-
mmu_Cluster_39	miRBase	chr17:35244075..35251405	mmu-mir-6975	-	-	rr275981-1a	-	-	chr17:35244077..35244137:+
mmu_Cluster_39	miRBase	chr17:35244075..35251405	mmu-mir-8094	-	-	-	-	-	chr17:35251289..35251405:+
mmu_Cluster_43	miRBase	chr18:10782895..10785567	mmu-mir-133a-1	rr23672-1a	rr96191-1a	rr39663-2a	rr5225-1a	rr78222-1a	chr18:10782895..10782991:-
mmu_Cluster_43	miRBase	chr18:10782895..10785567	mmu-mir-1a-2	rr23670-1a	rr96189-1a	rr39660-1b	rr5223-1a	rr78219-1a	chr18:10785483..10785549:-
mmu_Cluster_43	miRBase	chr18:10782895..10785567	mmu-mir-1b	rr23669-1a	rr96188-1a	rr39659-1a	rr5222-1a	rr78218-1a	chr18:10785483..10785548:+
mmu_Cluster_44	miRBase	chr18:60953873..60958142	mmu-mir-7220	-	-	-	-	-	chr18:60953873..60953932:+
mmu_Cluster_44	miRBase	chr18:60953873..60958142	mmu-mir-6982	rr27416-1a	-	-	-	-	chr18:60958074..60958142:+
mmu_Cluster_45	miRBase	chr18:61647800..61649277	mmu-mir-145a	rr27529-1b	rr111636-2b	rr46110-2b	rr5998-1a	-	chr18:61647800..61647888:-
mmu_Cluster_45	miRBase	chr18:61647800..61649277	mmu-mir-143	rr27526-1a	rr111633-1a	rr46108-1a	rr5997-1a	rr90153-1a	chr18:61649179..61649277:-
mmu_Cluster_14	Novel	chr19:6050442..6051393	mmu-Novel70	-	rr790932-1b	-	-	-	chr19:6050442..6050522:+
mmu_Cluster_14	Novel	chr19:6050442..6051393	mmu-mir-6988	rr190907-1a	-	rr326238-1a	rr43415-1a	-	chr19:6051333..6051393:+
mmu_Cluster_15	miRBase	chr19:6264643..6264932	mmu-mir-194-2	rr190942-1a	rr791120-1a	rr326305-1a	rr43433-1a	rr632930-1a	chr19:6264656..6264718:+
mmu_Cluster_15	miRBase	chr19:6264643..6264932	mmu-mir-192	rr190940-1a	rr791116-2a	rr326304-1a	rr43432-1a	rr632928-1a	chr19:6264855..6264924:+
mmu_Cluster_71	miRBase	chr2:10466663..10518279	mmu-mir-466m	-	-	-	-	-	chr2:10466663..10466746:+
mmu_Cluster_71	miRBase	chr2:10466663..10518279	mmu-mir-466f-1	-	rr201460-1a	-	-	-	chr2:10466954..10467038:+
mmu_Cluster_71	miRBase	chr2:10466663..10518279	mmu-mir-669f	-	rr201459-1b	-	-	-	chr2:10467248..10467308:+
mmu_Cluster_71	miRBase	chr2:10466663..10518279	mmu-mir-669e	-	-	-	-	-	chr2:10467495..10467613:+
mmu_Cluster_71	miRBase	chr2:10466663..10518279	mmu-mir-669b	-	rr201455-1a	-	-	-	chr2:10467813..10467906:+
mmu_Cluster_71	miRBase	chr2:10466663..10518279	mmu-mir-669d	rr49183-1a	rr201454-1a	rr83624-1a	-	rr162864-1a	chr2:10468382..10468470:+
mmu_Cluster_71	miRBase	chr2:10466663..10518279	mmu-mir-466f-2	-	-	-	-	-	chr2:10468675..10468768:+
mmu_Cluster_71	miRBase	chr2:10466663..10518279	mmu-mir-669l	rr49181-1a	rr201451-1a	rr83622-1a	-	-	chr2:10468986..10469050:+
mmu_Cluster_71	miRBase	chr2:10466663..10518279	mmu-mir-669d-2	rr49177-1b	rr201446-1b	-	-	-	chr2:10471658..10471718:+
mmu_Cluster_71	miRBase	chr2:10466663..10518279	mmu-mir-466f-3	-	rr201444-1a	-	-	-	chr2:10471964..10472036:+
mmu_Cluster_71	miRBase	chr2:10466663..10518279	mmu-mir-297a-2	-	-	-	-	-	chr2:10472254..10472343:+
mmu_Cluster_71	miRBase	chr2:10466663..10518279	mmu-mir-466o	-	-	-	-	-	chr2:10472540..10472623:+
mmu_Cluster_71	miRBase	chr2:10466663..10518279	mmu-mir-467c	rr49171-1a	rr201437-1b	rr83615-1b	rr10888-1a	rr162858-1a	chr2:10473940..10474000:+
mmu_Cluster_71	miRBase	chr2:10466663..10518279	mmu-mir-466b-1	-	-	-	-	-	chr2:10474219..10474300:+
mmu_Cluster_71	miRBase	chr2:10466663..10518279	mmu-mir-669a-3	-	rr201434-1a	rr83612-1a	-	-	chr2:10474443..10474519:+
mmu_Cluster_71	miRBase	chr2:10466663..10518279	mmu-mir-669k	-	-	-	-	-	chr2:10475300..10475426:+
mmu_Cluster_71	miRBase	chr2:10466663..10518279	mmu-mir-467a-1	-	-	-	-	-	chr2:10476346..10476418:+
mmu_Cluster_71	miRBase	chr2:10466663..10518279	mmu-mir-466b-8	-	-	-	-	-	chr2:10476628..10476713:+
mmu_Cluster_71	miRBase	chr2:10466663..10518279	mmu-mir-669a-1	-	-	-	-	-	chr2:10476853..10476949:+
mmu_Cluster_71	miRBase	chr2:10466663..10518279	mmu-mir-669g	-	-	-	-	-	chr2:10477150..10477272:+
mmu_Cluster_71	miRBase	chr2:10466663..10518279	mmu-mir-669j	-	-	-	-	-	chr2:10477910..10478030:+
mmu_Cluster_71	miRBase	chr2:10466663..10518279	mmu-mir-467a-2	-	-	-	-	-	chr2:10478798..10478880:+
mmu_Cluster_71	miRBase	chr2:10466663..10518279	mmu-mir-466e	-	-	-	-	-	chr2:10479088..10479171:+
mmu_Cluster_71	miRBase	chr2:10466663..10518279	mmu-mir-669a-4	-	-	-	-	-	chr2:10479315..10479401:+
mmu_Cluster_71	miRBase	chr2:10466663..10518279	mmu-mir-467b	-	-	-	-	-	chr2:10481248..10481320:+
mmu_Cluster_71	miRBase	chr2:10466663..10518279	mmu-mir-466c-1	rr49162-1a	rr201417-1a	rr83609-1a	-	rr162852-1a	chr2:10481543..10481607:+
mmu_Cluster_71	miRBase	chr2:10466663..10518279	mmu-mir-669a-5	-	-	-	-	-	chr2:10481761..10481847:+
mmu_Cluster_71	miRBase	chr2:10466663..10518279	mmu-mir-467a-3	-	-	-	-	-	chr2:10483678..10483760:+
mmu_Cluster_71	miRBase	chr2:10466663..10518279	mmu-mir-466c-2	rr49160-1a	rr201410-1a	rr83607-1a	-	rr162851-1a	chr2:10483978..10484042:+
mmu_Cluster_71	miRBase	chr2:10466663..10518279	mmu-mir-669a-6	-	-	-	-	-	chr2:10484196..10484282:+
mmu_Cluster_71	miRBase	chr2:10466663..10518279	mmu-mir-467a-4	-	-	-	-	-	chr2:10486135..10486217:+
mmu_Cluster_71	miRBase	chr2:10466663..10518279	mmu-mir-466b-4	-	-	-	-	-	chr2:10486423..10486512:+
mmu_Cluster_71	miRBase	chr2:10466663..10518279	mmu-mir-669a-7	-	-	-	-	-	chr2:10486653..10486739:+
mmu_Cluster_71	miRBase	chr2:10466663..10518279	mmu-mir-467a-5	-	-	-	-	-	chr2:10488599..10488681:+
mmu_Cluster_71	miRBase	chr2:10466663..10518279	mmu-mir-466b-5	-	-	-	-	-	chr2:10488887..10488974:+
mmu_Cluster_71	miRBase	chr2:10466663..10518279	mmu-mir-669p-1	-	-	-	-	-	chr2:10489116..10489202:+
mmu_Cluster_71	miRBase	chr2:10466663..10518279	mmu-mir-467a-6	-	-	-	-	-	chr2:10491048..10491130:+
mmu_Cluster_71	miRBase	chr2:10466663..10518279	mmu-mir-466-Novel2	rr49158-1a	rr201390-1a	rr83603-1a	-	rr162850-1a	chr2:10491348..10491412:+
mmu_Cluster_71	miRBase	chr2:10466663..10518279	mmu-mir-669a-8	-	-	-	-	-	chr2:10491566..10491652:+
mmu_Cluster_71	miRBase	chr2:10466663..10518279	mmu-mir-467a-7	-	-	-	-	-	chr2:10493510..10493592:+
mmu_Cluster_71	miRBase	chr2:10466663..10518279	mmu-mir-466b-6	-	-	-	-	-	chr2:10493798..10493887:+
mmu_Cluster_71	miRBase	chr2:10466663..10518279	mmu-mir-669a-9	-	-	-	-	-	chr2:10494028..10494114:+
mmu_Cluster_71	miRBase	chr2:10466663..10518279	mmu-mir-467a-8	-	-	-	-	-	chr2:10495980..10496062:+
mmu_Cluster_71	miRBase	chr2:10466663..10518279	mmu-mir-466b-7	-	-	-	-	-	chr2:10496268..10496355:+
mmu_Cluster_71	miRBase	chr2:10466663..10518279	mmu-mir-669p-2	-	-	-	-	-	chr2:10496497..10496583:+
mmu_Cluster_71	miRBase	chr2:10466663..10518279	mmu-mir-467a-9	-	-	-	-	-	chr2:10498393..10498475:+
mmu_Cluster_71	miRBase	chr2:10466663..10518279	mmu-mir-466b-2	-	-	-	-	-	chr2:10498685..10498766:+
mmu_Cluster_71	miRBase	chr2:10466663..10518279	mmu-mir-669a-10	-	-	-	-	-	chr2:10498911..10498997:+
mmu_Cluster_71	miRBase	chr2:10466663..10518279	mmu-mir-669a-11	-	-	-	-	-	chr2:10501339..10501425:+
mmu_Cluster_71	miRBase	chr2:10466663..10518279	mmu-mir-467a-10	-	-	-	-	-	chr2:10503273..10503355:+
mmu_Cluster_71	miRBase	chr2:10466663..10518279	mmu-mir-466b-3	-	-	-	-	-	chr2:10503565..10503645:+
mmu_Cluster_71	miRBase	chr2:10466663..10518279	mmu-mir-669a-12	-	-	-	-	-	chr2:10503791..10503877:+
mmu_Cluster_71	miRBase	chr2:10466663..10518279	mmu-mir-467e	rr49152-1a	rr201349-1a	rr83595-1a	rr10883-1a	rr162844-1a	chr2:10505707..10505815:+
mmu_Cluster_71	miRBase	chr2:10466663..10518279	mmu-mir-466p	-	rr201347-1b	rr83593-1a	-	-	chr2:10506015..10506081:+
mmu_Cluster_71	miRBase	chr2:10466663..10518279	mmu-mir-467d	-	-	-	-	-	chr2:10507630..10507714:+
mmu_Cluster_71	miRBase	chr2:10466663..10518279	mmu-mir-466a	-	rr201340-1b	-	-	-	chr2:10507927..10507990:+
mmu_Cluster_71	miRBase	chr2:10466663..10518279	mmu-mir-297c	-	rr201337-1a	-	-	-	chr2:10509021..10509090:+
mmu_Cluster_71	miRBase	chr2:10466663..10518279	mmu-mir-669c	rr49142-1a	rr201335-1a	rr83587-1a	rr10879-1a	rr162837-1a	chr2:10509319..10509382:+
mmu_Cluster_71	miRBase	chr2:10466663..10518279	mmu-mir-669a-2	-	-	-	-	-	chr2:10510164..10510260:+
mmu_Cluster_71	miRBase	chr2:10466663..10518279	mmu-mir-669-Novel3	-	rr201328-1a	-	-	-	chr2:10510810..10510874:+
mmu_Cluster_71	miRBase	chr2:10466663..10518279	mmu-mir-297b	-	rr201327-1b	-	-	-	chr2:10511686..10511746:+
mmu_Cluster_71	miRBase	chr2:10466663..10518279	mmu-mir-466d	rr49136-1b	rr201325-1a	rr83584-1a	-	rr162832-1a	chr2:10511972..10512039:+
mmu_Cluster_71	miRBase	chr2:10466663..10518279	mmu-mir-669m-1	-	rr201323-1b	-	-	-	chr2:10512809..10512867:+
mmu_Cluster_71	miRBase	chr2:10466663..10518279	mmu-mir-669m-2	-	rr201322-1b	-	-	rr162829-1b	chr2:10513452..10513512:+
mmu_Cluster_71	miRBase	chr2:10466663..10518279	mmu-mir-466n	rr49132-1a	rr201319-1a	rr83580-1a	-	rr162827-1a	chr2:10513734..10513848:+
mmu_Cluster_71	miRBase	chr2:10466663..10518279	mmu-mir-669o	-	-	-	-	-	chr2:10514300..10514395:+
mmu_Cluster_71	miRBase	chr2:10466663..10518279	mmu-mir-466g	-	rr201314-1a	-	rr10870-1a	-	chr2:10514603..10514662:+
mmu_Cluster_71	miRBase	chr2:10466663..10518279	mmu-mir-466h	-	rr201313-1a	-	-	-	chr2:10514899..10514965:+
mmu_Cluster_71	miRBase	chr2:10466663..10518279	mmu-mir-297a-3	-	-	-	-	-	chr2:10515820..10515921:+
mmu_Cluster_71	miRBase	chr2:10466663..10518279	mmu-mir-466l	-	rr201309-1b	-	-	-	chr2:10516117..10516179:+
mmu_Cluster_71	miRBase	chr2:10466663..10518279	mmu-mir-297a-4	-	-	-	-	-	chr2:10517067..10517164:+
mmu_Cluster_71	miRBase	chr2:10466663..10518279	mmu-mir-669i	-	-	-	-	-	chr2:10517604..10517730:+
mmu_Cluster_71	miRBase	chr2:10466663..10518279	mmu-mir-669h	-	-	-	-	-	chr2:10518155..10518279:+
mmu_Cluster_72	Novel	chr2:29735779..29741786	mmu-Novel238	-	-	rr86280-1a	-	-	chr2:29735779..29735851:+
mmu_Cluster_72	Novel	chr2:29735779..29741786	mmu-Novel172	-	rr207725-1a	-	-	-	chr2:29741724..29741786:+
mmu_Cluster_73	miRBase	chr2:32712807..32712972	mmu-mir-2861	-	-	-	-	-	chr2:32712807..32712888:-
mmu_Cluster_73	miRBase	chr2:32712807..32712972	mmu-mir-3960	-	-	-	-	-	chr2:32712900..32712972:-
mmu_Cluster_74	miRBase	chr2:38852735..38853918	mmu-mir-181a-2	rr51721-1a	rr212098-2a	rr87981-2a	rr11538-1a	rr170434-1a	chr2:38852739..38852809:+
mmu_Cluster_74	miRBase	chr2:38852735..38853918	mmu-mir-181b-2	rr51719-1a	rr212096-1a	rr87979-1a	rr11536-1a	rr170432-1a	chr2:38853842..38853907:+
mmu_Cluster_75	miRBase	chr2:92592206..92594676	mmu-mir-7221	-	-	-	-	-	chr2:92592206..92592277:+
mmu_Cluster_75	miRBase	chr2:92592206..92594676	mmu-mir-7222	-	-	-	-	-	chr2:92594602..92594676:+
mmu_Cluster_76	miRBase	chr2:174267042..174267585	mmu-mir-296	rr62355-1b	rr256093-1a	rr106153-1a	rr13808-1b	rr204941-1a	chr2:174267042..174267133:-
mmu_Cluster_76	miRBase	chr2:174267042..174267585	mmu-mir-298	rr62354-1a	rr256091-2a	rr106152-1a	-	-	chr2:174267509..174267577:-
mmu_Cluster_77	miRBase	chr2:180389033..180398482	mmu-mir-1a-1	rr62739-1a	rr257528-1a	rr106659-1a	rr13879-1a	rr205903-1a	chr2:180389033..180389139:+
mmu_Cluster_77	miRBase	chr2:180389033..180398482	as-mmu-mir-1a-1	-	-	rr106658-1a	-	-	chr2:180389056..180389118:-
mmu_Cluster_77	miRBase	chr2:180389033..180398482	mmu-mir-133a-2	rr62736-1b	rr257523-1a	rr106654-2a	rr13877-1a	rr205900-1a	chr2:180398377..180398479:+
mmu_Cluster_46	miRBase	chr3:69009772..69009996	mmu-mir-15b	rr34055-1a	rr137894-1a	rr57068-1a	rr7399-1a	rr112794-1a	chr3:69009773..69009837:+
mmu_Cluster_46	miRBase	chr3:69009772..69009996	mmu-mir-16-2	rr34053-1a	rr137893-2a	rr57067-2a	rr7397-1a	rr112792-1a	chr3:69009917..69009984:+
mmu_Cluster_47	miRBase	chr3:88215171..88215686	mmu-mir-3093	-	-	-	-	-	chr3:88215171..88215257:+
mmu_Cluster_47	miRBase	chr3:88215171..88215686	as-mmu-mir-9-1	-	rr143093-1a	rr59264-1a	-	-	chr3:88215608..88215676:-
mmu_Cluster_47	miRBase	chr3:88215171..88215686	mmu-mir-9-1	rr35389-1a	rr143095-1a	rr59266-1a	rr7667-1a	rr116962-1a	chr3:88215610..88215677:+
mmu_Cluster_48	miRBase	chr3:127545228..127545817	mmu-mir-302b	-	-	-	-	-	chr3:127545228..127545301:+
mmu_Cluster_48	miRBase	chr3:127545228..127545817	mmu-mir-302c	-	rr157069-1a	-	-	-	chr3:127545363..127545428:+
mmu_Cluster_48	miRBase	chr3:127545228..127545817	mmu-mir-302a	-	rr157068-1a	rr64867-1a	-	-	chr3:127545479..127545577:+
mmu_Cluster_48	miRBase	chr3:127545228..127545817	mmu-mir-302d	-	rr157066-1b	-	-	-	chr3:127545629..127545688:+
mmu_Cluster_48	miRBase	chr3:127545228..127545817	mmu-mir-367	-	rr157063-1a	-	-	-	chr3:127545720..127545817:+
mmu_Cluster_57	miRBase	chr4:120769534..120772697	mmu-mir-30c-1	rr113564-1a	rr470819-1a	rr194229-2a	rr25439-1a	rr379066-1a	chr4:120769543..120769608:-
mmu_Cluster_57	miRBase	chr4:120769534..120772697	mmu-mir-30e	rr113562-2a	rr470817-2a	rr194226-2a	rr25438-2a	rr379065-2a	chr4:120772616..120772681:-
mmu_Cluster_57	miRBase	chr4:120769534..120772697	mmu-mir-30f	rr113561-1a	rr470816-1a	-	-	-	chr4:120772620..120772685:+
mmu_Cluster_58	miRBase	chr4:156053900..156055750	mmu-mir-429	rr117194-1a	rr486884-2a	rr200272-1a	rr26325-1a	-	chr4:156053900..156053998:-
mmu_Cluster_58	miRBase	chr4:156053900..156055750	mmu-mir-200a	rr117193-1a	rr486881-1a	rr200270-1a	rr26322-1a	rr389808-1a	chr4:156054893..156054991:-
mmu_Cluster_58	miRBase	chr4:156053900..156055750	as-mmu-mir-200a	-	-	-	rr26321-1a	-	chr4:156054909..156054972:+
mmu_Cluster_58	miRBase	chr4:156053900..156055750	mmu-mir-200b	rr117191-1a	rr486878-1a	rr200268-1b	rr26319-1b	rr389807-1a	chr4:156055682..156055746:-
mmu_Cluster_87	Novel	chr5:123989872..123996931	mmu-Novel253	-	-	rr248350-1a	-	-	chr5:123989872..123989937:+
mmu_Cluster_87	Novel	chr5:123989872..123996931	mmu-mir-7032	rr145513-1a	-	-	-	-	chr5:123996855..123996931:+
mmu_Cluster_88	miRBase	chr5:137293780..137296688	mmu-mir-8116	-	-	-	-	-	chr5:137293780..137293876:+
mmu_Cluster_88	miRBase	chr5:137293780..137296688	mmu-mir-7036	-	-	-	-	-	chr5:137296624..137296688:-
mmu_Cluster_89	Novel	chr5:137525360..137529572	mmu-Novel208	-	rr606733-1b	-	-	-	chr5:137525360..137525418:+
mmu_Cluster_89	Novel	chr5:137525360..137529572	mmu-mir-6418	rr146843-1a	-	rr250648-1a	-	-	chr5:137529508..137529572:-
mmu_Cluster_90	miRBase	chr5:138165321..138165818	mmu-mir-25	rr146921-1a	rr607036-1b	rr250784-1a	rr33065-1c	rr486895-1a	chr5:138165330..138165395:-
mmu_Cluster_90	miRBase	chr5:138165321..138165818	mmu-mir-93	rr146918-1a	rr607034-1a	rr250782-1a	rr33062-1a	rr486893-1a	chr5:138165532..138165600:-
mmu_Cluster_90	miRBase	chr5:138165321..138165818	mmu-mir-106b	rr146916-1a	rr607032-1a	rr250780-1a	rr33061-1a	rr486891-1a	chr5:138165743..138165811:-
mmu_Cluster_91	Novel	chr5:139771190..139771790	mmu-Novel247	-	-	rr251044-1a	-	-	chr5:139771190..139771278:-
mmu_Cluster_91	Novel	chr5:139771190..139771790	mmu-Novel45	rr147077-1a	-	-	-	-	chr5:139771722..139771790:-
mmu_Cluster_29	miRBase	chr6:3721301..3722003	mmu-mir-653	rr83767-1b	rr345411-1a	rr142927-1a	-	-	chr6:3721311..3721373:-
mmu_Cluster_29	miRBase	chr6:3721301..3722003	mmu-mir-489	rr83765-1a	-	rr142925-1a	-	-	chr6:3721921..3721986:-
mmu_Cluster_30	miRBase	chr6:30165918..30169737	mmu-mir-182	rr85463-1a	rr352135-3a	rr145744-3a	-	-	chr6:30165918..30165989:-
mmu_Cluster_30	miRBase	chr6:30165918..30169737	mmu-mir-96	rr85461-1a	rr352130-4a	rr145741-1a	rr19093-1a	rr286567-1a	chr6:30169462..30169530:-
mmu_Cluster_30	miRBase	chr6:30165918..30169737	mmu-mir-183	rr85458-1a	rr352129-1a	rr145740-1a	rr19091-1a	rr286564-1a	chr6:30169669..30169732:-
mmu_Cluster_30	miRBase	chr6:30165918..30169737	as-mmu-mir-183	-	-	-	-	rr286563-1a	chr6:30169672..30169736:+
mmu_Cluster_31	miRBase	chr6:31062655..31063093	mmu-mir-29a	rr85585-1a	rr352722-1a	rr145965-1a	rr19124-1a	rr286888-1a	chr6:31062655..31062754:-
mmu_Cluster_31	miRBase	chr6:31062655..31063093	mmu-mir-29b-1	rr85584-1a	rr352720-1a	rr145963-1a	rr19122-1a	rr286886-1a	chr6:31063022..31063093:-
mmu_Cluster_32	miRBase	chr6:81895590..81896676	mmu-mir-7232	-	-	-	-	-	chr6:81895590..81895663:-
mmu_Cluster_32	miRBase	chr6:81895590..81896676	mmu-mir-468	-	-	-	-	-	chr6:81896599..81896676:-
mmu_Cluster_33	miRBase	chr6:124717899..124718390	mmu-mir-141	rr92596-1a	rr382249-1a	rr157912-1a	rr20634-1a	rr310712-1a	chr6:124717899..124718001:-
mmu_Cluster_33	miRBase	chr6:124717899..124718390	mmu-mir-200c	rr92594-1a	rr382247-1a	rr157910-1a	rr20632-1a	rr310710-1a	chr6:124718323..124718390:-
mmu_Cluster_1	miRBase	chr7:3218626..3220856	mmu-mir-290a	-	-	-	-	-	chr7:3218626..3218708:+
mmu_Cluster_1	miRBase	chr7:3218626..3220856	mmu-mir-290b	-	-	-	-	-	chr7:3218638..3218695:-
mmu_Cluster_1	miRBase	chr7:3218626..3220856	mmu-mir-291a	-	rr298828-1a	rr123546-1a	-	rr242054-1a	chr7:3218910..3219007:+
mmu_Cluster_1	miRBase	chr7:3218626..3220856	as-mmu-mir-291a	-	rr298825-1a	-	-	-	chr7:3218928..3218993:-
mmu_Cluster_1	miRBase	chr7:3218626..3220856	mmu-mir-292	-	rr298824-2a	rr123544-1a	-	rr242053-1a	chr7:3219179..3219278:+
mmu_Cluster_1	miRBase	chr7:3218626..3220856	mmu-mir-292b	-	-	-	-	-	chr7:3219198..3219259:-
mmu_Cluster_1	miRBase	chr7:3218626..3220856	mmu-mir-291b	-	rr298822-1a	-	-	-	chr7:3219490..3219551:+
mmu_Cluster_1	miRBase	chr7:3218626..3220856	mmu-mir-293	-	rr298818-1a	-	-	-	chr7:3220336..3220412:+
mmu_Cluster_1	miRBase	chr7:3218626..3220856	mmu-mir-294	-	rr298815-1a	-	-	-	chr7:3220633..3220730:+
mmu_Cluster_1	miRBase	chr7:3218626..3220856	mmu-mir-295	-	rr298813-1a	rr123539-1a	-	rr242048-1a	chr7:3220756..3220856:+
mmu_Cluster_2	miRBase	chr7:45121757..45126991	as-mmu-mir-150	rr75580-1a	-	rr128726-1a	-	-	chr7:45121758..45121816:-
mmu_Cluster_2	miRBase	chr7:45121757..45126991	mmu-mir-150	rr75581-1a	rr311475-1b	rr128727-1b	rr16847-1b	rr253687-1b	chr7:45121762..45121820:+
mmu_Cluster_2	miRBase	chr7:45121757..45126991	mmu-mir-5121	-	-	-	-	-	chr7:45126918..45126991:-
mmu_Cluster_3	miRBase	chr7:61683124..61685351	mmu-mir-344d-1	-	-	-	-	-	chr7:61683124..61683192:-
mmu_Cluster_3	miRBase	chr7:61683124..61685351	mmu-mir-344d-2	rr76879-1a	-	-	-	-	chr7:61685278..61685346:-
mmu_Cluster_4	miRBase	chr7:61726249..61750532	mmu-mir-344d-3	rr76873-1a	rr316090-1a	rr130713-1a	-	-	chr7:61726253..61726323:-
mmu_Cluster_4	miRBase	chr7:61726249..61750532	mmu-mir-344e	rr76870-1a	rr316087-1a	-	-	-	chr7:61735537..61735605:-
mmu_Cluster_4	miRBase	chr7:61726249..61750532	mmu-mir-344h-1	rr76868-1a	-	-	-	-	chr7:61739349..61739416:-
mmu_Cluster_4	miRBase	chr7:61726249..61750532	mmu-mir-344h-2	rr76866-1a	-	-	-	-	chr7:61742365..61742432:-
mmu_Cluster_4	miRBase	chr7:61726249..61750532	mmu-mir-344-Novel2	rr76864-1a	-	-	-	-	chr7:61750467..61750532:-
mmu_Cluster_5	Novel	chr7:62078726..62085302	mmu-mir-344-Novel	rr76926-1a	rr316196-1a	-	-	-	chr7:62078726..62078798:-
mmu_Cluster_5	Novel	chr7:62078726..62085302	mmu-mir-344i	rr76923-1a	rr316193-1a	-	-	-	chr7:62085232..62085302:-
mmu_Cluster_6	miRBase	chr7:139957566..139957760	mmu-mir-7686	-	-	-	-	-	chr7:139957566..139957622:-
mmu_Cluster_6	miRBase	chr7:139957566..139957760	mmu-mir-202	rr83198-1b	rr342707-1a	rr141878-1a	rr18620-1a	rr279381-1a	chr7:139957693..139957757:-
mmu_Cluster_10	miRBase	chr8:84005628..84011633	mmu-mir-8111	-	-	-	-	-	chr8:84005628..84005764:+
mmu_Cluster_10	miRBase	chr8:84005628..84011633	mmu-mir-1199	-	rr636977-1a	rr263176-1a	-	-	chr8:84011550..84011613:-
mmu_Cluster_11	miRBase	chr8:84178716..84178961	mmu-mir-181d	rr154078-1b	rr636876-2a	rr263140-1a	rr34673-1a	rr510332-1a	chr8:84178717..84178782:-
mmu_Cluster_11	miRBase	chr8:84178716..84178961	mmu-mir-181c	rr154077-1a	rr636875-1a	rr263139-1a	rr34672-1b	rr510330-1a	chr8:84178882..84178950:-
mmu_Cluster_12	miRBase	chr8:84208518..84208921	mmu-mir-23a	rr154120-1a	rr637108-1a	rr263228-1a	rr34692-1a	rr510455-1a	chr8:84208523..84208586:+
mmu_Cluster_12	miRBase	chr8:84208518..84208921	mmu-mir-27a	rr154119-1a	rr637106-2a	rr263227-2a	rr34691-1a	rr510453-1a	chr8:84208665..84208763:+
mmu_Cluster_12	miRBase	chr8:84208518..84208921	mmu-mir-3074-2	-	rr637102-1a	rr263224-1a	rr34688-1a	rr510451-1a	chr8:84208834..84208895:-
mmu_Cluster_12	miRBase	chr8:84208518..84208921	mmu-mir-24-2	rr154117-1b	rr637105-1b	rr263225-1b	rr34687-1b	rr510450-1b	chr8:84208839..84208897:+
mmu_Cluster_13	miRBase	chr8:117453023..117459328	mmu-mir-7077	-	-	-	-	-	chr8:117453023..117453079:+
mmu_Cluster_13	miRBase	chr8:117453023..117459328	mmu-mir-7078	-	-	-	-	-	chr8:117459265..117459328:+
mmu_Cluster_78	miRBase	chr9:41531425..41536811	mmu-mir-100	rr129355-1a	rr533081-1a	rr220163-1a	rr29048-1a	rr429262-1a	chr9:41531435..41531496:+
mmu_Cluster_78	miRBase	chr9:41531425..41536811	mmu-let-7a-2	rr129352-1a	rr533077-1b	rr220160-1a	rr29044-1b	rr429259-1a	chr9:41536730..41536801:+
mmu_Cluster_79	miRBase	chr9:51103034..51103645	mmu-mir-34c	rr130246-1a	rr537002-1a	rr221795-1a	rr29237-1a	rr432003-1a	chr9:51103041..51103100:-
mmu_Cluster_79	miRBase	chr9:51103034..51103645	mmu-mir-34b	rr130244-1a	rr536999-1a	rr221793-1a	rr29235-1a	rr432000-1a	chr9:51103571..51103634:-
mmu_Cluster_79	miRBase	chr9:51103034..51103645	as-mmu-mir-34b	-	rr537000-1a	-	-	rr432001-1a	chr9:51103576..51103635:+
mmu_Cluster_80	miRBase	chr9:67727717..67729577	mmu-mir-7241	-	-	-	-	-	chr9:67727717..67727780:-
mmu_Cluster_80	miRBase	chr9:67727717..67729577	mmu-mir-7242	-	-	-	-	-	chr9:67729499..67729577:-
mmu_Cluster_81	miRBase	chr9:108568319..108568861	mmu-mir-191	rr135150-1a	rr557521-1a	rr230443-1a	rr30420-1a	rr448947-1a	chr9:108568323..108568391:+
mmu_Cluster_81	miRBase	chr9:108568319..108568861	mmu-mir-425	rr135149-1b	-	rr230441-1a	-	-	chr9:108568785..108568854:+
mmu_Cluster_59	miRBase	chrX:7237683..7248497	mmu-mir-500	rr117330-1b	rr487505-1b	rr200540-1b	rr26369-1a	rr390427-1a	chrX:7237693..7237758:-
mmu_Cluster_59	miRBase	chrX:7237683..7248497	mmu-mir-501	rr117327-1b	rr487501-1b	rr200537-1b	rr26366-1b	rr390424-1b	chrX:7241268..7241328:-
mmu_Cluster_59	miRBase	chrX:7237683..7248497	mmu-mir-362	rr117324-1a	rr487498-1a	rr200535-1a	rr26365-1a	rr390421-1a	chrX:7241981..7242046:-
mmu_Cluster_59	miRBase	chrX:7237683..7248497	mmu-mir-188	rr117322-1b	rr487496-1b	rr200533-1b	rr26362-1b	rr390417-1b	chrX:7247991..7248051:-
mmu_Cluster_59	miRBase	chrX:7237683..7248497	mmu-mir-532	rr117319-1a	rr487493-1a	rr200530-1a	rr26360-1a	rr390414-1a	chrX:7248416..7248478:-
mmu_Cluster_60	miRBase	chrX:19146294..19146971	mmu-mir-221	rr118075-1b	rr490603-1a	rr201841-1a	rr26562-1a	rr392856-1b	chrX:19146306..19146374:-
mmu_Cluster_60	miRBase	chrX:19146294..19146971	mmu-mir-222	rr118073-1a	rr490600-1a	rr201839-1a	rr26560-1a	rr392854-1a	chrX:19146900..19146966:-
mmu_Cluster_61	miRBase	chrX:52741693..52742567	mmu-mir-363	rr119471-1a	rr495980-1b	rr204098-1a	rr26880-1a	-	chrX:52741695..52741765:-
mmu_Cluster_61	miRBase	chrX:52741693..52742567	mmu-mir-92a-2	rr119469-1a	rr495978-1a	rr204096-1a	rr26879-1a	rr397503-1a	chrX:52741853..52741917:-
mmu_Cluster_61	miRBase	chrX:52741693..52742567	mmu-mir-19b-2	rr119468-1a	rr495976-1a	rr204095-1a	rr26878-1a	rr397502-1a	chrX:52741975..52742076:-
mmu_Cluster_61	miRBase	chrX:52741693..52742567	mmu-mir-20b	rr119466-1a	rr495975-1a	rr204091-1a	rr26877-1a	rr397501-1a	chrX:52742118..52742185:-
mmu_Cluster_61	miRBase	chrX:52741693..52742567	mmu-mir-18b	-	-	-	-	-	chrX:52742331..52742413:-
mmu_Cluster_61	miRBase	chrX:52741693..52742567	mmu-mir-106a	rr119464-1a	rr495967-1a	rr204088-1a	-	-	chrX:52742502..52742567:-
mmu_Cluster_62	miRBase	chrX:53047997..53054349	mmu-mir-450b	-	rr496142-1a	rr204164-1a	rr26903-1a	rr397637-1a	chrX:53048005..53048069:-
mmu_Cluster_62	miRBase	chrX:53047997..53054349	mmu-mir-450a-1	rr119520-1a	rr496140-1a	rr204161-1a	rr26901-1a	rr397635-1a	chrX:53048168..53048231:-
mmu_Cluster_62	miRBase	chrX:53047997..53054349	mmu-mir-450a-2	rr119518-1a	rr496137-1a	rr204159-1a	rr26899-1a	rr397633-1a	chrX:53048301..53048364:-
mmu_Cluster_62	miRBase	chrX:53047997..53054349	mmu-mir-542	rr119517-1a	rr496136-1a	rr204158-1a	rr26898-1a	-	chrX:53049411..53049478:-
mmu_Cluster_62	miRBase	chrX:53047997..53054349	mmu-mir-351	rr119515-1a	rr496131-1a	rr204155-1a	rr26894-1b	rr397630-2a	chrX:53053272..53053340:-
mmu_Cluster_62	miRBase	chrX:53047997..53054349	mmu-mir-503	rr119513-1a	rr496130-2a	rr204154-2a	rr26893-2a	rr397629-1a	chrX:53053984..53054052:-
mmu_Cluster_62	miRBase	chrX:53047997..53054349	mmu-mir-322	rr119510-1a	rr496128-1a	rr204153-1a	rr26891-1a	rr397626-1a	chrX:53054266..53054331:-
mmu_Cluster_62	miRBase	chrX:53047997..53054349	as-mmu-mir-322	-	-	rr204152-1a	-	-	chrX:53054272..53054334:+
mmu_Cluster_63	miRBase	chrX:66776740..66839125	mmu-mir-743a	-	rr498755-1a	rr205352-1a	-	rr400072-1a	chrX:66776740..66776837:-
mmu_Cluster_63	miRBase	chrX:66776740..66839125	mmu-mir-743b	-	rr498753-1a	-	-	rr400069-1a	chrX:66777246..66777344:-
mmu_Cluster_63	miRBase	chrX:66776740..66839125	mmu-mir-742	-	-	-	-	rr400064-1a	chrX:66780376..66780435:-
mmu_Cluster_63	miRBase	chrX:66776740..66839125	mmu-mir-883a	-	rr498745-1a	-	-	rr400061-1a	chrX:66780766..66780829:-
mmu_Cluster_63	miRBase	chrX:66776740..66839125	mmu-mir-883b	-	-	-	-	rr400057-1a	chrX:66789880..66789978:-
mmu_Cluster_63	miRBase	chrX:66776740..66839125	mmu-mir-471	-	rr498739-1a	-	rr27060-1b	rr400054-1a	chrX:66792596..66792659:-
mmu_Cluster_63	miRBase	chrX:66776740..66839125	mmu-mir-741	-	rr498737-1a	rr205337-1b	rr27059-1a	rr400051-2a	chrX:66796792..66796890:-
mmu_Cluster_63	miRBase	chrX:66776740..66839125	mmu-mir-463	-	-	-	-	-	chrX:66799223..66799297:-
mmu_Cluster_63	miRBase	chrX:66776740..66839125	mmu-mir-880	-	-	-	-	-	chrX:66800530..66800607:-
mmu_Cluster_63	miRBase	chrX:66776740..66839125	mmu-mir-878	-	rr498855-1a	-	-	rr400169-1a	chrX:66801517..66801580:-
mmu_Cluster_63	miRBase	chrX:66776740..66839125	mmu-mir-881	-	-	-	-	rr400167-1a	chrX:66801952..66802015:-
mmu_Cluster_63	miRBase	chrX:66776740..66839125	mmu-mir-871	-	rr498848-1a	-	rr27078-1a	rr400163-1b	chrX:66810436..66810498:-
mmu_Cluster_63	miRBase	chrX:66776740..66839125	mmu-mir-470	-	rr498846-1a	-	-	rr400160-1a	chrX:66813958..66814018:-
mmu_Cluster_63	miRBase	chrX:66776740..66839125	mmu-mir-465d	-	-	-	-	rr400154-1a	chrX:66822653..66822713:-
mmu_Cluster_63	miRBase	chrX:66776740..66839125	mmu-mir-465c-1	-	rr498843-1a	rr205383-1a	-	rr400152-1a	chrX:66825962..66826029:-
mmu_Cluster_63	miRBase	chrX:66776740..66839125	mmu-mir-465b-1	-	rr498840-1a	rr205381-1a	-	rr400149-1a	chrX:66829211..66829274:-
mmu_Cluster_63	miRBase	chrX:66776740..66839125	mmu-mir-465c-2	-	rr498838-1a	rr205379-1a	-	rr400147-1a	chrX:66832524..66832591:-
mmu_Cluster_63	miRBase	chrX:66776740..66839125	mmu-mir-465b-2	-	rr498835-1a	rr205377-1a	-	rr400144-1a	chrX:66835773..66835836:-
mmu_Cluster_63	miRBase	chrX:66776740..66839125	mmu-mir-465a	-	rr498833-1a	-	-	rr400142-1a	chrX:66839060..66839122:-
mmu_Cluster_64	miRBase	chrX:67988096..67988451	mmu-mir-201	rr120322-1a	rr498979-1a	rr205436-1a	rr27086-1a	rr400313-1a	chrX:67988096..67988157:-
mmu_Cluster_64	miRBase	chrX:67988096..67988451	mmu-mir-547	rr120321-1a	rr498978-1a	rr205435-1a	rr27085-1a	rr400312-1a	chrX:67988382..67988444:-
mmu_Cluster_65	miRBase	chrX:72261031..72262308	mmu-mir-224	rr120581-1a	rr499990-2b	rr205848-1a	rr27139-1a	rr401161-1a	chrX:72261034..72261107:-
mmu_Cluster_65	miRBase	chrX:72261031..72262308	mmu-mir-452	-	rr499989-1a	rr205846-1a	-	-	chrX:72262232..72262296:-
mmu_Cluster_66	miRBase	chrX:72589988..72591579	mmu-mir-767	-	-	-	-	-	chrX:72589988..72590094:-
mmu_Cluster_66	miRBase	chrX:72589988..72591579	mmu-mir-105	-	-	-	-	-	chrX:72591500..72591579:-
mmu_Cluster_67	miRBase	chrX:74023528..74023936	mmu-mir-5132	-	rr500639-1a	-	rr27180-1a	-	chrX:74023531..74023592:-
mmu_Cluster_67	miRBase	chrX:74023528..74023936	mmu-mir-718	-	-	-	-	-	chrX:74023849..74023936:-
mmu_Cluster_68	miRBase	chrX:103572921..103573154	mmu-mir-421	rr122461-1c	rr507207-1c	rr209014-1c	rr27524-1b	rr407402-1a	chrX:103572929..103573005:-
mmu_Cluster_68	miRBase	chrX:103572921..103573154	mmu-mir-374b	rr122459-2a	rr507205-2a	rr209010-1a	rr27520-1a	rr407401-1a	chrX:103573079..103573136:-
mmu_Cluster_68	miRBase	chrX:103572921..103573154	mmu-mir-374c	rr122458-1a	rr507204-1a	rr209011-1a	rr27521-1a	rr407400-1a	chrX:103573086..103573135:+
mmu_Cluster_69	miRBase	chrX:146999424..147010686	mmu-mir-3552-Novel	rr124765-1a	-	-	-	-	chrX:146999424..146999487:+
mmu_Cluster_69	miRBase	chrX:146999424..147010686	mmu-mir-764	rr124801-1a	rr516061-1a	rr212978-1a	-	-	chrX:147002279..147002346:+
mmu_Cluster_69	miRBase	chrX:146999424..147010686	mmu-mir-1912	rr124798-1a	rr516058-1a	rr212976-1a	-	-	chrX:147009452..147009517:+
mmu_Cluster_69	miRBase	chrX:146999424..147010686	mmu-mir-1264	rr124796-1a	rr516054-1a	-	-	-	chrX:147010609..147010677:+
mmu_Cluster_70	miRBase	chrX:151912346..151913321	mmu-let-7f-2	rr125020-2a	rr516802-2a	rr213289-2a	rr28023-2b	rr416218-1b	chrX:151912352..151912426:+
mmu_Cluster_70	miRBase	chrX:151912346..151913321	mmu-mir-98	rr125019-1a	rr516801-1a	rr213288-1a	rr28022-1a	rr416216-1a	chrX:151913227..151913311:+
mmu_Cluster_70	miRBase	chrX:151912346..151913321	as-mmu-mir-98	-	rr516800-1a	-	-	-	chrX:151913230..151913301:-

## Sheet: Cow
ID	cluster_source	cluster_location	precursor	bta	precursor_location
bta_Cluster_25	miRBase	chr1:19930459..19931265	bta-let-7c	rr1107506-1a	chr1:19930463..19930534:-
bta_Cluster_25	miRBase	chr1:19930459..19931265	bta-mir-99a	rr1107498-1a	chr1:19931191..19931256:-
bta_Cluster_26	miRBase	chr1:107923236..107923476	bta-mir-16b	rr1206945-1a	chr1:107923246..107923313:-
bta_Cluster_26	miRBase	chr1:107923236..107923476	bta-mir-15b	rr1206941-1a	chr1:107923396..107923458:-
bta_Cluster_73	Novel	chr10:47313497..47321133	bta-Novel284	rr1342409-1a	chr10:47313497..47313592:-
bta_Cluster_73	Novel	chr10:47313497..47321133	bta-mir-190a	rr1342398-1a	chr10:47321071..47321133:-
bta_Cluster_28	miRBase	chr11:95709411..95710714	bta-mir-181a-2	rr302047-1b	chr11:95709449..95709509:+
bta_Cluster_28	miRBase	chr11:95709411..95710714	bta-mir-181b-2	rr302042-1b	chr11:95710641..95710700:+
bta_Cluster_29	miRBase	chr11:98867657..98867943	bta-mir-3604-2	-	chr11:98867676..98867748:+
bta_Cluster_29	miRBase	chr11:98867657..98867943	bta-mir-199b	rr309473-1a	chr11:98867679..98867742:-
bta_Cluster_29	miRBase	chr11:98867657..98867943	bta-mir-3154	-	chr11:98867859..98867943:-
bta_Cluster_56	miRBase	chr12:19596200..19596428	bta-mir-16a	rr2368708-1a	chr12:19596209..19596275:-
bta_Cluster_56	miRBase	chr12:19596200..19596428	bta-mir-15a	rr2368707-1a	chr12:19596355..19596417:-
bta_Cluster_57	miRBase	chr12:66226554..66227332	bta-mir-17	rr2417812-1c	chr12:66226567..66226625:+
bta_Cluster_57	miRBase	chr12:66226554..66227332	bta-mir-18a	rr2417811-1a	chr12:66226700..66226767:+
bta_Cluster_57	miRBase	chr12:66226554..66227332	bta-mir-19a	rr2417809-1a	chr12:66226828..66226923:+
bta_Cluster_57	miRBase	chr12:66226554..66227332	bta-mir-20a	rr2417806-1a	chr12:66227008..66227073:+
bta_Cluster_57	miRBase	chr12:66226554..66227332	bta-mir-19b	rr2417804-1a	chr12:66227124..66227228:+
bta_Cluster_57	miRBase	chr12:66226554..66227332	bta-mir-92a-1	rr2417803-1b	chr12:66227265..66227324:+
bta_Cluster_72	miRBase	chr13:58091678..58092022	bta-mir-6123	rr3220675-1a	chr13:58091685..58091762:+
bta_Cluster_72	miRBase	chr13:58091678..58092022	bta-mir-296	rr3220673-1a	chr13:58091927..58092022:+
bta_Cluster_12	miRBase	chr14:8080292..8084808	bta-mir-30d	rr345421-2a	chr14:8080295..8080361:+
bta_Cluster_12	miRBase	chr14:8080292..8084808	bta-mir-30b	rr345390-2a	chr14:8084735..8084799:+
bta_Cluster_13	miRBase	chr14:66995017..66995243	bta-mir-875	-	chr14:66995017..66995093:+
bta_Cluster_13	miRBase	chr14:66995017..66995243	bta-mir-599	-	chr14:66995149..66995243:+
bta_Cluster_52	miRBase	chr15:22134725..22135502	bta-mir-34b	rr1895959-1a	chr15:22134734..22134799:+
bta_Cluster_52	miRBase	chr15:22134725..22135502	bta-mir-34c	rr1895956-1a	chr15:22135436..22135495:+
bta_Cluster_53	Novel	chr15:30417550..30418554	bta-Novel212	rr1912064-1a	chr15:30417550..30417618:-
bta_Cluster_53	Novel	chr15:30417550..30418554	bta-Novel210	rr1912052-1a	chr15:30418488..30418554:-
bta_Cluster_54	miRBase	chr15:33347567..33353470	bta-let-7a-2	rr1916378-1a	chr15:33347567..33347638:-
bta_Cluster_54	miRBase	chr15:33347567..33353470	bta-mir-100	rr1916359-1a	chr15:33353399..33353460:-
bta_Cluster_55	miRBase	chr15:74543906..74545278	bta-mir-6528	-	chr15:74543906..74543987:+
bta_Cluster_55	miRBase	chr15:74543906..74545278	bta-mir-129-2	rr1972974-2a	chr15:74545198..74545266:+
bta_Cluster_38	miRBase	chr16:24305737..24306120	bta-mir-215	rr2181870-1a	chr16:24305743..24305805:-
bta_Cluster_38	miRBase	chr16:24305737..24306120	bta-mir-194-1	rr2181865-1a	chr16:24306041..24306101:-
bta_Cluster_38	miRBase	chr16:24305737..24306120	as-bta-mir-194-1	rr2181866-1b	chr16:24306043..24306105:+
bta_Cluster_39	miRBase	chr16:40485807..40491705	bta-mir-214	rr2204290-2a	chr16:40485809..40485906:-
bta_Cluster_39	miRBase	chr16:40485807..40491705	bta-mir-3120	rr2204288-1a	chr16:40485824..40485888:+
bta_Cluster_39	miRBase	chr16:40485807..40491705	bta-mir-199a-1	rr2204254-2a	chr16:40491614..40491678:-
bta_Cluster_40	miRBase	chr16:52520086..52522071	bta-mir-429	rr2227447-1a	chr16:52520086..52520177:-
bta_Cluster_40	miRBase	chr16:52520086..52522071	bta-mir-200a	rr2227443-1a	chr16:52521318..52521418:-
bta_Cluster_40	miRBase	chr16:52520086..52522071	as-bta-mir-200a	rr2227441-1a	chr16:52521334..52521399:+
bta_Cluster_40	miRBase	chr16:52520086..52522071	bta-mir-200b	rr2227438-1a	chr16:52521971..52522071:-
bta_Cluster_41	miRBase	chr16:77478018..77478691	bta-mir-29b-2	rr2265052-2a	chr16:77478018..77478128:+
bta_Cluster_41	miRBase	chr16:77478018..77478691	bta-mir-29c	rr2265049-2a	chr16:77478582..77478691:+
bta_Cluster_42	miRBase	chr16:77561999..77562625	bta-mir-29e	rr2264798-2a	chr16:77562003..77562075:+
bta_Cluster_42	miRBase	chr16:77561999..77562625	bta-mir-29d	-	chr16:77562538..77562625:+
bta_Cluster_43	miRBase	chr16:79685760..79686041	bta-mir-181b-1	rr2268592-2a	chr16:79685771..79685836:-
bta_Cluster_43	miRBase	chr16:79685760..79686041	bta-mir-181a-1	rr2268591-1a	chr16:79685953..79686020:-
bta_Cluster_32	miRBase	chr17:74100539..74100944	bta-mir-130b	rr2958840-1a	chr17:74100546..74100612:-
bta_Cluster_32	miRBase	chr17:74100539..74100944	bta-mir-301b	rr2958839-1a	chr17:74100869..74100930:-
bta_Cluster_44	Novel	chr18:37088133..37090842	bta-mir-140	rr1611846-2a	chr18:37088133..37088225:+
bta_Cluster_44	Novel	chr18:37088133..37090842	bta-Novel208	rr1611824-1b	chr18:37090778..37090842:+
bta_Cluster_45	Novel	chr18:56676830..56685964	bta-Novel204	rr1651695-1a	chr18:56676830..56676899:-
bta_Cluster_45	Novel	chr18:56676830..56685964	bta-Novel323	rr1651653-1a	chr18:56685894..56685964:+
bta_Cluster_46	miRBase	chr18:58014868..58015620	bta-mir-99b	rr1654922-1a	chr18:58014873..58014935:+
bta_Cluster_46	miRBase	chr18:58014868..58015620	bta-let-7e	rr1654920-1b	chr18:58015043..58015110:+
bta_Cluster_46	miRBase	chr18:58014868..58015620	bta-mir-125a	rr1654919-2b	chr18:58015549..58015609:+
bta_Cluster_14	Novel	chr19:9527313..9540939	bta-mir-142	rr1434559-1a	chr19:9527313..9527379:-
bta_Cluster_14	Novel	chr19:9527313..9540939	bta-Novel83	rr1434532-1a	chr19:9534051..9534108:+
bta_Cluster_14	Novel	chr19:9527313..9540939	bta-Novel88	rr1434497-1a	chr19:9540899..9540939:+
bta_Cluster_15	miRBase	chr19:10339845..10349599	bta-mir-454	rr1435969-1b	chr19:10339873..10339936:-
bta_Cluster_15	miRBase	chr19:10339845..10349599	bta-mir-301a	rr1435957-1a	chr19:10349498..10349599:-
bta_Cluster_16	miRBase	chr19:18811262..18813618	bta-mir-365-2	rr1450853-1a	chr19:18811282..18811348:-
bta_Cluster_16	miRBase	chr19:18811262..18813618	bta-mir-2333	-	chr19:18813556..18813618:-
bta_Cluster_17	miRBase	chr19:20796860..20797105	bta-mir-451	-	chr19:20796860..20796930:-
bta_Cluster_17	miRBase	chr19:20796860..20797105	bta-mir-144	rr1454123-1b	chr19:20797036..20797093:-
bta_Cluster_18	miRBase	chr19:23651140..23651680	bta-mir-132	rr1463272-1a	chr19:23651142..23651239:-
bta_Cluster_18	miRBase	chr19:23651140..23651680	bta-mir-212	rr1463267-1b	chr19:23651588..23651649:-
bta_Cluster_19	Novel	chr19:27179631..27179904	bta-Novel71	rr1469642-1a	chr19:27179631..27179691:-
bta_Cluster_19	Novel	chr19:27179631..27179904	bta-Novel68	rr1469639-1a	chr19:27179838..27179904:-
bta_Cluster_20	miRBase	chr19:27441343..27441763	bta-mir-195	rr1471411-1a	chr19:27441353..27441416:-
bta_Cluster_20	miRBase	chr19:27441343..27441763	bta-mir-497	rr1471410-1a	chr19:27441676..27441742:-
bta_Cluster_21	Novel	chr19:27571329..27575496	bta-mir-324	rr1471099-1c	chr19:27571329..27571412:-
bta_Cluster_21	Novel	chr19:27571329..27575496	bta-Novel63	rr1471063-1a	chr19:27575434..27575496:-
bta_Cluster_22	miRBase	chr19:38542846..38549362	bta-mir-2886	-	chr19:38542846..38542920:+
bta_Cluster_22	miRBase	chr19:38542846..38549362	bta-mir-10a	rr1495112-1a	chr19:38549273..38549339:+
bta_Cluster_71	miRBase	chr2:66273058..66273227	bta-mir-2904-1	-	chr2:66273058..66273127:+
bta_Cluster_71	miRBase	chr2:66273058..66273227	bta-mir-2887-1	-	chr2:66273171..66273227:+
bta_Cluster_8	Novel	chr20:10187787..10188828	bta-mir-7858	rr2005363-1a	chr20:10187787..10187849:-
bta_Cluster_8	Novel	chr20:10187787..10188828	bta-Novel34	rr2005359-1a	chr20:10188763..10188828:-
bta_Cluster_9	Novel	chr20:13408705..13415726	bta-mir-2285q	rr2010259-1a	chr20:13408705..13408799:-
bta_Cluster_9	Novel	chr20:13408705..13415726	bta-Novel40	rr2010241-1a	chr20:13415661..13415726:+
bta_Cluster_10	miRBase	chr20:23962986..23967480	bta-mir-449c	-	chr20:23962986..23963091:-
bta_Cluster_10	miRBase	chr20:23962986..23967480	bta-mir-449b	-	chr20:23967269..23967366:+
bta_Cluster_10	miRBase	chr20:23962986..23967480	bta-mir-449a	rr2022184-1a	chr20:23967405..23967468:+
bta_Cluster_33	miRBase	chr21:19984962..19989161	bta-mir-1179	-	chr21:19984962..19985051:+
bta_Cluster_33	miRBase	chr21:19984962..19989161	bta-mir-7-1	rr929381-1b	chr21:19989084..19989145:+
bta_Cluster_34	miRBase	chr21:67416605..67431509	bta-mir-493	rr996125-2a	chr21:67416617..67416685:+
bta_Cluster_34	miRBase	chr21:67416605..67431509	bta-mir-665	rr996097-2a	chr21:67423452..67423513:+
bta_Cluster_34	miRBase	chr21:67416605..67431509	bta-mir-431	rr996083-1a	chr21:67427769..67427860:+
bta_Cluster_34	miRBase	chr21:67416605..67431509	bta-mir-433	rr996080-1b	chr21:67428660..67428734:+
bta_Cluster_34	miRBase	chr21:67416605..67431509	bta-mir-127	rr996079-2b	chr21:67429764..67429820:+
bta_Cluster_34	miRBase	chr21:67416605..67431509	bta-mir-432	rr996071-1b	chr21:67431250..67431319:+
bta_Cluster_34	miRBase	chr21:67416605..67431509	bta-mir-136	rr996068-1a	chr21:67431416..67431509:+
bta_Cluster_35	miRBase	chr21:67561869..67604767	bta-mir-379	rr995762-1a	chr21:67561883..67561945:+
bta_Cluster_35	miRBase	chr21:67561869..67604767	bta-mir-411a	rr995759-1a	chr21:67563111..67563171:+
bta_Cluster_35	miRBase	chr21:67561869..67604767	bta-mir-299	rr995755-1a	chr21:67563571..67563633:+
bta_Cluster_35	miRBase	chr21:67561869..67604767	as-bta-mir-299	rr995756-1a	chr21:67563573..67563626:-
bta_Cluster_35	miRBase	chr21:67561869..67604767	bta-mir-380	rr995748-1a	chr21:67564801..67564863:+
bta_Cluster_35	miRBase	chr21:67561869..67604767	bta-mir-411b	-	chr21:67564957..67565031:+
bta_Cluster_35	miRBase	chr21:67561869..67604767	bta-mir-1197	-	chr21:67565299..67565395:+
bta_Cluster_35	miRBase	chr21:67561869..67604767	bta-mir-323	-	chr21:67565468..67565553:+
bta_Cluster_35	miRBase	chr21:67561869..67604767	bta-mir-758	-	chr21:67565766..67565853:+
bta_Cluster_35	miRBase	chr21:67561869..67604767	bta-mir-329b	rr995735-1b	chr21:67566520..67566577:+
bta_Cluster_35	miRBase	chr21:67561869..67604767	bta-mir-329a	rr995733-1a	chr21:67566831..67566890:+
bta_Cluster_35	miRBase	chr21:67561869..67604767	bta-mir-494	rr995727-1a	chr21:67569673..67569762:+
bta_Cluster_35	miRBase	chr21:67561869..67604767	bta-mir-1193	-	chr21:67570008..67570112:+
bta_Cluster_35	miRBase	chr21:67561869..67604767	bta-mir-543	rr995721-1a	chr21:67571814..67571913:+
bta_Cluster_35	miRBase	chr21:67561869..67604767	bta-mir-495	rr995719-2a	chr21:67573225..67573323:+
bta_Cluster_35	miRBase	chr21:67561869..67604767	bta-mir-154c	rr995712-1a	chr21:67575240..67575333:+
bta_Cluster_35	miRBase	chr21:67561869..67604767	bta-mir-376e	rr995709-1a	chr21:67577949..67578015:+
bta_Cluster_35	miRBase	chr21:67561869..67604767	bta-mir-376c	rr995708-1b	chr21:67578326..67578385:+
bta_Cluster_35	miRBase	chr21:67561869..67604767	bta-mir-376d	rr995705-1a	chr21:67578693..67578759:+
bta_Cluster_35	miRBase	chr21:67561869..67604767	bta-mir-654	rr995703-1a	chr21:67578849..67578909:+
bta_Cluster_35	miRBase	chr21:67561869..67604767	bta-mir-376b	rr995701-1a	chr21:67579059..67579154:+
bta_Cluster_35	miRBase	chr21:67561869..67604767	bta-mir-376a	rr995698-1a	chr21:67579442..67579505:+
bta_Cluster_35	miRBase	chr21:67561869..67604767	bta-mir-1185	rr995695-1a	chr21:67581382..67581446:+
bta_Cluster_35	miRBase	chr21:67561869..67604767	bta-mir-3956	rr995688-1a	chr21:67582112..67582197:+
bta_Cluster_35	miRBase	chr21:67561869..67604767	bta-mir-381	rr995684-1a	chr21:67583074..67583143:+
bta_Cluster_35	miRBase	chr21:67561869..67604767	bta-mir-487b	-	chr21:67583558..67583641:+
bta_Cluster_35	miRBase	chr21:67561869..67604767	bta-mir-539	rr995678-1a	chr21:67584355..67584467:+
bta_Cluster_35	miRBase	chr21:67561869..67604767	bta-mir-544a	-	chr21:67586358..67586448:+
bta_Cluster_35	miRBase	chr21:67561869..67604767	bta-mir-655	rr995667-1a	chr21:67587332..67587397:+
bta_Cluster_35	miRBase	chr21:67561869..67604767	bta-mir-411c	rr995661-1a	chr21:67589486..67589544:+
bta_Cluster_35	miRBase	chr21:67561869..67604767	bta-mir-487a	rr995659-1a	chr21:67589871..67589934:+
bta_Cluster_35	miRBase	chr21:67561869..67604767	bta-mir-3578	-	chr21:67592873..67592958:-
bta_Cluster_35	miRBase	chr21:67561869..67604767	bta-mir-382	rr995650-1a	chr21:67592885..67592947:+
bta_Cluster_35	miRBase	chr21:67561869..67604767	bta-mir-134	rr995646-1a	chr21:67593261..67593328:+
bta_Cluster_35	miRBase	chr21:67561869..67604767	bta-mir-668-Novel	rr995643-1a	chr21:67593795..67593890:+
bta_Cluster_35	miRBase	chr21:67561869..67604767	bta-mir-485	rr995641-1a	chr21:67593962..67594024:+
bta_Cluster_35	miRBase	chr21:67561869..67604767	bta-mir-453	-	chr21:67594686..67594765:+
bta_Cluster_35	miRBase	chr21:67561869..67604767	bta-mir-154a	-	chr21:67598039..67598122:+
bta_Cluster_35	miRBase	chr21:67561869..67604767	bta-mir-154b	rr995630-1a	chr21:67598366..67598430:+
bta_Cluster_35	miRBase	chr21:67561869..67604767	bta-mir-496	rr995628-1a	chr21:67598867..67598964:+
bta_Cluster_35	miRBase	chr21:67561869..67604767	bta-mir-377	rr996449-1a	chr21:67600474..67600573:+
bta_Cluster_35	miRBase	chr21:67561869..67604767	bta-mir-541	rr996447-1c	chr21:67602353..67602419:+
bta_Cluster_35	miRBase	chr21:67561869..67604767	bta-mir-3957	rr996446-1a	chr21:67602740..67602800:+
bta_Cluster_35	miRBase	chr21:67561869..67604767	bta-mir-409a	rr996444-2a	chr21:67603233..67603333:+
bta_Cluster_35	miRBase	chr21:67561869..67604767	bta-mir-409b	-	chr21:67603246..67603324:-
bta_Cluster_35	miRBase	chr21:67561869..67604767	bta-mir-412	rr996442-1a	chr21:67603401..67603465:+
bta_Cluster_35	miRBase	chr21:67561869..67604767	bta-mir-369	rr996440-1a	chr21:67603520..67603627:+
bta_Cluster_35	miRBase	chr21:67561869..67604767	bta-mir-410	rr996437-2a	chr21:67603854..67603957:+
bta_Cluster_35	miRBase	chr21:67561869..67604767	bta-mir-656	rr996432-1a	chr21:67604692..67604754:+
bta_Cluster_11	miRBase	chr22:51543470..51544038	as-bta-mir-191	rr3041093-1a	chr22:51543481..51543545:-
bta_Cluster_11	miRBase	chr22:51543470..51544038	bta-mir-191	rr3041092-1a	chr22:51543482..51543550:+
bta_Cluster_11	miRBase	chr22:51543470..51544038	bta-mir-425	rr3041086-1a	chr22:51543962..51544029:+
bta_Cluster_4	miRBase	chr23:3198183..3198415	bta-mir-2375	-	chr23:3198342..3198415:+
bta_Cluster_5	miRBase	chr23:24308042..24312413	bta-mir-206	rr2111221-1a	chr23:24308051..24308116:+
bta_Cluster_5	miRBase	chr23:24308042..24312413	bta-mir-133b	rr2111214-1a	chr23:24312336..24312398:+
bta_Cluster_6	miRBase	chr23:28202778..28203252	bta-mir-2378	-	chr23:28202778..28202855:-
bta_Cluster_6	miRBase	chr23:28202778..28203252	bta-mir-877	-	chr23:28203151..28203252:-
bta_Cluster_7	Novel	chr23:30890106..30899968	bta-mir-7857	rr2124575-1a	chr23:30890106..30890179:+
bta_Cluster_7	Novel	chr23:30890106..30899968	tRNA-Ser	rr2124558-1a	chr23:30899894..30899968:-
bta_Cluster_36	Novel	chr24:31867166..31867615	bta-Novel156	rr2302922-1a	chr24:31867166..31867225:+
bta_Cluster_36	Novel	chr24:31867166..31867615	bta-Novel155	rr2302916-1a	chr24:31867510..31867615:+
bta_Cluster_37	miRBase	chr24:34841096..34844501	bta-mir-1-2	rr2307228-1a	chr24:34841104..34841170:+
bta_Cluster_37	miRBase	chr24:34841096..34844501	bta-mir-133a-2	rr2307219-1a	chr24:34844425..34844490:+
bta_Cluster_47	miRBase	chr25:1744658..1744984	bta-mir-1842	rr1011350-1a	chr25:1744658..1744724:-
bta_Cluster_47	miRBase	chr25:1744658..1744984	bta-mir-2382	-	chr25:1744908..1744984:-
bta_Cluster_48	miRBase	chr25:13339483..13344320	bta-mir-193b	rr1029906-1a	chr25:13339492..13339556:+
bta_Cluster_48	miRBase	chr25:13339483..13344320	bta-mir-365-1	rr1029892-1a	chr25:13344245..13344312:+
bta_Cluster_49	miRBase	chr25:36892046..36892532	as-bta-mir-106b	rr1072895-1b	chr25:36892054..36892139:-
bta_Cluster_49	miRBase	chr25:36892046..36892532	bta-mir-106b	rr1072894-1a	chr25:36892055..36892117:+
bta_Cluster_49	miRBase	chr25:36892046..36892532	bta-mir-93	rr1072891-2a	chr25:36892255..36892323:+
bta_Cluster_49	miRBase	chr25:36892046..36892532	bta-mir-25	rr1072888-1b	chr25:36892462..36892522:+
bta_Cluster_27	miRBase	chr29:43731460..43731765	bta-mir-194-2	rr1854613-1a	chr29:43731472..43731533:+
bta_Cluster_27	miRBase	chr29:43731460..43731765	bta-mir-192	rr1854610-2a	chr29:43731677..43731746:+
bta_Cluster_50	miRBase	chr3:53471266..53472479	bta-mir-2904-2	-	chr3:53471266..53471335:+
bta_Cluster_50	miRBase	chr3:53471266..53472479	bta-mir-2904-3	-	chr3:53472310..53472379:+
bta_Cluster_50	miRBase	chr3:53471266..53472479	bta-mir-2887-2	-	chr3:53472423..53472479:+
bta_Cluster_51	miRBase	chr3:106059358..106062583	bta-mir-30c	rr146842-1a	chr3:106059374..106059439:-
bta_Cluster_51	miRBase	chr3:106059358..106062583	bta-mir-30e	rr146826-2a	chr3:106062501..106062568:-
bta_Cluster_51	miRBase	chr3:106059358..106062583	as-bta-mir-30e	rr146825-1a	chr3:106062506..106062571:+
bta_Cluster_58	miRBase	chr4:10653527..10654277	bta-mir-653	rr3421764-1a	chr4:10653543..10653609:-
bta_Cluster_58	miRBase	chr4:10653527..10654277	bta-mir-489	rr3421761-1a	chr4:10654204..10654269:-
bta_Cluster_59	miRBase	chr4:94406700..94411500	bta-mir-182	rr3518330-1a	chr4:94406720..94406787:-
bta_Cluster_59	miRBase	chr4:94406700..94411500	bta-mir-96	rr3518322-1b	chr4:94411210..94411272:-
bta_Cluster_59	miRBase	chr4:94406700..94411500	bta-mir-183	rr3518321-1a	chr4:94411432..94411495:-
bta_Cluster_60	miRBase	chr4:95402310..95402787	bta-mir-29a	rr3520929-2a	chr4:95402310..95402393:-
bta_Cluster_60	miRBase	chr4:95402310..95402787	bta-mir-29b-1	rr3520925-3a	chr4:95402682..95402787:-
bta_Cluster_74	miRBase	chr5:103859005..103859504	bta-mir-141	rr2639192-1b	chr5:103859016..103859079:-
bta_Cluster_74	miRBase	chr5:103859005..103859504	bta-mir-200c	rr2639191-1a	chr5:103859437..103859504:-
bta_Cluster_75	Novel	chr5:116343231..116348342	bta-Novel298	rr2666814-1a	chr5:116343231..116343295:-
bta_Cluster_75	Novel	chr5:116343231..116348342	bta-mir-1249	rr2666762-1a	chr5:116348278..116348342:-
bta_Cluster_76	miRBase	chr5:117119385..117120270	bta-let-7a-3	rr2668832-1a	chr5:117119387..117119459:+
bta_Cluster_76	miRBase	chr5:117119385..117120270	bta-mir-2443	rr2668829-1a	chr5:117119645..117119712:+
bta_Cluster_76	miRBase	chr5:117119385..117120270	bta-let-7b	rr2668820-1a	chr5:117120188..117120269:+
bta_Cluster_76	miRBase	chr5:117119385..117120270	bta-mir-3596	-	chr5:117120188..117120270:-
bta_Cluster_30	miRBase	chr6:14162436..14163342	bta-mir-302b	rr1682233-1a	chr6:14162442..14162505:+
bta_Cluster_30	miRBase	chr6:14162436..14163342	bta-mir-302c	-	chr6:14162579..14162646:+
bta_Cluster_30	miRBase	chr6:14162436..14163342	bta-mir-302a	rr1682226-1a	chr6:14162978..14163039:+
bta_Cluster_30	miRBase	chr6:14162436..14163342	bta-mir-302d	rr1682222-1b	chr6:14163153..14163215:+
bta_Cluster_30	miRBase	chr6:14162436..14163342	bta-mir-367	-	chr6:14163275..14163342:+
bta_Cluster_31	miRBase	chr6:107740185..107741169	bta-mir-2450a	-	chr6:107740185..107740257:-
bta_Cluster_31	miRBase	chr6:107740185..107741169	bta-mir-2450b	-	chr6:107740455..107740527:-
bta_Cluster_31	miRBase	chr6:107740185..107741169	bta-mir-2450d	-	chr6:107740564..107740636:-
bta_Cluster_31	miRBase	chr6:107740185..107741169	bta-mir-2450c	-	chr6:107741098..107741169:-
bta_Cluster_1	miRBase	chr7:12915072..12915350	bta-mir-181c	rr769089-1b	chr7:12915090..12915151:+
bta_Cluster_1	miRBase	chr7:12915072..12915350	bta-mir-181d	rr769088-1a	chr7:12915271..12915334:+
bta_Cluster_2	miRBase	chr7:12981642..12982042	bta-mir-24-2	rr768832-1c	chr7:12981644..12981702:-
bta_Cluster_2	miRBase	chr7:12981642..12982042	bta-mir-27a	rr768829-2a	chr7:12981797..12981857:-
bta_Cluster_2	miRBase	chr7:12981642..12982042	bta-mir-23a	rr768826-1b	chr7:12981977..12982034:-
bta_Cluster_3	miRBase	chr7:62809304..62810820	bta-mir-143	rr850215-2a	chr7:62809321..62809379:+
bta_Cluster_3	miRBase	chr7:62809304..62810820	bta-mir-145	rr850196-4a	chr7:62810747..62810811:+
bta_Cluster_23	miRBase	chr8:83008954..83010455	bta-mir-2475	-	chr8:83008954..83009024:+
bta_Cluster_23	miRBase	chr8:83008954..83010455	bta-mir-23b	rr709946-2a	chr8:83009593..83009693:+
bta_Cluster_23	miRBase	chr8:83008954..83010455	bta-mir-27b	rr709943-2a	chr8:83009816..83009924:+
bta_Cluster_23	miRBase	chr8:83008954..83010455	bta-mir-24-1	rr709935-3a	chr8:83010360..83010455:+
bta_Cluster_24	miRBase	chr8:86884872..86887517	bta-let-7a-1	rr715470-1a	chr8:86884876..86884951:+
bta_Cluster_24	miRBase	chr8:86884872..86887517	bta-let-7f-1	rr715466-1a	chr8:86885230..86885310:+
bta_Cluster_24	miRBase	chr8:86884872..86887517	bta-let-7d	rr715450-1a	chr8:86887437..86887516:+
bta_Cluster_61	miRBase	chrX:17917688..17918607	bta-mir-363	rr3283335-1a	chrX:17917688..17917790:-
bta_Cluster_61	miRBase	chrX:17917688..17918607	bta-mir-92a-2	rr3283333-1a	chrX:17917862..17917928:-
bta_Cluster_61	miRBase	chrX:17917688..17918607	bta-mir-19b-2	rr3283331-1b	chrX:17918013..17918074:-
bta_Cluster_61	miRBase	chrX:17917688..17918607	bta-mir-20b	rr3283329-1a	chrX:17918133..17918200:-
bta_Cluster_61	miRBase	chrX:17917688..17918607	bta-mir-18b	rr3283327-2a	chrX:17918370..17918437:-
bta_Cluster_61	miRBase	chrX:17917688..17918607	bta-mir-106a	rr3283325-1a	chrX:17918536..17918597:-
bta_Cluster_62	miRBase	chrX:18178900..18185534	bta-mir-450b	rr3283461-1a	chrX:18178917..18178981:-
bta_Cluster_62	miRBase	chrX:18178900..18185534	bta-mir-450a-1	rr3283457-1a	chrX:18179087..18179150:-
bta_Cluster_62	miRBase	chrX:18178900..18185534	bta-mir-450a-2	rr3283455-1a	chrX:18179232..18179295:-
bta_Cluster_62	miRBase	chrX:18178900..18185534	bta-mir-3601	-	chrX:18180143..18180220:+
bta_Cluster_62	miRBase	chrX:18178900..18185534	bta-mir-542	rr3283452-1b	chrX:18180150..18180209:-
bta_Cluster_62	miRBase	chrX:18178900..18185534	bta-mir-503	rr3283435-1a	chrX:18185087..18185189:-
bta_Cluster_62	miRBase	chrX:18178900..18185534	bta-mir-424	rr3283432-1a	chrX:18185454..18185515:-
bta_Cluster_63	Novel	chrX:30303210..30319668	bta-mir-6526-2	rr3293552-1a	chrX:30303210..30303271:+
bta_Cluster_63	Novel	chrX:30303210..30319668	bta-mir-6526-Novel2	rr3293550-1a	chrX:30305149..30305210:+
bta_Cluster_63	Novel	chrX:30303210..30319668	bta-Novel331	rr3293548-1a	chrX:30309763..30309824:+
bta_Cluster_63	Novel	chrX:30303210..30319668	bta-mir-6526-Novel	rr3293542-1a	chrX:30319607..30319668:+
bta_Cluster_64	miRBase	chrX:34662660..34665708	bta-mir-3431	rr3297745-1a	chrX:34662671..34662740:-
bta_Cluster_64	miRBase	chrX:34662660..34665708	bta-mir-224	rr3297735-1b	chrX:34664595..34664663:-
bta_Cluster_64	miRBase	chrX:34662660..34665708	bta-mir-452	rr3297734-1a	chrX:34665632..34665694:-
bta_Cluster_65	miRBase	chrX:35018701..35021234	bta-mir-105a	rr3298022-1b	chrX:35018710..35018769:-
bta_Cluster_65	miRBase	chrX:35018701..35021234	bta-mir-767	rr3298020-1b	chrX:35020243..35020299:-
bta_Cluster_65	miRBase	chrX:35018701..35021234	bta-mir-105b	rr3298016-1b	chrX:35021164..35021222:-
bta_Cluster_66	miRBase	chrX:81951223..81951478	as-bta-mir-374a	rr3338946-1a	chrX:81951230..81951283:-
bta_Cluster_66	miRBase	chrX:81951223..81951478	bta-mir-374a	rr3338948-1b	chrX:81951234..81951286:+
bta_Cluster_66	miRBase	chrX:81951223..81951478	bta-mir-545	rr3338944-2a	chrX:81951393..81951459:+
bta_Cluster_67	miRBase	chrX:82023911..82024164	as-bta-mir-374b	rr3339423-1a	chrX:82023929..82023982:-
bta_Cluster_67	miRBase	chrX:82023911..82024164	bta-mir-374b	rr3339425-2a	chrX:82023929..82023986:+
bta_Cluster_67	miRBase	chrX:82023911..82024164	bta-mir-421	rr3339421-1a	chrX:82024071..82024164:+
bta_Cluster_68	miRBase	chrX:92886501..92903880	bta-mir-532	rr3352407-1a	chrX:92886518..92886580:+
bta_Cluster_68	miRBase	chrX:92886501..92903880	bta-mir-188	rr3352406-2b	chrX:92886841..92886901:+
bta_Cluster_68	miRBase	chrX:92886501..92903880	bta-mir-502a-2	rr3352396-1a	chrX:92893836..92893896:+
bta_Cluster_68	miRBase	chrX:92886501..92903880	bta-mir-502b	rr3352392-1b	chrX:92897963..92898025:+
bta_Cluster_68	miRBase	chrX:92886501..92903880	bta-mir-362	rr3352389-1a	chrX:92898446..92898506:+
bta_Cluster_68	miRBase	chrX:92886501..92903880	bta-mir-500	rr3352386-2c	chrX:92899710..92899772:+
bta_Cluster_68	miRBase	chrX:92886501..92903880	bta-mir-660	rr3352374-1a	chrX:92901860..92901926:+
bta_Cluster_68	miRBase	chrX:92886501..92903880	bta-mir-502a-1	rr3352370-1a	chrX:92903803..92903870:+
bta_Cluster_69	miRBase	chrX:96382628..96383614	bta-mir-98	rr3356574-1a	chrX:96382644..96382726:-
bta_Cluster_69	miRBase	chrX:96382628..96383614	bta-let-7f-2	rr3356568-1a	chrX:96383534..96383608:-
bta_Cluster_70	miRBase	chrX:103538141..103538944	bta-mir-222	rr3364226-1a	chrX:103538147..103538252:+
bta_Cluster_70	miRBase	chrX:103538141..103538944	bta-mir-221	rr3364222-1b	chrX:103538859..103538921:+

## Sheet: Cat
ID	cluster_source	cluster_location	precursor	fca	precursor_location
fca_Cluster_32	laganaEtAl1	NC_018723.2:21601506..21601711	fca-mir-15a	rr577698-1a	NC_018723.2:21601506..21601568:+
fca_Cluster_32	laganaEtAl1	NC_018723.2:21601506..21601711	fca-mir-16-1	rr577696-1a	NC_018723.2:21601645..21601711:+
fca_Cluster_33	laganaEtAl2	NC_018723.2:63885141..63885904	fca-mir-17	rr582853-1a	NC_018723.2:63885141..63885203:+
fca_Cluster_33	laganaEtAl2	NC_018723.2:63885141..63885904	fca-mir-18a	rr582852-1b	NC_018723.2:63885281..63885344:+
fca_Cluster_33	laganaEtAl2	NC_018723.2:63885141..63885904	fca-mir-19-Novel3	rr582848-1a	NC_018723.2:63885404..63885507:+
fca_Cluster_33	laganaEtAl2	NC_018723.2:63885141..63885904	fca-mir-20a	rr582846-1a	NC_018723.2:63885589..63885654:+
fca_Cluster_33	laganaEtAl2	NC_018723.2:63885141..63885904	fca-mir-19b	rr582843-1a	NC_018723.2:63885706..63885806:+
fca_Cluster_33	laganaEtAl2	NC_018723.2:63885141..63885904	fca-mir-92a	rr582841-1b	NC_018723.2:63885845..63885904:+
fca_Cluster_34	Novel	NC_018723.2:123907107..123907290	fca-mir-449	rr596379-1b	NC_018723.2:123907107..123907169:-
fca_Cluster_34	Novel	NC_018723.2:123907107..123907290	fca-mir-449-Novel	rr596377-1b	NC_018723.2:123907229..123907290:-
fca_Cluster_35	Novel	NC_018723.2:197830160..197831656	fca-mir-145-Novel	rr610073-1b	NC_018723.2:197830160..197830221:-
fca_Cluster_35	Novel	NC_018723.2:197830160..197831656	fca-mir-143	rr610070-1a	NC_018723.2:197831598..197831656:-
fca_Cluster_22	laganaEtAl5	NC_018724.2:9832096..9832483	fca-mir-24-2	rr261785-1b	NC_018724.2:9832096..9832156:-
fca_Cluster_22	laganaEtAl5	NC_018724.2:9832096..9832483	fca-mir-27a	rr261783-2a	NC_018724.2:9832234..9832295:-
fca_Cluster_22	laganaEtAl5	NC_018724.2:9832096..9832483	fca-mir-23-Novel	rr261782-1b	NC_018724.2:9832425..9832483:-
fca_Cluster_23	laganaEtAl6	NC_018724.2:9859662..9859909	fca-mir-181c	rr261738-1b	NC_018724.2:9859662..9859723:+
fca_Cluster_23	laganaEtAl6	NC_018724.2:9859662..9859909	fca-mir-181d	rr261736-1a	NC_018724.2:9859843..9859909:+
fca_Cluster_24	Novel	NC_018724.2:18258788..18259322	fca-mir-425-Novel	rr266473-1b	NC_018724.2:18258788..18258850:-
fca_Cluster_24	Novel	NC_018724.2:18258788..18259322	fca-mir-191	rr266472-1a	NC_018724.2:18259254..18259322:-
fca_Cluster_25	laganaEtAl7	NC_018724.2:145070203..145074654	fca-mir-182	rr291937-1a	NC_018724.2:145070203..145070268:-
fca_Cluster_25	laganaEtAl7	NC_018724.2:145070203..145074654	fca-mir-96	rr291936-1a	NC_018724.2:145074355..145074419:-
fca_Cluster_25	laganaEtAl7	NC_018724.2:145070203..145074654	fca-mir-183	rr291935-1a	NC_018724.2:145074591..145074654:-
fca_Cluster_26	Novel	NC_018724.2:146007938..146008378	fca-mir-29a	rr292697-1a	NC_018724.2:146007938..146008039:-
fca_Cluster_26	Novel	NC_018724.2:146007938..146008378	fca-mir-29-Novel	rr292696-1a	NC_018724.2:146008307..146008378:-
fca_Cluster_27	laganaEtAl8	NC_018724.2:167320925..167322436	fca-mir-153-2	-	NC_018724.2:167320925..167320985:-
fca_Cluster_27	laganaEtAl8	NC_018724.2:167320925..167322436	fca-mir-chrA2_6163	-	NC_018724.2:167322375..167322436:-
fca_Cluster_5	laganaEtAl24	NC_018725.2:1477365..1486967	fca-mir-133a-1	rr25655-2a	NC_018725.2:1477365..1477430:-
fca_Cluster_5	laganaEtAl24	NC_018725.2:1477365..1486967	fca-mir-chrA3_7330	-	NC_018725.2:1486165..1486222:-
fca_Cluster_5	laganaEtAl24	NC_018725.2:1477365..1486967	fca-mir-1-1	rr25601-2a	NC_018725.2:1486866..1486967:-
fca_Cluster_4	Novel	NC_018727.2:50159491..50164032	fca-mir-206	rr75909-2a	NC_018727.2:50159491..50159592:+
fca_Cluster_4	Novel	NC_018727.2:50159491..50164032	fca-mir-133-Novel	rr75899-1a	NC_018727.2:50163970..50164032:+
fca_Cluster_50	laganaEtAl9	NC_018728.2:143302897..143315043	fca-mir-493	rr375105-1a	NC_018728.2:143302897..143302965:+
fca_Cluster_50	laganaEtAl9	NC_018728.2:143302897..143315043	fca-mir-337	-	NC_018728.2:143305937..143305996:+
fca_Cluster_50	laganaEtAl9	NC_018728.2:143302897..143315043	fca-mir-433	rr375097-1b	NC_018728.2:143312197..143312271:+
fca_Cluster_50	laganaEtAl9	NC_018728.2:143302897..143315043	fca-mir-127	rr375095-1a	NC_018728.2:143313300..143313356:+
fca_Cluster_50	laganaEtAl9	NC_018728.2:143302897..143315043	fca-mir-432	rr375092-1a	NC_018728.2:143314782..143314853:+
fca_Cluster_50	laganaEtAl9	NC_018728.2:143302897..143315043	fca-mir-136-Novel	rr375090-1a	NC_018728.2:143314950..143315043:+
fca_Cluster_51	laganaEtAl10_and_laganaEtAl11	NC_018728.2:143465535..143507811	fca-mir-379	rr375250-1a	NC_018728.2:143465535..143465597:+
fca_Cluster_51	laganaEtAl10_and_laganaEtAl11	NC_018728.2:143465535..143507811	fca-mir-411	rr375248-1a	NC_018728.2:143466806..143466866:+
fca_Cluster_51	laganaEtAl10_and_laganaEtAl11	NC_018728.2:143465535..143507811	fca-mir-299a	rr375243-1a	NC_018728.2:143467266..143467323:+
fca_Cluster_51	laganaEtAl10_and_laganaEtAl11	NC_018728.2:143465535..143507811	fca-mir-299a-1	rr375242-1b	NC_018728.2:143467269..143467318:-
fca_Cluster_51	laganaEtAl10_and_laganaEtAl11	NC_018728.2:143465535..143507811	fca-mir-329	rr375234-1a	NC_018728.2:143470256..143470317:+
fca_Cluster_51	laganaEtAl10_and_laganaEtAl11	NC_018728.2:143465535..143507811	fca-mir-495	rr375229-1a	NC_018728.2:143476973..143477036:+
fca_Cluster_51	laganaEtAl10_and_laganaEtAl11	NC_018728.2:143465535..143507811	fca-mir-3958	rr375226-1a	NC_018728.2:143479196..143479257:+
fca_Cluster_51	laganaEtAl10_and_laganaEtAl11	NC_018728.2:143465535..143507811	fca-mir-376c	rr375224-1a	NC_018728.2:143482539..143482602:+
fca_Cluster_51	laganaEtAl10_and_laganaEtAl11	NC_018728.2:143465535..143507811	fca-mir-654	rr375222-1a	NC_018728.2:143483054..143483114:+
fca_Cluster_51	laganaEtAl10_and_laganaEtAl11	NC_018728.2:143465535..143507811	fca-mir-1185	rr375213-1a	NC_018728.2:143485521..143485587:+
fca_Cluster_51	laganaEtAl10_and_laganaEtAl11	NC_018728.2:143465535..143507811	fca-mir-381	rr375211-1a	NC_018728.2:143487277..143487345:+
fca_Cluster_51	laganaEtAl10_and_laganaEtAl11	NC_018728.2:143465535..143507811	fca-mir-889	rr375204-1a	NC_018728.2:143489202..143489266:+
fca_Cluster_51	laganaEtAl10_and_laganaEtAl11	NC_018728.2:143465535..143507811	fca-mir-487a	rr375199-1a	NC_018728.2:143493427..143493490:+
fca_Cluster_51	laganaEtAl10_and_laganaEtAl11	NC_018728.2:143465535..143507811	fca-mir-382	rr375197-1a	NC_018728.2:143495461..143495525:+
fca_Cluster_51	laganaEtAl10_and_laganaEtAl11	NC_018728.2:143465535..143507811	fca-mir-134	rr375195-1a	NC_018728.2:143495843..143495908:+
fca_Cluster_51	laganaEtAl10_and_laganaEtAl11	NC_018728.2:143465535..143507811	fca-mir-668-Novel	rr375192-1a	NC_018728.2:143496381..143496448:+
fca_Cluster_51	laganaEtAl10_and_laganaEtAl11	NC_018728.2:143465535..143507811	fca-mir-485	rr375190-1b	NC_018728.2:143496545..143496604:+
fca_Cluster_51	laganaEtAl10_and_laganaEtAl11	NC_018728.2:143465535..143507811	fca-mir-377	rr375185-1a	NC_018728.2:143503113..143503174:+
fca_Cluster_51	laganaEtAl10_and_laganaEtAl11	NC_018728.2:143465535..143507811	fca-mir-409	rr375183-1a	NC_018728.2:143505940..143506002:+
fca_Cluster_51	laganaEtAl10_and_laganaEtAl11	NC_018728.2:143465535..143507811	fca-mir-412-Novel	rr375182-1a	NC_018728.2:143506096..143506156:+
fca_Cluster_51	laganaEtAl10_and_laganaEtAl11	NC_018728.2:143465535..143507811	fca-mir-369-Novel	rr375178-1a	NC_018728.2:143506237..143506296:+
fca_Cluster_51	laganaEtAl10_and_laganaEtAl11	NC_018728.2:143465535..143507811	fca-mir-410	rr375176-1a	NC_018728.2:143506925..143507024:+
fca_Cluster_48	Novel	NC_018729.2:41950581..41957351	fca-Novel171	rr510197-1a	NC_018729.2:41950581..41950639:+
fca_Cluster_48	Novel	NC_018729.2:41950581..41957351	fca-mir-200c	rr510187-2a	NC_018729.2:41956866..41956933:+
fca_Cluster_48	Novel	NC_018729.2:41950581..41957351	fca-mir-141-Novel	rr510186-1b	NC_018729.2:41957288..41957351:+
fca_Cluster_49	Novel	NC_018729.2:138700796..138701778	fca-let-7a-1	rr534224-1a	NC_018729.2:138700796..138700867:+
fca_Cluster_49	Novel	NC_018729.2:138700796..138701778	fca-let-7-Novel4	rr534222-2a	NC_018729.2:138701699..138701778:+
fca_Cluster_1	laganaEtAl29	NC_018730.2:276661..278803	fca-mir-200b	rr122522-1a	NC_018730.2:276661..276725:+
fca_Cluster_1	laganaEtAl29	NC_018730.2:276661..278803	fca-mir-3548	rr122520-1a	NC_018730.2:277365..277431:-
fca_Cluster_1	laganaEtAl29	NC_018730.2:276661..278803	fca-mir-200a	rr122518-1b	NC_018730.2:277369..277428:+
fca_Cluster_1	laganaEtAl29	NC_018730.2:276661..278803	fca-mir-429	rr122516-1a	NC_018730.2:278739..278803:+
fca_Cluster_2	Novel	NC_018730.2:12549978..12553324	fca-Novel10	rr129004-1a	NC_018730.2:12549978..12550042:+
fca_Cluster_2	Novel	NC_018730.2:12549978..12553324	fca-Novel13	rr129001-1a	NC_018730.2:12553247..12553324:+
fca_Cluster_3	Novel	NC_018730.2:31678900..31681992	fca-mir-30-Novel	rr137570-1a	NC_018730.2:31678900..31678965:-
fca_Cluster_3	Novel	NC_018730.2:31678900..31681992	fca-mir-30-Novel2	rr137571-2a	NC_018730.2:31678903..31678970:+
fca_Cluster_3	Novel	NC_018730.2:31678900..31681992	fca-mir-30c-1	rr137567-1a	NC_018730.2:31681927..31681992:+
fca_Cluster_6	laganaEtAl30	NC_018731.2:27119075..27119875	fca-let-7c	rr228965-1a	NC_018731.2:27119075..27119146:-
fca_Cluster_6	laganaEtAl30	NC_018731.2:27119075..27119875	fca-mir-99a	rr228962-1a	NC_018731.2:27119814..27119875:-
fca_Cluster_7	laganaEtAl31	NC_018731.2:104877184..104877398	fca-mir-16-2	rr242198-1a	NC_018731.2:104877184..104877249:-
fca_Cluster_7	laganaEtAl31	NC_018731.2:104877184..104877398	fca-mir-15b	rr242196-1a	NC_018731.2:104877334..104877398:-
fca_Cluster_19	laganaEtAl20	NC_018732.2:19486134..19491988	fca-let-7a-2	rr545972-2a	NC_018732.2:19486134..19486205:-
fca_Cluster_19	laganaEtAl20	NC_018732.2:19486134..19491988	fca-mir-100	rr545968-1a	NC_018732.2:19491927..19491988:-
fca_Cluster_20	Novel	NC_018732.2:108028427..108028679	fca-mir-192	rr565583-1a	NC_018732.2:108028427..108028492:-
fca_Cluster_20	Novel	NC_018732.2:108028427..108028679	fca-mir-194-Novel	rr565581-1b	NC_018732.2:108028621..108028679:-
fca_Cluster_31	laganaEtAl25	NC_018734.2:44039052..44042207	fca-mir-133a-2	rr437237-2a	NC_018734.2:44039052..44039151:-
fca_Cluster_31	laganaEtAl25	NC_018734.2:44039052..44042207	fca-mir-1-2	rr437222-1a	NC_018734.2:44042141..44042207:-
fca_Cluster_43	Novel	NC_018735.2:1785089..1787456	fca-let-7-Novel2	rr180505-1a	NC_018735.2:1785089..1785164:+
fca_Cluster_43	Novel	NC_018735.2:1785089..1787456	fca-let-7f	rr180502-1a	NC_018735.2:1785478..1785558:+
fca_Cluster_43	Novel	NC_018735.2:1785089..1787456	fca-let-7-Novel3	rr180497-1a	NC_018735.2:1787377..1787456:+
fca_Cluster_44	laganaEtAl27	NC_018735.2:29096892..29097738	fca-mir-23b	rr186559-1a	NC_018735.2:29096892..29096994:+
fca_Cluster_44	laganaEtAl27	NC_018735.2:29096892..29097738	fca-mir-27b	rr186556-2a	NC_018735.2:29097125..29097233:+
fca_Cluster_44	laganaEtAl27	NC_018735.2:29096892..29097738	fca-mir-24-1	rr186552-1c	NC_018735.2:29097677..29097738:+
fca_Cluster_45	laganaEtAl28	NC_018735.2:83694854..83696165	fca-mir-181a-2	rr197283-1a	NC_018735.2:83694854..83694918:+
fca_Cluster_45	laganaEtAl28	NC_018735.2:83694854..83696165	fca-mir-181b-2	rr197281-1a	NC_018735.2:83696104..83696165:+
fca_Cluster_28	laganaEtAl19	NC_018736.2:2004969..2005349	as-fca-mir-195	rr471811-1a	NC_018736.2:2004969..2005036:+
fca_Cluster_28	laganaEtAl19	NC_018736.2:2004969..2005349	fca-mir-195	rr471812-1b	NC_018736.2:2004971..2005031:-
fca_Cluster_28	laganaEtAl19	NC_018736.2:2004969..2005349	fca-mir-497	rr471809-1a	NC_018736.2:2005287..2005349:-
fca_Cluster_29	Novel	NC_018736.2:14704358..14704884	fca-mir-212-Novel	rr477597-2c	NC_018736.2:14704358..14704447:+
fca_Cluster_29	Novel	NC_018736.2:14704358..14704884	fca-mir-132	rr477594-1a	NC_018736.2:14704821..14704884:+
fca_Cluster_30	Novel	NC_018736.2:17821626..17821847	fca-mir-144	rr479391-1b	NC_018736.2:17821626..17821681:+
fca_Cluster_30	Novel	NC_018736.2:17821626..17821847	fca-mir-451-Novel	rr479389-1a	NC_018736.2:17821803..17821847:+
fca_Cluster_37	laganaEtAl3	NC_018737.2:4115439..4115996	fca-mir-302d-1	-	NC_018737.2:4115439..4115497:-
fca_Cluster_37	laganaEtAl3	NC_018737.2:4115439..4115996	fca-mir-295	-	NC_018737.2:4115766..4115825:-
fca_Cluster_37	laganaEtAl3	NC_018737.2:4115439..4115996	fca-mir-371	-	NC_018737.2:4115937..4115996:-
fca_Cluster_38	laganaEtAl4	NC_018737.2:6638498..6639124	fca-mir-125-Novel	rr449392-1b	NC_018737.2:6638498..6638557:-
fca_Cluster_38	laganaEtAl4	NC_018737.2:6638498..6639124	fca-let-7e	rr449390-1a	NC_018737.2:6638875..6638946:-
fca_Cluster_38	laganaEtAl4	NC_018737.2:6638498..6639124	fca-mir-99b	rr449388-1a	NC_018737.2:6639060..6639124:-
fca_Cluster_46	laganaEtAl26	NC_018738.2:7268687..7269178	fca-mir-25	rr385054-1b	NC_018738.2:7268687..7268746:-
fca_Cluster_46	laganaEtAl26	NC_018738.2:7268687..7269178	fca-mir-93	rr385052-1a	NC_018738.2:7268892..7268960:-
fca_Cluster_46	laganaEtAl26	NC_018738.2:7268687..7269178	fca-mir-106b	rr385050-1b	NC_018738.2:7269120..7269178:-
fca_Cluster_47	Novel	NC_018738.2:29211620..29216366	fca-mir-365-Novel	rr392991-1a	NC_018738.2:29211620..29211687:-
fca_Cluster_47	Novel	NC_018738.2:29211620..29216366	fca-mir-193b	rr392980-1a	NC_018738.2:29216264..29216366:-
fca_Cluster_39	laganaEtAl21	NC_018739.2:14408571..14414355	fca-mir-214	rr4467-2a	NC_018739.2:14408571..14408669:-
fca_Cluster_39	laganaEtAl21	NC_018739.2:14408571..14414355	as-fca-mir-214	rr4466-1a	NC_018739.2:14408585..14408651:+
fca_Cluster_39	laganaEtAl21	NC_018739.2:14408571..14414355	fca-mir-199a-1	rr4464-1a	NC_018739.2:14414291..14414355:-
fca_Cluster_40	Novel	NC_018739.2:35514543..35515200	fca-mir-29b-2	rr9356-1a	NC_018739.2:35514543..35514651:+
fca_Cluster_40	Novel	NC_018739.2:35514543..35515200	fca-mir-29-Novel3	rr9351-1b	NC_018739.2:35515140..35515200:+
fca_Cluster_41	laganaEtAl22	NC_018739.2:38302564..38302814	fca-mir-181b-1	rr10119-1a	NC_018739.2:38302564..38302627:-
fca_Cluster_41	laganaEtAl22	NC_018739.2:38302564..38302814	fca-mir-181a-1	rr10117-1a	NC_018739.2:38302748..38302814:-
fca_Cluster_42	laganaEtAl23	NC_018739.2:57870194..57870558	fca-mir-215	rr14491-1a	NC_018739.2:57870194..57870254:-
fca_Cluster_42	laganaEtAl23	NC_018739.2:57870194..57870558	as-fca-mir-215	rr14492-1a	NC_018739.2:57870197..57870257:+
fca_Cluster_42	laganaEtAl23	NC_018739.2:57870194..57870558	fca-mir-194	rr14490-1a	NC_018739.2:57870500..57870558:-
fca_Cluster_36	Novel	NC_018740.2:76282064..76286621	fca-mir-30b	rr216967-1a	NC_018740.2:76282064..76282128:-
fca_Cluster_36	Novel	NC_018740.2:76282064..76286621	fca-mir-30-Novel4	rr216963-1a	NC_018740.2:76286555..76286621:-
fca_Cluster_8	laganaEtAl12	NC_018741.2:40063127..40063959	fca-mir-221	rr407744-1a	NC_018741.2:40063127..40063192:-
fca_Cluster_8	laganaEtAl12	NC_018741.2:40063127..40063959	fca-mir-222	rr407741-1a	NC_018741.2:40063856..40063959:-
fca_Cluster_9	laganaEtAl13	NC_018741.2:43276883..43288822	fca-mir-532	rr408686-1a	NC_018741.2:43276883..43276945:+
fca_Cluster_9	laganaEtAl13	NC_018741.2:43276883..43288822	fca-mir-188	rr408684-1b	NC_018741.2:43277253..43277313:+
fca_Cluster_9	laganaEtAl13	NC_018741.2:43276883..43288822	fca-mir-500-Novel	rr408681-1b	NC_018741.2:43283279..43283341:+
fca_Cluster_9	laganaEtAl13	NC_018741.2:43276883..43288822	fca-mir-362	rr408679-1b	NC_018741.2:43283820..43283878:+
fca_Cluster_9	laganaEtAl13	NC_018741.2:43276883..43288822	fca-mir-500-Novel2	rr408678-2b	NC_018741.2:43285108..43285170:+
fca_Cluster_9	laganaEtAl13	NC_018741.2:43276883..43288822	fca-mir-660	rr408677-1b	NC_018741.2:43287211..43287267:+
fca_Cluster_9	laganaEtAl13	NC_018741.2:43276883..43288822	fca-mir-502	rr408673-1b	NC_018741.2:43288761..43288822:+
fca_Cluster_10	Novel	NC_018741.2:46078565..46079991	fca-miR-98	rr409167-1a	NC_018741.2:46078565..46078647:-
fca_Cluster_10	Novel	NC_018741.2:46078565..46079991	fca-let-7-Novel	rr409166-1a	NC_018741.2:46079917..46079991:-
fca_Cluster_11	Novel	NC_018741.2:59829082..59829300	fca-mir-421-Novel	rr411310-1b	NC_018741.2:59829082..59829158:-
fca_Cluster_11	Novel	NC_018741.2:59829082..59829300	fca-mir-374b	rr411308-2a	NC_018741.2:59829243..59829300:-
fca_Cluster_12	laganaEtAl14	NC_018741.2:110046937..110049675	fca-mir-363	rr417521-1a	NC_018741.2:110046937..110047004:-
fca_Cluster_12	laganaEtAl14	NC_018741.2:110046937..110049675	fca-mir-92-Novel	rr417520-1a	NC_018741.2:110047096..110047162:-
fca_Cluster_12	laganaEtAl14	NC_018741.2:110046937..110049675	fca-mir-19-Novel2	rr417518-1a	NC_018741.2:110047233..110047302:-
fca_Cluster_12	laganaEtAl14	NC_018741.2:110046937..110049675	fca-mir-20b	-	NC_018741.2:110047363..110047422:-
fca_Cluster_12	laganaEtAl14	NC_018741.2:110046937..110049675	fca-mir-18b	-	NC_018741.2:110047598..110047659:-
fca_Cluster_12	laganaEtAl14	NC_018741.2:110046937..110049675	fca-mir-106a	-	NC_018741.2:110047763..110047819:-
fca_Cluster_12	laganaEtAl14	NC_018741.2:110046937..110049675	fca-mir-19-Novel	rr417514-1a	NC_018741.2:110049606..110049675:-
fca_Cluster_13	laganaEtAl15	NC_018741.2:110313535..110319811	fca-mir-450b	rr417549-1a	NC_018741.2:110313535..110313595:-
fca_Cluster_13	laganaEtAl15	NC_018741.2:110313535..110319811	fca-mir-450-Novel	rr417547-1a	NC_018741.2:110313704..110313767:-
fca_Cluster_13	laganaEtAl15	NC_018741.2:110313535..110319811	fca-mir-450-Novel2	rr417545-1a	NC_018741.2:110313838..110313901:-
fca_Cluster_13	laganaEtAl15	NC_018741.2:110313535..110319811	fca-mir-542	rr417544-1a	NC_018741.2:110314578..110314640:-
fca_Cluster_13	laganaEtAl15	NC_018741.2:110313535..110319811	fca-mir-503	rr417541-1a	NC_018741.2:110319399..110319495:-
fca_Cluster_13	laganaEtAl15	NC_018741.2:110313535..110319811	fca-mir-424	rr417538-1a	NC_018741.2:110319748..110319811:-
fca_Cluster_14	laganaEtAl16	NC_018741.2:119064829..119075273	fca-Novel45	rr419231-1a	NC_018741.2:119064829..119064893:-
fca_Cluster_14	laganaEtAl16	NC_018741.2:119064829..119075273	fca-mir-chrX_38640	-	NC_018741.2:119071484..119071540:-
fca_Cluster_14	laganaEtAl16	NC_018741.2:119064829..119075273	fca-mir-chrX_38642	-	NC_018741.2:119075218..119075273:-
fca_Cluster_15	laganaEtAl17	NC_018741.2:119996767..119997135	fca-mir-506	rr419315-1a	NC_018741.2:119996767..119996823:-
fca_Cluster_15	laganaEtAl17	NC_018741.2:119996767..119997135	fca-mir-507a	-	NC_018741.2:119997079..119997135:-
fca_Cluster_16	laganaEtAl18	NC_018741.2:120007835..120023919	fca-mir-508	-	NC_018741.2:120007835..120007892:-
fca_Cluster_16	laganaEtAl18	NC_018741.2:120007835..120023919	fca-mir-507b	-	NC_018741.2:120015583..120015641:-
fca_Cluster_16	laganaEtAl18	NC_018741.2:120007835..120023919	fca-mir-514	rr419343-1a	NC_018741.2:120022032..120022091:-
fca_Cluster_16	laganaEtAl18	NC_018741.2:120007835..120023919	fca-mir-8908n	-	NC_018741.2:120023862..120023919:-
fca_Cluster_17	Novel	NC_018741.2:124146980..124148541	fca-mir-105	rr419999-1b	NC_018741.2:124146980..124147039:-
fca_Cluster_17	Novel	NC_018741.2:124146980..124148541	fca-mir-767-Novel	rr419997-1a	NC_018741.2:124148476..124148541:-
fca_Cluster_18	Novel	NC_018741.2:127186704..127196722	fca-Novel48	rr421270-1a	NC_018741.2:127186704..127186783:+
fca_Cluster_18	Novel	NC_018741.2:127186704..127196722	fca-Novel49	rr421261-1a	NC_018741.2:127196643..127196722:+
fca_Cluster_21	Novel	NT_197829.1:313..518	fca-mir-16-Novel	rr21250-1a	NT_197829.1:313..379:-
fca_Cluster_21	Novel	NT_197829.1:313..518	fca-mir-15-Novel	rr21248-1a	NT_197829.1:456..518:-
