# Supplementary material for: miRWoods: Enhanced precursor detection and stacked random forests for the sensitive detection of microRNAs
Source: PLoS Comput Biol. 2019 Oct 9;15(10):e1007309. doi: 10.1371/journal.pcbi.1007309 (PMC6785219; doi:10.1371/journal.pcbi.1007309)
Supplement: S8 Table — A list of candidate novel families found after comparing predictions across all testing sets. (XLSX) [file pcbi.1007309.s022.xlsx]

## Sheet: Sheet1
novelFam1	bta-Novel284-3p-miR	Cow-rr896041-1a_chr10:47313497..47313592:-
novelFam1	bta-Novel257-3p-miR	Cow-rr1805197-1a_chr28:10336045..10336115:+
novelFam2	hsa-Novel38-3p-miR	hsa_total-rr33528-1a_chr1:1370018..1370111:-
novelFam2	hsa-Novel31-3p-miR	hsa_cellLines-rr85542-1b_chr19:13063444..13063503:+	hsa_total-rr22276-1a_chr19:13063440..13063503:+
novelFam3	hsa-Novel426-3p-miR	hsa_cellLines-rr384119-1a_chr12:54802577..54802657:-
novelFam3	mmu-Novel31-3p-miR	mmu_embryo-rr479752-1a_chr4:139425637..139425700:+	mmu_brain-rr115547-1a_chr4:139425637..139425700:+
novelFam4	bta-Novel115-5p-miR	Cow-rr1208659-1a_chr29:1066287..1066358:+
novelFam4	bta-Novel202-5p-miR	Cow-rr681267-1a_chr25:3753455..3753526:+
novelFam4	bta-Novel272-5p-miR	Cow-rr2103089-1a_chr13:2875521..2875592:+
novelFam5	hsa-Novel185-3p-miR	hsa_cellLines-rr261433-1a_chr17:7810598..7810672:+	hsa_cyt-rr60831-1a_chr17:7810598..7810672:+
novelFam5	hsa-Novel8-3p-miR	hsa_cyt-rr11295-1a_chr20:60912993..60913071:-	hsa_total-rr11421-1a_chr20:60912993..60913071:-
novelFam6	E2-5p-miR	hsa_cellLines-rr335938-1a_chr3:39452546..39452622:+	hsa_cyt-rr79552-1a_chr3:39452533..39452635:+	hsa_total-rr81749-1a_chr3:39452546..39452622:+
novelFam6	fca-Novel34-5p-miR	Cat-rr251276-1a_NC_018731.2:151881112..151881182:-
novelFam7	bta-Novel5-3p-miR	Cow-rr518221-1a_chr7:16114874..16114944:-
novelFam7	fca-Novel70-3p-miR	Cat-rr260225-1a_NC_018724.2:7861768..7861831:-
novelFam8	bta-Novel304-3p-miR	Cow-rr1766478-1a_chr5:100643020..100643084:+
novelFam8	bta-Novel299-3p-miR	Cow-rr1766122-1a_chr5:100588035..100588103:+
novelFam9	bta-Novel229-3p-miR	Cow-rr2324552-1a_chr4:63184607..63184671:-
novelFam9	bta-Novel184-3p-miR	Cow-rr101649-1a_chr3:109231615..109231689:+
novelFam9	bta-Novel140-3p-miR	Cow-rr1959549-1a_chr17:58274291..58274355:-
novelFam9	bta-Novel290-3p-miR	Cow-rr890229-1a_chr10:42899592..42899658:+
